# Supplementary material for: Mutations in the essential outer membrane protein BamA contribute to Escherichia coli resistance to the antimicrobial peptide TAT-RasGAP317-326
Source: J Biol Chem. 2024 Nov 26;301(1):108018. doi: 10.1016/j.jbc.2024.108018 (PMC11842939; doi:10.1016/j.jbc.2024.108018)
Supplement: Table S1 [file mmc2.xlsx]

## Sheet: Feuil1
Table S1: List of proteins less present (at least four fold) in EnvZD233N compared to wild-type. Data were extracted from Dataset 1.
Protein IDs	Protein names	Gene names	Mol. weight [kDa]	MS/MS count	log2 fold change (EnvZD233N-WT)	log2 fold change (BamAD498N-WT)	log2 fold change (P20-WT)
P02931	Outer membrane protein F	ompF	39.333	73	-6.15163	-0.196543	-6.48718
P06971	Ferrichrome-iron receptor	fhuA	82.181	74	-5.10525	-0.667929	-4.37423
P21420	Putative outer membrane porin protein NmpC	nmpC	40.302	9	-4.37965	0.752617	0.504698
P33941	ABC transporter ATP-binding protein YojI	yojI	61.552	6	-4.22135	-0.139429	-3.78016
P77541	2-methylisocitrate lyase	prpB	32.134	12	-3.88944	-1.99098	-4.2393
P0ABP3	Anaerobic C4-dicarboxylate transporter DcuC	dcuC	48.412	7	-3.23431	0.621233	-0.461763
P0AC88	GDP-mannose 4,6-dehydratase	gmd	42.046	5	-3.13592	-1.12954	-2.30696
P09169	Outer membrane protease 7	ompT	35.562	108	-3.11209	0.497197	-3.09266
P15028	Fe(3+) dicitrate-binding periplasmic protein	fecB	33.146	7	-3.0232	-0.461966	-3.02209
P02943	Maltoporin	lamB	49.912	102	-2.96191	0.20245	-3.53846
P33596	Regulatory protein RecX	recX	19.424	5	-2.84832	2.38883	NaN
P0C058	Small heat shock protein IbpB	ibpB	16.093	22	-2.79141	-0.150384	-1.96429
P68187	Maltose/maltodextrin import ATP-binding protein MalK	malK	40.99	51	-2.68406	0.151443	-3.10801
P0ABV2	Biopolymer transport protein ExbD	exbD	15.527	8	-2.59935	0.271027	-1.93583
P06993	HTH-type transcriptional regulator MalT	malT	103.12	73	-2.55929	0.149555	-2.68085
P10384	Long-chain fatty acid transport protein	fadL	48.541	46	-2.55008	-0.110268	-3.09099
P77330	Lipoprotein bor homolog from lambdoid prophage DLP12	borD	10.447	13	-2.54631	0.376409	-2.55317
P02916	Maltose transport system permease protein MalF	malF	57.013	23	-2.50564	0.0935086	-2.36503
P02929	Inner membrane, energy transducing protein TonB	tonB	26.094	8	-2.45796	-0.105761	-2.13825
P0AEX9	Maltose-binding periplasmic protein	malE	43.387	180	-2.3633	0.102947	-2.62596
P0AA47	Low-affinity putrescine importer PlaP	plaP	49.537	5	-2.34808	-0.228394	-1.82056
P15078	Carbon starvation protein A	cstA	75.104	17	-2.32481	0.0662238	-2.38415
P31660	2-methylcitrate synthase	prpC	43.102	7	-2.30982	-0.0465741	-0.960887
P13036	Fe(3+) dicitrate transport protein FecA	fecA	85.321	29	-2.29648	-0.0826655	-5.3887
P03841	Maltose operon periplasmic protein	malM	31.943	43	-2.25943	0.113162	-2.42491
P39830	Inner membrane protein YbaL	ybaL	59.423	9	-2.19933	-0.342904	-2.57215
P39835	High-affinity gluconate transporter	gntT	45.966	5	-2.06505	0.464498	-0.620035
