# Supplementary material for: Mutations in the essential outer membrane protein BamA contribute to Escherichia coli resistance to the antimicrobial peptide TAT-RasGAP317-326
Source: J Biol Chem. 2024 Nov 26;301(1):108018. doi: 10.1016/j.jbc.2024.108018 (PMC11842939; doi:10.1016/j.jbc.2024.108018)
Supplement: Table S2 [file mmc3.xlsx]

## Sheet: Feuil1
Table S2: List of proteins more present (at least four fold) in EnvZD233N compared to wild-type. Data were extracted from Dataset 1.
Protein IDs	Protein names	Gene names	Mol. weight [kDa]	MS/MS count	log2 fold change (EnvZD233N-WT)	log2 fold change (BamAD498N-WT)	log2 fold change (P20-WT)
P0AFY6	Peptide antibiotic transporter SbmA	sbmA	46.459	19	4.04041	NaN	3.96437
P0ACH5	Multiple antibiotic resistance protein MarA	marA	15.184	8	3.96454	2.56131	1.36669
P56614;P21361	Uncharacterized protein YmdF;Uncharacterized protein YciG	ymdF;yciG	5.8832	5	3.79488	-0.231515	3.92823
P39282	Inner membrane transporter YjeM	yjeM	54.724	6	3.74634	0.452638	4.49034
P69822	Ascorbate-specific phosphotransferase enzyme IIB component	ulaB	10.896	5	3.7052	1.25078	3.33041
P64614	Uncharacterized protein YhcN	yhcN	9.1963	7	3.49885	0.892735	2.6082
P37665	Probable lipoprotein YiaD	yiaD	22.197	43	3.04683	0.166712	2.82478
P12994	UPF0098 protein YbhB	ybhB	17.085	32	2.82591	0.231511	3.12932
P37686	Probable alcohol dehydrogenase	yiaY	40.351	12	2.74465	NaN	3.10362
P38104	Starvation-sensing protein RspA	rspA	45.968	9	2.64414	-0.274583	4.27883
P37348	UPF0759 protein YecE	yecE	31.479	12	2.51311	-0.18941	2.56282
P77136	Uncharacterized protein YqeK	yqeK	16.271	2	2.50898	4.31457	2.46849
P0ADI7	Isochorismatase family protein YecD	yecD	20.452	34	2.4654	-0.683201	2.67624
P19318	Respiratory nitrate reductase 2 beta chain	narY	58.557	8	2.29637	0.736966	2.46924
P52073	Glycolate oxidase subunit GlcE	glcE	38.361	4	2.28839	-0.0664317	-0.0807606
P39304	3-keto-L-gulonate-6-phosphate decarboxylase UlaD	ulaD	23.578	16	2.2428	0.187101	1.9576
P08395	Protease 4	sppA	67.219	47	2.23481	-0.159201	2.03323
P31133	Putrescine-binding periplasmic protein	potF	40.839	10	2.15269	0.426191	2.59159
P38105	Starvation-sensing protein RspB	rspB	36.564	3	2.10461	NaN	2.41894
