# Supplementary material for: Mutations in the essential outer membrane protein BamA contribute to Escherichia coli resistance to the antimicrobial peptide TAT-RasGAP317-326
Source: J Biol Chem. 2024 Nov 26;301(1):108018. doi: 10.1016/j.jbc.2024.108018 (PMC11842939; doi:10.1016/j.jbc.2024.108018)
Supplement: Table S3 [file mmc4.xlsx]

## Sheet: Feuil1
Table S3: List of proteins less present (at least four fold) in BamAD498N strain compared to wild-type. Data were extracted from Dataset 1.
Protein IDs	Protein names	Gene names	Mol. weight [kDa]	MS/MS count	log2 fold change (EnvZD233N-WT)	log2 fold change (BamAD498N-WT)	log2 fold change (P20-WT)
P75780	Catecholate siderophore receptor Fiu	fiu	81.959	7	-0.797834	-2.72551	-2.4457
P77243	2-methylcitrate dehydratase	prpD	53.951	5	1.14594	-2.6753	1.00478
P36553	Oxygen-dependent coproporphyrinogen-III oxidase	hemF	34.322	4	0.047936	-2.37619	-1.27297
Q46915	Glucarate dehydratase-related protein	gudX	48.849	12	-0.593338	-2.148	-1.21389
