# Supplementary material for: Mutations in the essential outer membrane protein BamA contribute to Escherichia coli resistance to the antimicrobial peptide TAT-RasGAP317-326
Source: J Biol Chem. 2024 Nov 26;301(1):108018. doi: 10.1016/j.jbc.2024.108018 (PMC11842939; doi:10.1016/j.jbc.2024.108018)
Supplement: Table S4 [file mmc5.xlsx]

## Sheet: Feuil1
Table S4: List of proteins more present (at least four fold) in BamAD498N compared to wild-type. Data were extracted from Dataset 1.
Protein IDs	Protein names	Gene names	Mol. weight [kDa]	MS/MS count	log2 fold change (EnvZD233N-WT)	log2 fold change (BamAD498N-WT)	log2 fold change (P20-WT)
P77136	Uncharacterized protein YqeK	yqeK	16.271	2	2.50898	4.31457	2.46849
P0AEE8	DNA adenine methylase	dam	32.099	26	-0.426355	3.58688	-0.11846
P0A9E0	Arabinose operon regulatory protein	araC	33.384	19	0.401058	3.37294	0.378341
P0ACH5	Multiple antibiotic resistance protein MarA	marA	15.184	8	3.96454	2.56131	1.36669
P33596	Regulatory protein RecX	recX	19.424	5	-2.84832	2.38883	NaN
P0AGA6	Transcriptional regulatory protein UhpA	uhpA	20.889	12	0.440665	2.38708	1.0479
P0AAE8	Probable cadaverine/lysine antiporter	cadB	46.665	6	1.59764	2.32943	2.3928
P0A9H3	Lysine decarboxylase	cadA	81.259	94	1.27934	2.25999	2.40847
P76406	Uncharacterized protein YegR	yegR	11.465	4	0.680998	2.02908	-0.437054
