# Supplementary material for: Mutations in the essential outer membrane protein BamA contribute to Escherichia coli resistance to the antimicrobial peptide TAT-RasGAP317-326
Source: J Biol Chem. 2024 Nov 26;301(1):108018. doi: 10.1016/j.jbc.2024.108018 (PMC11842939; doi:10.1016/j.jbc.2024.108018)
Supplement: Table S5 [file mmc6.xlsx]

## Sheet: Feuil1
Table S5: List of proteins less present (at least four fold) in P20 strain compared to wild-type. Data were extracted from Dataset 1.
Protein IDs	Protein names	Gene names	Mol. weight [kDa]	MS/MS count	log2 fold change (EnvZD233N-WT)	log2 fold change (BamAD498N-WT)	log2 fold change (P20-WT)
P0AEU7	Chaperone protein Skp	skp	17.688	37	0.406541	0.0402755	-9.42367
P0AB98	ATP synthase subunit a	atpB	30.303	1	-0.0664516	1.55198	-7.56734
P63235	Probable glutamate/gamma-aminobutyrate antiporter	gadC	55.076	31	-0.853829	0.404656	-7.52511
P69908	Glutamate decarboxylase alpha	gadA	52.685	7	-1.93993	-0.0391548	-6.54033
P02931	Outer membrane protein F	ompF	39.333	73	-6.15163	-0.196543	-6.48718
P69910	Glutamate decarboxylase beta	gadB	52.668	100	-1.12951	0.301981	-6.43482
P37194	Outer membrane protein slp	slp	20.964	31	-1.01337	0.615185	-6.03877
P13036	Fe(3+) dicitrate transport protein FecA	fecA	85.321	29	-2.29648	-0.0826655	-5.3887
P0AET2	Acid stress chaperone HdeB	hdeB	12.043	13	-1.09374	0.447888	-4.40698
P06971	Ferrichrome-iron receptor	fhuA	82.181	74	-5.10525	-0.667929	-4.37423
P77541	2-methylisocitrate lyase	prpB	32.134	12	-3.88944	-1.99098	-4.2393
P27242	Lipopolysaccharide 1,2-N-acetylglucosaminetransferase	waaU	41.729	23	0.0458754	0.494708	-4.04241
P39180	Antigen 43;Antigen 43 alpha chain;Antigen 43 beta chain	flu	106.82	292	-0.0353391	-0.2531	-3.91728
P33941	ABC transporter ATP-binding protein YojI	yojI	61.552	6	-4.22135	-0.139429	-3.78016
P02943	Maltoporin	lamB	49.912	102	-2.96191	0.20245	-3.53846
P68187	Maltose/maltodextrin import ATP-binding protein MalK	malK	40.99	51	-2.68406	0.151443	-3.10801
P09169	Protease 7	ompT	35.562	108	-3.11209	0.497197	-3.09266
P10384	Long-chain fatty acid transport protein	fadL	48.541	46	-2.55008	-0.110268	-3.09099
P15028	Fe(3+) dicitrate-binding periplasmic protein	fecB	33.146	7	-3.0232	-0.461966	-3.02209
P76361	Inner membrane protein YeeR	yeeR	57.236	37	-0.104752	-0.244085	-2.91141
P77454	Glutaminase 1	glsA1	32.903	18	-0.344428	1.01386	-2.90563
P0AEL3	Ferrous iron transport protein A	feoA	8.3707	5	-0.134591	0.183939	-2.76546
P27240	Lipopolysaccharide core heptose(II) kinase RfaY	rfaY	27.461	17	-0.21204	0.472511	-2.72927
P06993	HTH-type transcriptional regulator MalT	malT	103.12	73	-2.55929	0.149555	-2.68085
P0AEX9	Maltose-binding periplasmic protein	malE	43.387	180	-2.3633	0.102947	-2.62596
P39830	Inner membrane protein YbaL	ybaL	59.423	9	-2.19933	-0.342904	-2.57215
P77330	Lipoprotein bor homolog from lambdoid prophage DLP12	borD	10.447	13	-2.54631	0.376409	-2.55317
P75780	Catecholate siderophore receptor Fiu	fiu	81.959	7	-0.797834	-2.72551	-2.4457
P03841	Maltose operon periplasmic protein	malM	31.943	43	-2.25943	0.113162	-2.42491
P15078	Carbon starvation protein A	cstA	75.104	17	-2.32481	0.0662238	-2.38415
P02916	Maltose transport system permease protein MalF	malF	57.013	23	-2.50564	0.0935086	-2.36503
P37637	Multidrug resistance protein MdtF	mdtF	111.52	26	-1.35247	0.231072	-2.3537
P0AC88	GDP-mannose 4,6-dehydratase	gmd	42.046	5	-3.13592	-1.12954	-2.30696
P37636	Multidrug resistance protein MdtE	mdtE	41.19	24	0.206432	0.232712	-2.21641
P0AEL6	Ferrienterobactin-binding periplasmic protein	fepB	34.283	6	-1.9368	-0.919037	-2.17737
P76621	Protein CsiD	csiD	37.36	25	-1.75937	0.379601	-2.14082
P02929	Protein TonB	tonB	26.094	8	-2.45796	-0.105761	-2.13825
P23522	5-keto-4-deoxy-D-glucarate aldolase	garL	27.384	52	-0.340745	-1.14873	-2.12496
P31697	Chaperone protein FimC	fimC	26.689	9	0.189905	0.194767	-2.10028
P68183	Maltose transport system permease protein MalG	malG	32.225	3	-1.72544	0.668986	-2.02164
Q46916	Probable glucarate transporter	gudP	49.142	4	-0.253577	-1.344	-2.01996
