# Supplementary material for: Mutations in the essential outer membrane protein BamA contribute to Escherichia coli resistance to the antimicrobial peptide TAT-RasGAP317-326
Source: J Biol Chem. 2024 Nov 26;301(1):108018. doi: 10.1016/j.jbc.2024.108018 (PMC11842939; doi:10.1016/j.jbc.2024.108018)
Supplement: Table S6 [file mmc7.xlsx]

## Sheet: Feuil1
Table S6: List of proteins more present (at least four fold) in P20 compared to wild-type. Data were extracted from Dataset 1.
Protein IDs	Protein names	Gene names	Mol. weight [kDa]	MS/MS count	log2 fold change (EnvZD233N-WT)	log2 fold change (BamAD498N-WT)	log2 fold change (P20-WT)
P39282	Inner membrane transporter YjeM	yjeM	54.724	6	3.74634	0.452638	4.49034
P38104	Starvation-sensing protein RspA	rspA	45.968	9	2.64414	-0.274583	4.27883
P0AFY6	Peptide antibiotic transporter SbmA	sbmA	46.459	19	4.04041	NaN	3.96437
P56614;P21361	Uncharacterized protein YmdF;Uncharacterized protein YciG	ymdF;yciG	5.8832	5	3.79488	-0.231515	3.92823
P69822	Ascorbate-specific phosphotransferase enzyme IIB component	ulaB	10.896	5	3.7052	1.25078	3.33041
P12994	UPF0098 protein YbhB	ybhB	17.085	32	2.82591	0.231511	3.12932
P37686	Probable alcohol dehydrogenase	yiaY	40.351	12	2.74465	NaN	3.10362
P37665	Probable lipoprotein YiaD	yiaD	22.197	43	3.04683	0.166712	2.82478
P0ADI7	Isochorismatase family protein YecD	yecD	20.452	34	2.4654	-0.683201	2.67624
P64614	Uncharacterized protein YhcN	yhcN	9.1963	7	3.49885	0.892735	2.6082
P31133	Putrescine-binding periplasmic protein	potF	40.839	10	2.15269	0.426191	2.59159
P37348	UPF0759 protein YecE	yecE	31.479	12	2.51311	-0.18941	2.56282
P19318	Respiratory nitrate reductase 2 beta chain	narY	58.557	8	2.29637	0.736966	2.46924
P77136	Uncharacterized protein YqeK	yqeK	16.271	2	2.50898	4.31457	2.46849
P11667	Arginine exporter protein ArgO	argO	23.175	2	0.178081	0.306732	2.42294
P38105	Starvation-sensing protein RspB	rspB	36.564	3	2.10461	NaN	2.41894
P0A9H3	Lysine decarboxylase	cadA	81.259	94	1.27934	2.25999	2.40847
P0AAE8	Probable cadaverine/lysine antiporter	cadB	46.665	6	1.59764	2.32943	2.3928
P0AFW2	Ribosome modulation factor	rmf	6.5074	15	1.87258	0.357481	2.29056
P0A843	Sec-independent protein translocase protein TatE	tatE	7.0242	13	1.68757	0.290178	2.06677
P39177	Universal stress protein G	uspG	15.935	48	1.97669	0.100396	2.06357
P08395	Protease 4	sppA	67.219	47	2.23481	-0.159201	2.03323
P0AET8	7-alpha-hydroxysteroid dehydrogenase	hdhA	26.778	72	1.6745	0.0720255	2.00849
