# Supplementary material for: Mutations in the essential outer membrane protein BamA contribute to Escherichia coli resistance to the antimicrobial peptide TAT-RasGAP317-326
Source: J Biol Chem. 2024 Nov 26;301(1):108018. doi: 10.1016/j.jbc.2024.108018 (PMC11842939; doi:10.1016/j.jbc.2024.108018)
Supplement: Table S7 [file mmc8.xlsx]

## Sheet: Up
Table S7. List of proteins more present (at least four fold) upon treatment of E. coli with 32 µg/ml TAT-RasGAP317-326 compared to untreated control. Data were extracted from Dataset 2. Predicted TFs were taken from ecocyc.org.
Protein IDs	Protein names	Gene names	Mol. weight [kDa]	Log2 fold change (Ctrl-TAT)	Untreated replicate A	TAT-RasGAP replicate A	Untreated replicate B	TAT-RasGAP replicate B	Predicted TFs
P0AGK8	HTH-type transcriptional regulator IscR	iscR	17.336	-7.71979	1	7	3	9	IscR
P0A6J3	Sulfate transporter CysZ	cysZ	29.305	-6.28907	0	1	0	1
P69776	Major outer membrane lipoprotein Lpp	lpp	8.3234	-5.93793	5	5	6	7	OmpR
P39334	HTH-type transcriptional repressor BdcR	bdcR	21.501	-5.89138	0	1	0	1
P0AFK6	Spermidine/putrescine transport system permease protein PotC	potC	29.111	-5.71534	0	1	0	1
Q46919	Uncharacterized protein YqcC	yqcC	12.786	-4.56498	0	1	0	1
P0ABU7	Biopolymer transport protein ExbB	exbB	26.287	-4.53247	1	9	4	9	Fur, CpxR
P75829	Uncharacterized protein YbjX	ybjX	38.357	-4.46423	2	12	3	10	Nac
P31547	D-methionine transport system permease protein MetI	metI	23.256	-4.31898	0	2	0	1
P15031	Fe(3+) dicitrate transport ATP-binding protein FecE	fecE	28.19	-3.76429	0	2	0	1
P0ABT5	tRNA-dihydrouridine synthase B	dusB	35.866	-3.55302	0	2	1	3
P0AG03	3-octaprenyl-4-hydroxybenzoate carboxy-lyase partner protein	ubiX	20.695	-3.44211	0	2	0	2	purR
P30745	Cyclic pyranopterin monophosphate synthase	moaA	37.346	-3.26408	1	5	0	5
P0AE14	Protein AmpE	ampE	32.122	-3.21374	3	3	2	3
P75780	Catecholate siderophore receptor Fiu	fiu	81.959	-2.83981	1	9	2	10	Fur, CRP
P0A8T1	Ribosomal protein L11 methyltransferase	prmA	31.877	-2.83646	5	7	6	11
P10378	Enterobactin synthase component E	entE	59.111	-2.82199	1	3	0	2	Fur, CRP
P32157	Protein YiiM	yiiM	25.342	-2.77812	2	2	3	2
P0ABB8	Magnesium-transporting ATPase, P-type 1	mgtA	99.465	-2.75361	14	22	17	17	PhoP
P0A905	Outer membrane lipoprotein SlyB	slyB	15.601	-2.73548	13	14	11	9	PhoP
P39830	Inner membrane protein YbaL	ybaL	59.423	-2.69235	3	4	2	5
P0A6R3	DNA-binding protein Fis	fis	11.24	-2.64876	4	21	8	21	Crp, Fis
P37649	Protein YhjK	yhjK	74.38	-2.57106	2	5	2	5
P0AC73	Evolved beta-galactosidase subunit beta	ebgC	17.456	-2.38678	0	1	0	2
P21177	Fatty acid oxidation complex subunit alpha	fadB	79.593	-2.36249	1	6	1	6	Fis, FadR
P64506	Uncharacterized protein YebY	yebY	12.378	-2.31395	0	1	0	2
P06971	Ferrichrome-iron receptor	fhuA	82.181	-2.29319	21	51	20	45	Fur
P0AG80	sn-glycerol-3-phosphate-binding periplasmic protein UgpB	ugpB	48.448	-2.17833	3	10	6	11	PhoB, CRP
P0AGB6	ECF RNA polymerase sigma-E factor	rpoE	21.695	-2.14393	1	4	1	4
P0AE48	Gamma-glutamylcyclotransferase family protein YtfP	ytfP	12.866	-2.04915	4	2	4	4
