# Supplementary material for: Mutations in the essential outer membrane protein BamA contribute to Escherichia coli resistance to the antimicrobial peptide TAT-RasGAP317-326
Source: J Biol Chem. 2024 Nov 26;301(1):108018. doi: 10.1016/j.jbc.2024.108018 (PMC11842939; doi:10.1016/j.jbc.2024.108018)
Supplement: Table S8 [file mmc9.xlsx]

## Sheet: Down
Table S8. List of proteins less present (at least four fold) upon treatment of E. coli with 32 µg/ml TAT-RasGAP317-326 compared to untreated control. Data were extracted from Dataset 2. Predicted TFs were taken from ecocyc.org.
Protein IDs	Protein names	Gene names	Mol. weight [kDa]	Log2 fold change (Ctrl-TAT)	Untreated replicate A	TAT-RasGAP replicate A	Untreated replicate B	TAT-RasGAP replicate B	Predicted TFs
P0A9H3	Lysine decarboxylase, inducible	cadA	81.259	8.50097	62	1	59	3	ppGpp, OmpR
P0AD37	Uncharacterized protein YfeC	yfeC	12.719	7.98654	1	0	2	0	YfeC
P0AAD8	Threonine/serine transporter TdcC	tdcC	48.878	7.26574	3	0	5	0	CRP, Fnr
P11868	Propionate kinase	tdcD	43.384	6.79912	21	0	28	1	CRP
P77783	Probable dimethyl sulfoxide reductase chain YnfF	ynfF	89.986	6.38767	24	3	32	0	Nac, NarL
P32685	Uncharacterized protein YjbD	yjbD	10.532	6.29456	2	0	2	0
P0ABN9	Anaerobic C4-dicarboxylate transporter DcuB	dcuB	47.935	6.17412	3	0	2	0	CRP, ArcA, NarL
P0AGF6	L-threonine dehydratase catabolic TdcB	tdcB	35.232	6.12449	23	8	36	7	CRP
P42632	PFL-like enzyme TdcE	tdcE	85.935	5.7822	70	17	94	21	CRP
P0A9W6	Acid stress protein IbaG	ibaG	9.4516	5.47626	1	0	3	0	MlrA
P39384	Uncharacterized protein YjiM	yjiM	42.742	5.4727	12	0	6	0
P0AE60	Cell division activator CedA	cedA	9.3767	5.36974	2	1	3	1	Fur, ppGpp
P0AAJ1	Probable anaerobic dimethyl sulfoxide reductase chain YnfG	ynfG	22.752	5.35528	2	0	2	0	Fnr, NarL
P45424	Uncharacterized protein YhcH	yhcH	17.038	5.34776	2	0	2	0	CRP
P78067	Thiosulfate sulfurtransferase YnjE	ynjE	48.228	5.24678	22	7	19	6
P14407	Fumarate hydratase class I, anaerobic	fumB	60.105	5.0177	18	5	17	4	CRP, fnr, NarL
P31064	UPF0394 inner membrane protein YedE	yedE	44.428	4.83962	4	0	4	0
P76220	Uncharacterized protein YdjY	ydjY	24.125	4.68022	5	0	4	0
P42904	N-acetylgalactosamine-specific phosphotransferase enzyme IIB component 2	agaV	17.086	4.66257	2	0	1	0	CRP
P77318	Uncharacterized sulfatase YdeN	ydeN	62.801	4.65213	22	4	23	6	NagC, GadX
P18775	Dimethyl sulfoxide reductase DmsA	dmsA	90.398	4.65098	35	9	38	9	Fis NarL
P76440	NAD-dependent dihydropyrimidine dehydrogenase subunit PreT	preT	44.329	4.58728	14	0	11	4	CRP
P23898	Probable endopeptidase NlpC	nlpC	17.283	4.34995	3	0	2	0
P33594	Nickel import ATP-binding protein NikE	nikE	29.721	4.29468	3	0	3	0	Fnr, NarL
P25889	NAD-dependent dihydropyrimidine dehydrogenase subunit PreA	preA	45.068	4.29153	10	2	6	3	CRP
P0A9G4	HTH-type transcriptional regulator CueR	cueR	15.235	4.13009	1	0	1	0
P0A6L7	Altronate oxidoreductase	uxaB	54.808	4.0968	3	0	4	0	CRP, Fur
P0AEN8	L-fucose mutarotase	fucU	15.473	4.00662	0	0	1	0
P0AAE8	Probable cadaverine/lysine antiporter	cadB	46.665	3.98778	3	0	1	0	OmpR
P0ACE0	Hydrogenase-2 large chain	hybC	62.49	3.97945	30	13	35	15	ArcA NarL
P0AFF4	Nucleoside permease NupG	nupG	46.389	3.88236	2	0	2	0	CRP
P0ACK8	L-fucose operon activator	fucR	27.362	3.84292	2	0	5	0
Q46802	Uncharacterized sigma-54-dependent transcriptional regulator YgeV	ygeV	66.095	3.83572	5	1	6	1
P54901	Stationary phase-inducible protein CsiE	csiE	49.04	3.73194	6	1	4	1	CRP
P36672	PTS system trehalose-specific EIIBC component	treB	51.08	3.68955	17	8	17	9	CRP, TreR
P0A703	Probable hydrogenase nickel incorporation protein HybF	hybF	12.697	3.65079	2	0	1	0	ArcA NarL
P24224	Holo-[acyl-carrier-protein] synthase	acpS	14.052	3.62888	1	0	4	0
P69212	Spermidine export protein MdtJ	mdtJ	13.115	3.60657	1	0	1	0
P21156	Sulfate adenylyltransferase subunit 2	cysD	35.188	3.53142	8	2	5	2	CysB
P0CF70;P0CF69;P0CF68;P0CF67;P0CF66	Transposase InsE for insertion sequence IS3E	insE	11.543	3.30513	2	0	1	0
P0ABP3	Anaerobic C4-dicarboxylate transporter DcuC	dcuC	48.412	3.2732	3	2	4	0	Fnr, ArcA
P0AE34	Arginine ABC transporter permease protein ArtQ	artQ	26.217	3.25645	1	1	1	0
P77374	Putative dimethyl sulfoxide reductase chain YnfE	ynfE	89.779	3.25078	8	0	10	0	NarL, Nac, Fnr
P0A6G3	Nicotinamide-nucleotide amidohydrolase PncC	pncC	17.582	3.24788	4	3	5	2
Q46851	L-glyceraldehyde 3-phosphate reductase	gpr	38.832	3.24328	23	6	28	8	Fur
P0AC47	Fumarate reductase iron-sulfur subunit	frdB	27.123	3.23866	14	8	19	9	NarL
P17115	Arabinose 5-phosphate isomerase GutQ	gutQ	34.031	2.88661	13	3	11	4	CRP
P0A853	Tryptophanase	tnaA	52.773	2.84777	125	53	150	76	CRP
P23845	Sulfate adenylyltransferase subunit 1	cysN	52.558	2.82352	9	3	12	3	GlaR, CysB
P75830	Macrolide export protein MacA	macA	40.623	2.82019	3	1	7	1	Nac
P23256	Protein MalY;Cystathionine beta-lyase MalY;Maltose regulon modulator	malY	43.641	2.72228	4	2	8	3	CRP
P28904	Trehalose-6-phosphate hydrolase	treC	63.837	2.72069	32	11	49	21	CRP
P77334	Cyclic di-GMP phosphodiesterase Gmr	gmr	74.664	2.67777	1	1	0	1
P0A7F3	Aspartate carbamoyltransferase regulatory chain	pyrI	17.12	2.66882	4	2	3	2	ppGpp
P65367	Uncharacterized protein YqcA	yqcA	16.274	2.65746	5	4	7	2	DksA, ppGpp
P0A8D3	UPF0178 protein YaiI	yaiI	16.969	2.60844	1	0	2	0
P08194	Glycerol-3-phosphate transporter	glpT	50.31	2.56573	12	8	12	7	CRP, Fis
P0ACW4	Uncharacterized protein YdcA	ydcA	5.8598	2.54065	1	0	1	0
P45475	Uncharacterized protein YhbV	yhbV	32.535	2.48489	0	0	1	0
P0C8J8	D-tagatose-1,6-bisphosphate aldolase subunit GatZ	gatZ	47.108	2.44514	44	37	77	53	CRP
P10371	1-(5-phosphoribosyl)-5-[(5-phosphoribosylamino)methylideneamino] imidazole-4-carboxamide isomerase	hisA	26.032	2.43789	4	3	4	6	DksA, ppGpp
P65807	Uncharacterized protein YgeY	ygeY	44.803	2.38202	1	0	1	0
P0A8D6	O-acetyl-ADP-ribose deacetylase	ymdB	18.88	2.35972	3	2	3	1
P0A968	Cold shock-like protein CspD	cspD	7.9689	2.34025	4	5	9	6	CRP, ppGpp
P0AE85	Periplasmic protein CpxP	cpxP	18.965	2.33745	2	1	2	2
P77536	Uncharacterized electron transport protein YkgF	ykgF	53.051	2.33069	6	4	7	4
P0AB03	Uncharacterized protein YcbJ	ycbJ	34.487	2.32504	5	1	7	2
P75809	Flavin mononucleotide phosphatase YbjI	ybjI	30.196	2.299	4	1	3	1
P00805	L-asparaginase 2	ansB	36.85	2.2904	33	16	40	17	CRP
P68066	Autonomous glycyl radical cofactor	grcA	14.284	2.28983	39	20	32	22	CRP, Fur
P69741	Hydrogenase-2 small chain	hybO	39.652	2.28705	6	3	13	4	Fur, NarL
P0A7P5	50S ribosomal protein L34	rpmH	5.3803	2.28116	2	1	2	1	Nac, ppGpp
P00363	Fumarate reductase flavoprotein subunit	frdA	65.971	2.24613	48	32	54	37	NarL
P32703	Uncharacterized Na(+)/H(+) exchanger YjcE	yjcE	60.522	2.12697	3	4	5	4
P0ABN5	Anaerobic C4-dicarboxylate transporter DcuA	dcuA	45.75	2.1171	9	3	7	2	CRP, ArcA, NarL
P33355	Uncharacterized protein YehS	yehS	17.973	2.08609	5	2	7	6	GlaR
