# Supplementary material for: Mutations in the essential outer membrane protein BamA contribute to Escherichia coli resistance to the antimicrobial peptide TAT-RasGAP317-326
Source: J Biol Chem. 2024 Nov 26;301(1):108018. doi: 10.1016/j.jbc.2024.108018 (PMC11842939; doi:10.1016/j.jbc.2024.108018)
Supplement: Table S9 [file mmc10.xlsx]

## Sheet: Feuil1
Table S9: Strains, plasmids and oligonucleotides used in this study.
Strains
Name	Genotype		Origin
MG1655 (ATCC47076)			ATCC
P20	MG1655 envZA158G yrbLA125G skpdel bamAG1492A		Georgieva et al., 2021
EnvZD233N	MG1655 envZG697A		Georgieva et al., 2022
BamAD498N	MG1655 bamAG1492A		This study
YrbLE42G	MG1655 yrbLA125G		This study
Δskp	BY25113 skp::FRT scar		Baba et al., 2006, this study
Δskp EnvZD233N	BY25113 skp::FRT scar envZG697A		Baba et al., 2006, this study
Δskp BamAD498N	BY25113 skp::FRT scar bamAG1492A		Baba et al., 2006, this study
EnvZD233N BamAD498N	MG1655 envZG697A bamAG1492A		This study
BamAD497N	MG1655 bamAG1489A		This study
BamAD498K	MG1655 bamAG1492A,C1494A		This study
BamAD498E	MG1655 bamAC1494A		This study
BamAA499V	MG1655 bamAC1496T		This study
BamAD500N	MG1655 bamAC1500A		This study
BamAD497N,D498K,D500N	MG1655 bamAG1489A,G1492A,C1494A,C1500A		This study
BamAD464N	MG1655 bamAG1390A		This study
BamAE470K	MG1655 bamAG1408A		This study
BamAE435K	MG1655 bamAG1303A		This study
EnvZD233N BamAD497N	MG1655 envZG697A bamAG1489A		This study
EnvZD233N BamAD498K	MG1655 envZG697A bamAG1492A,C1494A		This study
EnvZD233N BamAD498E	MG1655 envZG697A bamAC1494A		This study
EnvZD233N BamAA499V	MG1655 envZG697A bamAC1496T		This study
EnvZD233N BamAD500N	MG1655 envZG697A bamAC1500A		This study
EnvZD233N BamAD497N,D498K,D500N	MG1655 envZG697A bamAG1489A,G1492A,C1494A,C1500A		This study
EnvZD233N BamAD464N	MG1655 envZG697A bamAG1390A		This study
EnvZD233N BamAE470K	MG1655 envZG697A bamAG1408A		This study
EnvZD233N BamAE435K	MG1655 envZG697A bamAG1303A		This study
ΔbamB	BY25113 bamB::FRT scar		Baba et al., 2006, this study
ΔbamC	BY25113 bamC::FRT scar		Baba et al., 2006, this study
ΔbamE	BY25113 bamE::FRT scar		Baba et al., 2006, this study
ΔsurA	BY25113 surA::FRT scar		Baba et al., 2006, this study
ΔdegP	BY25113 degP::FRT scar		Baba et al., 2006, this study
ΔbamB BamAD497N	BY25113 bamB::FRT scar bamAG1489A		This study
ΔbamC BamAD498N	BY25113 bamC::FRT scar bamAG1492A		This study
ΔbamE BamAD498N	BY25113 bamE::FRT scar bamAG1492A		This study
ΔsurA BamAD498N	BY25113 surA::FRT scar bamAG1492A		This study
ΔdegP BamAD498N	BY25113 degP::FRT scar bamAG1492A		This study
ΔenvZ	BY25113 degP::FRT scar		Baba et al., 2006, this study
ΔenvZ BamAD498N	BY25113 degP::FRT scar bamAG1492A		This study
ΔenvZ BamAD497N,D498K,D500N	BY25113 degP::FRT scar bamAG1489A,G1492A,C1494A,C1500A		This study
Plasmids
Name	Details	Resistance	Origin
pMA7CR_2.0	Plasmid coding for CRISPR-Cas9 and a λ/RED recombinase	Ampicillin	Ronda et al., 2016
pMAZ-SK	Plasmid coding for gRNAs	Kanamycin	Ronda et al., 2016
pMAZ-SK-gRNA-BamA_1323	Plasmid coding for gRNA targeting bamA gene at nucleotide 1323	Kanamycin	This study
pMAZ-SK-gRNA-BamA_1416	Plasmid coding for gRNA targeting bamA gene at nucleotide 1416	Kanamycin	This study
pMAZ-SK-gRNA-BamA_1485	Plasmid coding for gRNA targeting bamA gene at nucleotide 1485	Kanamycin	This study
pMAZ-SK-gRNA-BamA_2376	Plasmid coding for gRNA targeting bamA gene at nucleotide 2376	Kanamycin	This study
pMAZ-SK-gRNA-YrbL_160	Plasmid coding for gRNA targeting yrbL gene at nucleotide 160	Kanamycin	This study
Oligonucleotides
Name	Sequence	Purpose	Origin
pMAZ_443F	GTTTTAGAGCTAGAAATAGCA	Divergent PCR to amplify pMAZ-SK	This study
pMAZ_422R	GTGCTCAGTATCTCTATCACT	Divergent PCR to amplify pMAZ-SK	This study
Oligo_gRNA_BamA_1485	GTGATAGAGATACTGAGCACTCTCTTCTATAATGACTTCCGTTTTAGAGCTAGAAATAGC	Oligonucleotide for Gibson assembly to create corresponding pMAZ-SK-gRNA	This study
Oligo_gRNA_BamA_1416	GTGATAGAGATACTGAGCACCCAGACCTATGCTGAACTGTGTTTTAGAGCTAGAAATAGC	Oligonucleotide for Gibson assembly to create corresponding pMAZ-SK-gRNA	This study
Oligo_gRNA_BamA_1323	GTGATAGAGATACTGAGCACTGAAAGTGGCGTGAGCTTCCGTTTTAGAGCTAGAAATAGC	Oligonucleotide for Gibson assembly to create corresponding pMAZ-SK-gRNA	This study
Oligo_gRNA_BamA_2376	GTGATAGAGATACTGAGCACCAAAAAGTACGATGGAGACAAGGGTTTTAGAGCTAGAAATAGC	Oligonucleotide for Gibson assembly to create corresponding pMAZ-SK-gRNA	This study
Oligo_gRNA_YrbL_160	GTGATAGAGATACTGAGCACTATCGCCACCATCGCCACGAGTTTTAGAGCTAGAAATAGC	Oligonucleotide for Gibson assembly to create corresponding pMAZ-SK-gRNA	This study
pMAZ-SK_224F	CAAAACGCCATGTTTC	PCR and sequencing for verification of correct insertion in pMAZ-SK	Ronda et al., 2016
pMAZ_SK_623R	TTCAGCAAAAAACCCC	PCR and sequencing for verification of correct insertion in pMAZ-SK	Ronda et al., 2016
Oligo_CRMAGE_BamA_K798D	CCTACGCCCAGCCGTTCAAAAAGTACGATGGAGACGACGCAGAACAGTTCCAGTTTAACATCGGTAAAAT	Oligonucleotide for CRMAGE	This study
Oligo_CRMAGE_BamA_E470K	TCAACGGGACCAAAAACGATTACCAGACCTATGCTAAACTGTCTGTAACCAACCCGTACTTCACCGTAGA	Oligonucleotide for CRMAGE	This study
Oligo_CRMAGE_BamA_D498K	GTGGTCGTCTCTTCTATAATGACTTCCAAGCAGATAAAGCCGACCTGTCCGACTATACCAACAAGAGTTA	Oligonucleotide for CRMAGE	This study
Oligo_CRMAGE_BamA_D497N	TCGGTGGTCGTCTCTTCTATAATGACTTCCAAGCAAATGACGCCGACCTGTCCGACTATACCAACAAGAG	Oligonucleotide for CRMAGE	This study
Oligo_CRMAGE_BamA_D500N	GTCTCTTCTATAATGACTTCCAAGCAGATGACGCCAACCTGTCCGACTATACCAACAAGAGTTATGGTAC	Oligonucleotide for CRMAGE	This study
Oligo_CRMAGE_BamA_E435K	CCGGTAGCTTCAACTTTGGTATTGGTTACGGTACTAAAAGTGGCGTGAGCTTCCAAGCTGGTGTGCAGCA	Oligonucleotide for CRMAGE	This study
Oligo_CRMAGE_BamA_D464N	CAGGTTATGCTGTTGGTATCAACGGGACCAAAAACAATTACCAGACCTATGCTGAACTGTCTGTAACCAA	Oligonucleotide for CRMAGE	This study
Oligo_CRMAGE_BamA_497,498,500	TCGGTGGTCGTCTCTTCTATAATGACTTCCAAGCAAATAAAGCCAACCTGTCCGACTATACCAACAAGAG	Oligonucleotide for CRMAGE	This study
Oligo_CRMAGE_BamA_A499V	TCGGTGGTCGTCTCTTCTATAATGACTTCCAAGCTGATGACGTCGACCTGTCCGACTATACCAACAAGAG	Oligonucleotide for CRMAGE	This study
Oligo_CRMAGE_BamA_D498E	GTGGTCGTCTCTTCTATAATGACTTCCAAGCTGATGAAGCCGACCTGTCCGACTATACCAACAAGAGTTA	Oligonucleotide for CRMAGE	This study
Oligo_CRMAGE_YrbL_E42G	GATTGTCTATCATCGTGGCGATGGTGGCGATAAAGGGATCCGCCGTGAGTTAAAGTACTACGCGCATCTT	Oligonucleotide for CRMAGE	This study
ecoBamA_1401F	CTATGCTGAACTGTCGGT	PCR and sequencing for verification of bamA point mutations	This study
ecoBamA_2433R	TTACCAGGTTTTACCGAT	PCR and sequencing for verification of bamA point mutations	This study
ecoBamA_1000F	ACCGTTAAATTACGTGTG	PCR and sequencing for verification of bamA point mutations	This study
ecoBamA_1527R	ATAACTCTTGTTGGTATAGTCG	PCR and sequencing for verification of bamA point mutations	This study
ecoYrbL_1F	ATGATTCGCTTATCTGAAC	PCR and sequencing for verification of yrbL point mutations	This study
ecoYrbL_604R	TTTTGCTCTCACGAGG	PCR and sequencing for verification of yrbL point mutations	This study
bamC_F_up	AATGACACCAATCACC	PCR to verify corresponding gene deletion	This study
bamC_R_down	AATTTCGTGCGAATTA	PCR to verify corresponding gene deletion	This study
bamC_R_int	GAAATAACGTTCATCATCTC	PCR to verify corresponding gene deletion	This study
bamE_F_up	TTAAAGTGATGAAAGGTCTAT	PCR to verify corresponding gene deletion	This study
bamE_R_down	AACGAGCAGAAAAATCA	PCR to verify corresponding gene deletion	This study
bamE_R_int	GTCTTTGAGAGCAACTTTAT	PCR to verify corresponding gene deletion	This study
surA_F_up	CAAGAGATGCTGCGTT	PCR to verify corresponding gene deletion	This study
surA_R_down	TGGACAACTAAGTCCG	PCR to verify corresponding gene deletion	This study
surA_R_int	GCACTTCAGAGATAATCATC	PCR to verify corresponding gene deletion	This study
degP_F_up	GCAGAAACTTTAGTTCG	PCR to verify corresponding gene deletion	This study
degP_R_down	AAAGGATGATGAAGATGTAT	PCR to verify corresponding gene deletion	This study
degP_R_int	TTACTGCATTAACAGGTAGA	PCR to verify corresponding gene deletion	This study
bamB_F_ctrl	CGTAGTGCATGGGAAG	PCR to verify corresponding gene deletion	This study
bamB_R_ctrl_ext	TATAAATCATCAGACAACGC	PCR to verify corresponding gene deletion	This study
bamB_R_ctrl_int	GGCTCTTTAGAGAACCA	PCR to verify corresponding gene deletion	This study
skp_F_up	AGTGGTAGTGTAGCGATGAC	PCR to verify corresponding gene deletion	This study
skp_R_down	TTCTGCATCCAACTGC	PCR to verify corresponding gene deletion	This study
skp_R_int	GTTAGAAACACCGGTTT	PCR to verify corresponding gene deletion	This study
