# Supplementary material for: Mutations in the essential outer membrane protein BamA contribute to Escherichia coli resistance to the antimicrobial peptide TAT-RasGAP317-326
Source: J Biol Chem. 2024 Nov 26;301(1):108018. doi: 10.1016/j.jbc.2024.108018 (PMC11842939; doi:10.1016/j.jbc.2024.108018)
Supplement: Dataset 1 [file mmc11.xlsx]

## Sheet: Feuil1
Dataset 1. List of proteins detected by MS/MS in E. coli wild-type, EnvZD233N, BamAD498N and P20. Samples were analyzed in duplicates by MS/MS and detected peptides were attributed to the corresponding proteins. Number of peptides were then compared between the mutants and the wild-type strain.
Majority.protein.IDs	Protein.names	Gene.names	Mol.weight.kDa	MS.MS.count	WT.17963.LFQ.intensity.log2	EnvZD233N.17964.LFQ.intensity.log2	BamAD498N.17965.LFQ.intensity.log2	P20.17966.LFQ.intensity.log2	Peptide.counts.all	Peptide.counts.razor.unique	log2.fold.change.EnvZD233N-WT	log2.fold.change.BamAD498N-WT	log2.fold.change.P20-WT
P33596	Regulatory protein RecX	recX	19.424	5	NaN	19.3952	24.6323	NaN	6	6	-2.84832	2.38883	NaN
P39282	Inner membrane transporter YjeM	yjeM	54.724	6	19.9142	23.6606	20.3669	24.4046	4	4	3.74634	0.452638	4.49034
P38104	Starvation-sensing protein RspA	rspA	45.968	9	NaN	22.2238	19.3051	23.8585	7	7	2.64414	-0.274583	4.27883
P0AFY6	Peptide antibiotic transporter SbmA	sbmA	46.459	19	NaN	25.2051	NaN	25.1291	9	9	4.04041	NaN	3.96437
P56614;P21361	Uncharacterized protein YmdF;Uncharacterized protein YciG	ymdF;yciG	5.8832	5	21.4103	25.2052	21.1788	25.3385	3;2	3;2	3.79488	-0.231515	3.92823
P69822	Ascorbate-specific phosphotransferase enzyme IIB component	ulaB	10.896	5	20.3171	24.0223	21.5678	23.6475	2	2	3.7052	1.25078	3.33041
P12994	UPF0098 protein YbhB	ybhB	17.085	32	25.2532	28.0791	25.4847	28.3825	6	6	2.82591	0.231511	3.12932
P37686	Probable alcohol dehydrogenase	yiaY	40.351	12	NaN	22.8666	NaN	23.2256	9	9	2.74465	NaN	3.10362
P37665	Probable lipoprotein YiaD	yiaD	22.197	43	26.5673	29.6141	26.734	29.3921	9	9	3.04683	0.166712	2.82478
P0ADI7	Isochorismatase family protein YecD	yecD	20.452	34	25.9232	28.3886	25.24	28.5994	10	10	2.4654	-0.683201	2.67624
P64614	Uncharacterized protein YhcN	yhcN	9.1963	7	21.2585	24.7573	22.1512	23.8667	3	3	3.49885	0.892735	2.6082
P31133	Putrescine-binding periplasmic protein	potF	40.839	10	21.2308	23.3835	21.657	23.8224	5	5	2.15269	0.426191	2.59159
P37348	UPF0759 protein YecE	yecE	31.479	12	21.4937	24.0068	21.3042	24.0565	8	8	2.51311	-0.18941	2.56282
P19318	Respiratory nitrate reductase 2 beta chain	narY	58.557	8	19.2412	21.5375	19.9781	21.7104	10	5	2.29637	0.736966	2.46924
P77136	Uncharacterized protein YqeK	yqeK	16.271	2	19.0647	NaN	23.3793	NaN	2	2	2.50898	4.31457	2.46849
P11667	Arginine exporter protein ArgO	argO	23.175	2	21.554	21.7321	21.8607	23.9769	2	2	0.178081	0.306732	2.42294
P38105	Starvation-sensing protein RspB	rspB	36.564	3	NaN	23.0035	NaN	23.3178	2	2	2.10461	NaN	2.41894
P0A9H3	Lysine decarboxylase	cadA	81.259	94	24.0089	25.2882	26.2689	26.4174	25	25	1.27934	2.25999	2.40847
P0AAE8	Probable cadaverine/lysine antiporter	cadB	46.665	6	19.5119	21.1096	21.8413	21.9047	2	2	1.59764	2.32943	2.3928
P0AFW2	Ribosome modulation factor	rmf	6.5074	15	24.4353	26.3079	24.7928	26.7259	4	4	1.87258	0.357481	2.29056
P0A843	Sec-independent protein translocase protein TatE	tatE	7.0242	13	23.1015	24.7891	23.3917	25.1683	5	5	1.68757	0.290178	2.06677
P39177	Universal stress protein G	uspG	15.935	48	27.4321	29.4087	27.5324	29.4956	8	8	1.97669	0.100396	2.06357
P08395	Protease 4	sppA	67.219	47	24.2046	26.4394	24.0454	26.2379	19	19	2.23481	-0.159201	2.03323
P0AET8	7-alpha-hydroxysteroid dehydrogenase	hdhA	26.778	72	25.7188	27.3933	25.7908	27.7273	14	14	1.6745	0.0720255	2.00849
P39304	3-keto-L-gulonate-6-phosphate decarboxylase UlaD	ulaD	23.578	16	21.7187	23.9615	21.9058	23.6763	4	4	2.2428	0.187101	1.9576
P30128	Transcription elongation factor GreB	greB	18.527	30	23.3374	25.2018	23.6611	25.2723	10	10	1.86434	0.323697	1.93485
P0C0V0	Periplasmic serine endoprotease DegP	degP	49.354	181	27.4255	28.9879	27.427	29.3445	30	30	1.56238	0.00151985	1.91904
P77726	Inner membrane transport protein YajR	yajR	48.809	16	21.9616	23.6262	21.7841	23.8646	6	6	1.66464	-0.17746	1.90299
P0AD07	Uncharacterized protein YecF	yecF	8.2385	4	23.1473	24.8012	23.1213	24.9987	2	2	1.6539	-0.0260113	1.8514
P0AER5	Glutamate/aspartate transport system permease protein GltK	gltK	24.914	3	19.4337	20.8203	19.3249	21.2827	2	2	1.38653	-0.108795	1.84895
P31129	Diguanylate cyclase YdeH	ydeH	33.863	3	NaN	20.9712	NaN	21.3678	2	2	1.43068	NaN	1.82726
P00944	Xylose isomerase	xylA	49.741	17	21.4825	22.3934	23.381	23.0996	10	10	0.910968	1.89853	1.61718
P0AF59	Uncharacterized protein YjdI	yjdI	8.5498	5	21.1722	21.6587	21.5514	22.7725	3	3	0.486473	0.379169	1.60027
Q47679	Hydrolase YafV	yafV	28.925	18	23.2209	24.8266	22.9071	24.8197	7	7	1.60563	-0.31382	1.59873
P37613	PanD maturation factor	panM	14.505	15	24.4849	25.8936	24.4698	26.0733	6	6	1.40868	-0.0151328	1.58842
P39300	Probable L-ascorbate-6-phosphate lactonase UlaG	ulaG	40.06	8	21.0178	22.3337	20.8917	22.6061	4	4	1.31585	-0.126099	1.58831
Q2M7R5	Uncharacterized protein YibT	yibT	7.9952	8	21.5597	23.0309	22.567	23.1388	3	3	1.47116	1.00731	1.57909
P77570	Anhydro-N-acetylmuramic acid kinase	anmK	39.496	19	23.4844	24.6991	23.233	25.0634	9	9	1.21463	-0.251486	1.57901
P78055	Fructose-6-phosphate aldolase 1	fsaA	22.997	12	22.3164	22.62	22.8729	23.8241	3	3	0.303675	0.556555	1.50769
P76471	Uncharacterized protein YfaZ	yfaZ	18.609	20	25.2093	27.0185	24.943	26.7048	6	6	1.80925	-0.266281	1.49552
P26649	Glycogen synthesis protein GlgS	glgS	7.8918	6	21.6354	22.5013	22.2834	23.1251	2	2	0.865925	0.648045	1.48968
P0AEF8	Dipeptide transport system permease protein DppB	dppB	37.497	6	20.9378	21.8022	21.4994	22.4165	2	2	0.864399	0.561575	1.47868
P64534	Nickel/cobalt homeostasis protein RcnB	rcnB	12.466	30	25.6691	27.3259	25.4543	27.1477	4	4	1.65674	-0.214837	1.47861
P0AEG1	Dipeptide transport system permease protein DppC	dppC	32.308	7	22.0216	22.6074	22.2833	23.4984	3	3	0.585809	0.261735	1.47681
P64503	Uncharacterized protein YebV	yebV	8.7527	14	24.567	25.6615	24.3781	25.9916	3	3	1.0945	-0.188885	1.42458
P36837	Dipeptide and tripeptide permease B	dtpB	53.575	6	22.2812	23.325	23.3189	23.6943	2	2	1.0438	1.03774	1.41315
P22525	Probable L,D-transpeptidase YcbB	ycbB	67.812	36	22.8728	24.2527	22.7304	24.2567	13	13	1.37986	-0.142437	1.38382
P0A9I8	Nitrite reductase (NADH) small subunit	nirD	12.284	12	24.7694	24.3522	25.2689	26.14	3	3	-0.417175	0.499527	1.37063
P0ACH5	Multiple antibiotic resistance protein MarA	marA	15.184	8	NaN	23.3236	21.9204	20.7258	5	5	3.96454	2.56131	1.36669
P37902	Glutamate/aspartate periplasmic-binding protein	gltI	33.42	92	25.0122	26.4748	24.9681	26.3531	22	22	1.46256	-0.0441104	1.34085
P08201	Nitrite reductase (NADH) large subunit	nirB	93.12	119	24.9747	25.1338	25.6542	26.3083	39	39	0.159052	0.679433	1.33355
P76216	N-succinylarginine dihydrolase	astB	49.298	2	20.1756	21.1538	20.568	21.5083	2	2	0.978152	0.392416	1.33268
P80668	Phenylacetaldehyde dehydrogenase	feaB	53.699	4	20.6132	21.8708	21.0733	21.9259	4	4	1.25759	0.460086	1.31265
P77674	Gamma-aminobutyraldehyde dehydrogenase	prr	50.829	47	24.4694	25.2882	24.5494	25.7727	13	13	0.818879	0.0800344	1.30335
P19319	Respiratory nitrate reductase 2 alpha chain	narZ	140.23	20	21.2318	22.209	21.5353	22.529	25	13	0.977237	0.303557	1.29723
P76237	Putative diguanylate cyclase YeaJ	yeaJ	56.602	21	21.6539	23.0396	21.9885	22.9458	8	8	1.3857	0.334595	1.29193
P08400	Phosphate regulon sensor protein PhoR	phoR	49.629	7	19.8369	20.2682	20.2143	21.1161	2	2	0.431275	0.377385	1.27918
P0AFF0	NADH-quinone oxidoreductase subunit N	nuoN	52.043	8	24.898	25.4623	25.0986	26.1705	2	2	0.564265	0.200606	1.27253
P0A998	Bacterial non-heme ferritin	ftnA	19.424	67	28.0724	28.896	28.4617	29.3298	10	10	0.823627	0.389303	1.25744
P76108	Putative ABC transporter periplasmic-binding protein YdcS	ydcS	42.295	56	24.0774	24.911	24.3859	25.3291	18	18	0.833636	0.308533	1.25172
P0ADE2	Uncharacterized protein YtfK	ytfK	8.0716	10	21.7203	22.8421	22.5108	22.9611	4	4	1.12177	0.790525	1.2408
P0AFD4	NADH-quinone oxidoreductase subunit H	nuoH	36.219	22	25.4428	25.8937	25.6323	26.6737	5	5	0.45084	0.189498	1.23089
P0AF43	Uncharacterized protein YjbB	yjbB	59.466	24	22.7283	23.9956	23.0379	23.9584	5	5	1.26728	0.309622	1.23006
P0A9A2	Bacterial non-heme ferritin-like protein	ftnB	18.894	13	21.7892	23.4215	22.3933	23.0046	6	6	1.63235	0.604129	1.21545
P0AD70	D-alanyl-D-alanine-carboxypeptidase/endopeptidase AmpH	ampH	41.849	28	23.2996	24.888	23.2696	24.5144	11	11	1.58831	-0.0300734	1.21479
P08555	DsdX permease	dsdX	47.163	8	23.3979	23.6551	23.2271	24.5958	4	4	0.257192	-0.170819	1.19783
P0A9G2	Transcriptional activator protein NhaR	nhaR	34.284	6	21.8619	22.419	22.6363	23.052	3	3	0.557152	0.774478	1.19018
P0AFL3	Peptidyl-prolyl cis-trans isomerase A	ppiA	20.431	41	27.1149	27.9947	27.2818	28.2867	10	10	0.879891	0.166944	1.17184
P28224	Membrane-bound lysozyme inhibitor of C-type lysozyme	mliC	12.567	7	22.8316	23.1959	22.1395	23.9959	4	4	0.364261	-0.692141	1.1643
P0A9Q7	Aldehyde-alcohol dehydrogenase;Alcohol dehydrogenase;Acetaldehyde dehydrogenase [acetylating];Pyruvate-formate-lyase deactivase	adhE	96.126	395	29.0629	28.9452	28.86	30.2232	53	53	-0.117739	-0.202909	1.16026
P31130	Uncharacterized protein YdeI	ydeI	14.121	21	23.8498	24.7114	24.7285	25.009	6	6	0.861642	0.878766	1.15926
P0AF36	Cell division protein ZapB	zapB	9.6347	34	27.2462	27.644	27.9092	28.4027	8	8	0.397784	0.663075	1.1565
P37019	H(+)/Cl(-) exchange transporter ClcA	clcA	50.348	20	21.5113	22.5599	21.667	22.6677	6	6	1.04867	0.155724	1.15646
P0AGE6	Chromate reductase	chrR	20.375	22	26.0824	27.1814	25.8721	27.2379	8	8	1.09904	-0.21024	1.15555
P0ADA3	Murein hydrolase activator NlpD	nlpD	40.149	50	25.1328	26.2752	25.1472	26.2855	10	10	1.14239	0.0143976	1.15268
P0ADS2	Cell division protein ZapA	zapA	12.594	9	22.5562	23.1074	22.7927	23.6866	4	4	0.551205	0.236463	1.13036
P02924	L-arabinose-binding periplasmic protein	araF	35.54	34	23.5907	24.602	23.7562	24.7184	12	12	1.01126	0.165541	1.12768
P77581	Succinylornithine transaminase	astC	43.665	70	26.9123	27.6087	26.7016	28.0397	18	18	0.696445	-0.210675	1.1274
P64461	Autoinducer 2-degrading protein LsrG	lsrG	11.255	3	20.6471	20.9355	20.9666	21.7651	2	2	0.28842	0.319448	1.118
P0ADF6	Phosphogluconate dehydratase	edd	64.638	17	23.1987	23.6674	23.1561	24.3153	6	6	0.468686	-0.0426578	1.11654
P00895	Anthranilate synthase component 1	trpE	57.494	14	24.2194	25.7558	23.4064	25.3354	9	9	1.53637	-0.813016	1.11604
P0AE37	Arginine N-succinyltransferase	astA	38.455	17	21.8878	22.353	21.5897	22.9941	6	6	0.465183	-0.298145	1.10628
P13518	RNase E specificity factor CsrD	csrD	73.338	8	21.0136	21.4371	20.9895	22.1178	4	4	0.423514	-0.0241205	1.10423
P0ABG7	Rod shape-determining protein RodA	mrdB	40.476	13	22.575	23.2016	22.6962	23.6761	3	3	0.626633	0.121247	1.10107
P0A6J3	Sulfate transporter CysZ	cysZ	29.305	10	22.9648	23.0354	23.1572	24.0543	3	3	0.0706201	0.192414	1.08951
P0AER3	Glutamate/aspartate transport system permease protein GltJ	gltJ	27.502	6	20.463	21.4512	NaN	21.5512	3	3	0.988174	-0.98071	1.08818
P77562	Uncharacterized protein YaiW	yaiW	40.414	17	21.9383	22.9822	22.1636	23.0207	10	10	1.04384	0.225251	1.08234
P0ACX3	Putative monooxygenase YdhR	ydhR	11.288	27	24.234	24.9539	24.6557	25.3159	6	6	0.719858	0.421694	1.08183
P33607	NADH-quinone oxidoreductase subunit L	nuoL	66.437	19	24.6895	25.3343	24.8292	25.7695	5	5	0.644826	0.139746	1.08004
P66948	Beta-barrel assembly-enhancing protease	bepA	53.907	60	24.4509	25.2422	24.545	25.5224	16	16	0.791304	0.0941824	1.07155
P0AA16	Transcriptional regulatory protein OmpR	ompR	27.353	78	26.4661	27.4647	26.6447	27.5283	17	17	0.998521	0.178571	1.06214
P23847	Periplasmic dipeptide transport protein	dppA	60.293	116	27.2807	28.0359	27.2458	28.3344	27	27	0.755202	-0.0348388	1.05372
P07762	4-alpha-glucan branching enzyme GlgB	glgB	84.336	62	23.8702	24.8274	23.9203	24.9202	22	22	0.957174	0.0501134	1.04993
P37672	2,3-diketo-L-gulonate reductase	dlgD	36.572	5	20.6941	21.3564	21.1813	21.7431	2	2	0.662253	0.487127	1.04895
P0AGA6	Transcriptional regulatory protein UhpA	uhpA	20.889	12	22.9909	23.4316	25.378	24.0388	4	4	0.440665	2.38708	1.0479
P0A8L5	UPF0260 protein YcgN	ycgN	17.91	8	23.1853	23.8187	22.7343	24.2228	2	2	0.633358	-0.451026	1.03746
P67762	UPF0306 protein YhbP	yhbP	16.776	2	20.186	20.6787	20.98	21.2199	2	2	0.492613	0.793972	1.03389
P0ACB2	Delta-aminolevulinic acid dehydratase	hemB	35.624	86	25.7394	26.7608	25.8314	26.7732	20	20	1.02137	0.0919839	1.03375
P21865	Sensor protein KdpD	kdpD	98.717	12	21.0962	21.3688	21.0074	22.1259	8	8	0.272688	-0.0887868	1.02971
P33919	Uncharacterized protein YejH	yejH	66.412	9	21.1385	21.716	21.8369	22.1576	4	4	0.577569	0.698419	1.01909
P13445	RNA polymerase sigma factor RpoS	rpoS	37.971	30	23.56	23.5273	23.7285	24.5736	10	9	-0.0326813	0.168486	1.01358
P77243	2-methylcitrate dehydratase	prpD	53.951	5	23.9411	25.087	21.2658	24.9459	4	4	1.14594	-2.6753	1.00478
P0AD59	Inhibitor of vertebrate lysozyme	ivy	16.872	25	25.7013	26.1388	25.9238	26.7044	5	5	0.437471	0.222551	1.00309
P37005	Uncharacterized tRNA/rRNA methyltransferase LasT	lasT	25.259	21	23.7387	24.4027	23.7425	24.7399	7	7	0.663974	0.00380835	1.00118
P33015	UPF0394 inner membrane protein YeeE	yeeE	38.1	4	22.1533	21.9378	22.0429	23.1484	3	3	-0.215429	-0.110393	0.995182
P76121	Uncharacterized protein YddH	yddH	20.967	6	21.4067	21.4867	21.6435	22.3992	3	3	0.0800413	0.236755	0.992482
P39325	ABC transporter periplasmic-binding protein YtfQ	ytfQ	34.344	32	24.0714	24.7974	23.9455	25.0608	10	10	0.725991	-0.12597	0.989363
P0A8U2	UPF0294 protein YafD	yafD	29.991	11	22.2203	22.8727	22.5708	23.2092	4	4	0.652375	0.350566	0.98893
P0AE63	Cation transport regulator ChaB	chaB	8.9447	11	24.2724	25.0667	24.3234	25.2556	5	5	0.794236	0.0509894	0.983171
P06986	Histidinol-phosphate aminotransferase	hisC	39.36	27	24.3541	25.0814	24.4343	25.337	7	7	0.727367	0.0802104	0.982946
P63883	N-acetylmuramoyl-L-alanine amidase AmiC	amiC	45.634	45	22.9142	24.1675	23.128	23.892	14	14	1.25336	0.213786	0.977818
P0AAV6	Uncharacterized protein YbgS	ybgS	12.872	4	22.9708	22.7279	23.2314	23.9453	3	3	-0.242863	0.26064	0.974539
P0AEG4	Thiol:disulfide interchange protein DsbA	dsbA	23.104	66	26.7967	27.6636	27.0549	27.7588	11	11	0.866821	0.258117	0.962071
P77539	Uncharacterized zinc-type alcohol dehydrogenase-like protein YdjL	ydjL	38.731	8	21.2008	21.9858	21.8014	22.1626	3	3	0.784986	0.60052	0.96173
P0AF16	Lipid II flippase MurJ	murJ	55.267	7	22.9246	23.3418	22.4398	23.8853	5	5	0.417183	-0.484796	0.960709
P76235	UPF0229 protein YeaH	yeaH	49.392	5	21.4204	22.4902	21.3764	22.3639	4	4	1.06978	-0.0439958	0.943416
P15877	Quinoprotein glucose dehydrogenase	gcd	86.746	64	23.8614	24.6813	23.7668	24.8033	22	22	0.819958	-0.0945743	0.941954
P37661	Phosphoethanolamine transferase EptB	eptB	63.804	15	22.3555	23.4502	22.7869	23.2968	9	9	1.09476	0.431411	0.941372
P76217	N-succinylglutamate 5-semialdehyde dehydrogenase	astD	53.026	26	22.6445	23.0941	22.5051	23.5803	9	9	0.449611	-0.139401	0.935726
P64451	Uncharacterized lipoprotein YdcL	ydcL	24.427	48	26.1744	26.7304	26.485	27.1013	12	12	0.555978	0.310572	0.926874
P45748	Threonylcarbamoyl-AMP synthase	tsaC	20.767	8	22.9652	23.2626	23.7405	23.8904	3	3	0.297389	0.775301	0.925243
P21515	Acyl carrier protein phosphodiesterase	acpH	22.961	5	20.8673	21.4853	21.3176	21.7837	2	2	0.617943	0.450277	0.916397
P0AAG3	Glutamate/aspartate transport ATP-binding protein GltL	gltL	26.661	11	22.1598	23.403	22.1553	23.0731	6	6	1.24318	-0.00450226	0.91325
P33011	Inner membrane protein YeeA	yeeA	39.955	6	21.0452	21.6026	21.9343	21.9447	3	3	0.557433	0.889105	0.899543
P0AEN8	L-fucose mutarotase	fucU	15.473	14	23.1502	24.0277	23.6366	24.0399	3	3	0.877536	0.486341	0.889715
P69425	Sec-independent protein translocase protein TatB	tatB	18.421	25	23.3534	23.9577	24.5241	24.2394	11	11	0.604351	1.17069	0.886036
P46854	Uncharacterized N-acetyltransferase YhhY	yhhY	18.793	8	21.5367	22.5695	21.4931	22.4181	3	3	1.03282	-0.0436163	0.881372
P0A915	Outer membrane protein W	ompW	22.928	57	29.5066	30.1092	29.5372	30.3879	6	6	0.60264	0.0306176	0.881326
P62601	Cytoplasmic trehalase	treF	63.696	10	21.7572	21.6233	22.3289	22.6335	4	4	-0.133869	0.571728	0.876388
P0AC86	Glycogen phosphorylase	glgP	93.171	99	25.9886	26.6846	26.1144	26.8637	29	29	0.695956	0.125751	0.875095
P0AFX0	Ribosome hibernation promoting factor	hpf	10.75	26	25.9859	26.7268	26.4688	26.8572	4	4	0.740868	0.48286	0.871316
P0AAG0	Dipeptide transport ATP-binding protein DppD	dppD	35.844	37	23.5686	24.4742	23.5971	24.4348	13	13	0.905599	0.0284759	0.866191
P30178	Uncharacterized oxidoreductase YbiC	ybiC	38.897	26	24.8828	25.5107	24.6844	25.7482	8	8	0.627935	-0.198359	0.865385
P0ACX5	Uncharacterized protein YdhZ	ydhZ	7.9073	5	22.9913	22.7438	23.1027	23.853	2	2	-0.247505	0.111375	0.8617
P75919	Cardiolipin synthase C	clsC	53.665	4	NaN	19.7802	20.8335	20.7947	3	3	-0.153937	0.899383	0.86057
P0AEB2	D-alanyl-D-alanine carboxypeptidase DacA	dacA	44.443	107	27.1543	27.9291	27.0672	28.0085	23	23	0.774828	-0.0870886	0.854229
P0AED0	Universal stress protein A	uspA	16.066	49	29.2392	29.4924	29.1402	30.0911	9	9	0.25317	-0.09903	0.851814
P0AD05	Uncharacterized protein YecA	yecA	25.039	26	25.0168	25.6473	24.7778	25.8685	6	5	0.630516	-0.23902	0.851685
P0ACI0	Right origin-binding protein	rob	33.144	44	25.7129	26.7163	25.8577	26.5591	13	13	1.00346	0.144835	0.846256
P77739	Uncharacterized protein YniA	yniA	32.458	35	24.629	25.1939	24.8952	25.4703	10	10	0.564898	0.266228	0.841309
P64596	Uncharacterized protein YraP	yraP	20.028	40	25.7465	26.2935	25.7084	26.5815	11	11	0.547018	-0.0380933	0.834942
P07026	Regulatory protein SdiA	sdiA	28.117	19	21.9361	22.741	22.1459	22.7683	5	5	0.804975	0.20981	0.832251
P39173	Putative glucose-6-phosphate 1-epimerase	yeaD	32.666	111	27.3186	27.438	26.8213	28.1504	22	22	0.119463	-0.497266	0.831846
P0A8C1	UPF0145 protein YbjQ	ybjQ	11.437	10	25.3636	25.7634	25.6691	26.1943	2	2	0.399836	0.305507	0.830762
P00861	Diaminopimelate decarboxylase	lysA	46.177	26	22.9028	24.4817	23.9504	23.7281	7	7	1.57896	1.04761	0.825291
P0AB03	Uncharacterized protein YcbJ	ycbJ	34.487	14	23.4185	23.9495	23.2315	24.2435	4	4	0.53095	-0.187082	0.824967
P23325	Ankyrin repeat protein A	arpA	82.597	7	21.6658	22.0517	21.9889	22.4901	2	2	0.385931	0.32309	0.824315
P76222	Uncharacterized protein YnjA	ynjA	20.533	7	20.4655	21.1286	20.2145	21.2819	3	3	0.663023	-0.250988	0.816366
P30126	3-isopropylmalate dehydratase small subunit	leuD	22.487	11	21.8288	22.1406	21.856	22.6449	3	3	0.311784	0.0272403	0.816098
P77712	Long-chain acyl-CoA thioesterase FadM	fadM	15.088	11	21.2744	22.5698	21.7219	22.0849	3	3	1.29541	0.447573	0.810569
P25666	Protein HtrL	htrL	33.458	15	22.4036	22.4971	23.0164	23.2132	6	6	0.0935546	0.612802	0.809675
P0A6K1	Diaminopimelate epimerase	dapF	30.208	12	23.6944	23.6043	24.1888	24.4922	5	5	-0.0901155	0.494357	0.797774
P0AF50	Uncharacterized protein YjbR	yjbR	13.519	14	25.0432	25.2838	25.3731	25.8384	5	5	0.240536	0.329859	0.795185
P0AB14	Uncharacterized protein YccJ	yccJ	8.5244	27	27.2349	28.0851	26.9925	28.0271	5	5	0.850228	-0.242412	0.792231
P37028	Vitamin B12-binding protein	btuF	29.366	6	20.9951	21.4275	21.4229	21.7847	2	2	0.432379	0.427717	0.789585
P0AER0	Glycerol uptake facilitator protein	glpF	29.78	5	25.3092	25.7409	25.2922	26.0984	2	2	0.431693	-0.016964	0.789192
P37689	2,3-bisphosphoglycerate-independent phosphoglycerate mutase	gpmI	56.193	126	27.9873	28.0357	28.3801	28.7742	26	26	0.0483565	0.392718	0.786894
P64557	Uncharacterized protein YgfM	ygfM	28.649	7	22.7592	22.5423	23.7383	23.545	4	4	-0.216906	0.97906	0.785737
P23872	Acetyl esterase	aes	36.034	4	NaN	21.2292	20.9831	21.4605	2	2	0.549673	0.303582	0.781042
P0C0K3	Protein RdoA	rdoA	38.12	43	25.2619	26.1341	25.5697	26.0411	10	10	0.872153	0.30776	0.779226
P37757	Uncharacterized isomerase YddE	yddE	32.318	3	22.2028	22.4326	22.5484	22.9816	2	2	0.229845	0.345665	0.778827
P25738	Acidic protein MsyB	msyB	14.259	20	25.5527	26.3105	25.5374	26.33	4	4	0.75786	-0.0152942	0.7773
P76185	Uncharacterized protein YdhJ	ydhJ	31.495	21	21.7632	22.7868	22.1804	22.5365	6	6	1.02352	0.417133	0.773298
P0AE39	Transcriptional regulatory protein YpdB	ypdB	28.721	14	23.5007	23.8681	23.6475	24.2684	6	6	0.36737	0.146767	0.767728
P0ACU2	HTH-type transcriptional regulator RutR	rutR	23.687	10	21.604	22.6798	21.8615	22.3716	3	3	1.07578	0.257479	0.767597
P0AAC4	Inner membrane protein YbhL	ybhL	25.902	4	23.6753	24.0897	24.1801	24.4426	2	2	0.414445	0.504804	0.767295
P0A800	DNA-directed RNA polymerase subunit omega	rpoZ	10.236	57	27.2785	27.7732	27.8019	28.0442	10	10	0.494639	0.523408	0.765691
P77148	Uncharacterized protein YdhS	ydhS	60.754	9	21.5153	21.7469	21.8201	22.2803	4	4	0.231618	0.304827	0.765002
P77265	Multidrug resistance-like ATP-binding protein MdlA	mdlA	66.017	9	21.2139	22.1117	22.2701	21.9779	6	6	0.897827	1.05616	0.763995
P0AFS3	Dihydrofolate reductase FolM	folM	26.348	3	21.3207	22.2099	21.3729	22.0834	4	4	0.88916	0.0521959	0.762645
P76422	Hydroxymethylpyrimidine/phosphomethylpyrimidine kinase	thiD	28.633	2	20.6775	21.0991	21.2021	21.4384	2	2	0.421604	0.524646	0.760922
P0C079	Antitoxin RelB	relB	9.0714	10	21.9173	22.7411	22.6685	22.6757	4	4	0.823798	0.751211	0.758377
P08202	L-arabinose isomerase	araA	56.073	21	22.2098	22.764	22.1975	22.9681	7	7	0.554181	-0.0123358	0.758298
P45523	FKBP-type peptidyl-prolyl cis-trans isomerase FkpA	fkpA	28.882	115	28.2991	28.9542	28.388	29.0569	21	21	0.655072	0.0889318	0.757739
P0A6U8	Glycogen synthase	glgA	52.822	43	24.7787	25.4647	24.7307	25.5363	14	14	0.686032	-0.0480076	0.757629
P0AEC0	UPF0053 inner membrane protein YoaE	yoaE	56.527	14	22.0697	22.7132	22.4995	22.8256	7	7	0.643539	0.429841	0.755948
P0A917	Outer membrane protein X	ompX	18.602	117	30.0767	30.9374	30.062	30.8319	11	11	0.860667	-0.0147261	0.755171
P27550	Acetyl-coenzyme A synthetase	acs	72.093	165	26.3753	27.1972	26.5414	27.127	35	35	0.821906	0.166103	0.75169
P0AAT2	Uncharacterized protein YbdF	ybdF	14.05	7	21.743	22.1031	21.8446	22.4911	2	2	0.360097	0.101641	0.748111
P33360	Putative osmoprotectant uptake system ATP-binding protein YehX	yehX	34.424	2	21.178	21.4732	21.0928	21.9257	3	3	0.295206	-0.0851653	0.747737
P15067	Glycogen debranching enzyme	glgX	73.576	38	23.2785	23.7387	23.2733	24.0261	12	12	0.460192	-0.00525573	0.747617
P67244	UPF0114 protein YqhA	yqhA	18.641	9	23.1154	23.4242	23.4732	23.8628	2	2	0.308786	0.357803	0.747374
P76142	Autoinducer 2-binding protein LsrB	lsrB	36.684	15	23.6743	23.8863	23.6655	24.4212	7	7	0.211994	-0.00886418	0.746846
P69786	PTS system glucose-specific EIICB component;Glucose permease IIC component;Glucose-specific phosphotransferase enzyme IIB component	ptsG	50.676	91	26.9919	27.3676	27.0784	27.7362	17	17	0.375674	0.0864261	0.744211
P65870	6-carboxy-5,6,7,8-tetrahydropterin synthase	queD	13.773	13	25.6579	26.4004	25.6149	26.3978	3	3	0.742509	-0.0429548	0.739949
P39208	Thermosensitive gluconokinase	idnK	21.004	4	22.5332	22.8952	23.083	23.2727	3	3	0.362052	0.549763	0.739507
P0AAU7	Uncharacterized protein YbfE	ybfE	11.28	11	23.3264	23.6577	23.3328	24.0616	2	2	0.331389	0.00643237	0.735236
P0AAT9	Uncharacterized protein YbeL	ybeL	18.797	30	25.6079	26.5378	25.6	26.3418	6	6	0.929883	-0.00789249	0.733853
P0AC23	Probable formate transporter 1	focA	30.99	8	24.0086	24.0536	24.0658	24.7419	2	2	0.0450234	0.0572344	0.733354
P00561	Bifunctional aspartokinase/homoserine dehydrogenase 1;Aspartokinase;Homoserine dehydrogenase	thrA	89.119	144	25.8375	26.4948	25.6604	26.5693	36	36	0.657321	-0.17711	0.731812
P0AD53	Uncharacterized protein YgaC	ygaC	13.066	4	21.0698	20.6268	21.1077	21.8012	3	3	-0.443033	0.0379066	0.731449
P09551	Lysine/arginine/ornithine-binding periplasmic protein	argT	27.991	71	25.3469	25.7016	25.3379	26.0708	19	19	0.354717	-0.00902069	0.723864
P0A6V1	Glucose-1-phosphate adenylyltransferase	glgC	48.697	61	25.7597	26.5853	25.6939	26.4829	12	12	0.825653	-0.065775	0.723208
P0A9W6	Acid stress protein IbaG	ibaG	9.4516	8	24.5329	24.7606	24.4281	25.2546	3	3	0.227698	-0.104814	0.72167
P37682	Uncharacterized HTH-type transcriptional regulator YiaU	yiaU	37.274	5	20.1998	21.3101	20.2199	20.9177	2	2	1.11037	0.0201047	0.717888
P0ADK0	Uncharacterized protein YiaF	yiaF	25.663	30	24.9657	25.4269	25.4189	25.6835	7	7	0.461228	0.453274	0.717862
P0AA57	Protein YobA	yobA	13.41	7	25.7812	25.8093	25.9014	26.4985	3	3	0.0280211	0.12019	0.717217
P37313	Dipeptide transport ATP-binding protein DppF	dppF	37.56	24	22.5677	23.5842	22.6054	23.2826	9	9	1.01643	0.0376104	0.714891
P0A9S1	Lactaldehyde reductase	fucO	40.513	44	23.9561	24.5774	24.1728	24.6674	10	10	0.621378	0.216733	0.71135
P0ADC3	Lipoprotein-releasing system transmembrane protein LolC	lolC	43.263	30	23.6953	24.1814	23.924	24.4062	9	9	0.486094	0.228676	0.7109
P0A8G6	NAD(P)H dehydrogenase (quinone)	wrbA	20.845	76	27.9648	28.686	27.8891	28.6727	12	12	0.721195	-0.0756914	0.707872
P08394	RecBCD enzyme subunit RecB	recB	133.96	4	20.4494	21.0177	NaN	NaN	3	3	0.568274	0.714956	0.706009
P77529	Uncharacterized symporter YdjN	ydjN	48.661	25	25.1987	25.752	24.949	25.9035	6	6	0.553248	-0.249729	0.704773
P0ACW6	Uncharacterized protein YdcH	ydcH	8.8782	15	24.7854	25.4303	24.5256	25.4876	8	8	0.644965	-0.259725	0.702265
P0C0L7	Proline/betaine transporter	proP	54.845	43	25.255	26.0465	25.3509	25.9562	10	10	0.791466	0.0958608	0.701166
P17169	Glutamine--fructose-6-phosphate aminotransferase [isomerizing]	glmS	66.894	221	27.9063	28.3132	28.1109	28.6063	37	37	0.406827	0.204603	0.699963
P03960	Potassium-transporting ATPase B chain	kdpB	72.198	8	20.908	20.4228	19.9699	21.6065	5	5	-0.485251	-0.938141	0.698521
P67095	Phosphodiesterase YfcE	yfcE	20.122	12	25.5609	25.8992	25.7597	26.2585	3	3	0.338296	0.198818	0.697594
P75799	Glutathione transport system permease protein GsiD	gsiD	33.238	6	20.1966	21.0011	20.3457	20.89	2	2	0.804419	0.149059	0.693358
P0AB26	Uncharacterized lipoprotein YceB	yceB	20.5	18	23.6042	24.1048	23.5829	24.2947	4	4	0.500556	-0.0213129	0.690519
P0AA95	Uncharacterized protein YacC	yacC	12.854	6	21.8388	22.2961	21.626	22.5292	3	3	0.457336	-0.212758	0.690366
P0AFW8	Protein rof	rof	9.4795	17	24.6779	24.8366	24.7564	25.3681	3	3	0.158749	0.0785569	0.690249
P64606	Probable phospholipid ABC transporter permease protein MlaE	mlaE	27.863	8	23.5212	23.7448	24.1555	24.2107	3	3	0.223573	0.634242	0.689456
P37903	Universal stress protein F	uspF	16.016	44	27.028	27.7715	26.9449	27.7171	10	10	0.743508	-0.083101	0.689034
P27862	IMPACT family member YigZ	yigZ	21.757	4	21.6414	21.7081	22.242	22.3298	3	3	0.066619	0.600592	0.688349
P0AC62	Glutaredoxin-3	grxC	9.1374	15	25.7386	26.0831	26.5363	26.4244	3	3	0.344442	0.797667	0.685743
P0AEB7	RutC family protein YoaB	yoaB	12.493	21	27.6292	28.166	27.8181	28.3133	4	4	0.536724	0.188888	0.684053
P0A8B5	Nucleoid-associated protein YbaB	ybaB	12.015	26	26.2662	26.7257	26.5547	26.948	5	5	0.459534	0.288543	0.681852
P0AFH2	Oligopeptide transport system permease protein OppB	oppB	33.443	35	25.8822	26.3654	25.7736	26.5635	7	7	0.483246	-0.108583	0.681302
P0AAE0	D-serine/D-alanine/glycine transporter	cycA	51.659	9	23.2296	23.7108	23.317	23.9098	3	3	0.481232	0.0874033	0.680168
P0AE14	Protein AmpE	ampE	32.122	16	23.8032	24.2613	23.8566	24.4809	4	4	0.458051	0.0534034	0.677715
P24177	Probable aminoglycoside efflux pump	acrD	113.05	7	19.7493	20.3802	19.5062	20.4265	4	4	0.630862	-0.243068	0.677257
P0AA04	Phosphocarrier protein HPr	ptsH	9.1193	90	29.5484	29.9371	29.644	30.2208	7	7	0.388641	0.0956154	0.672369
P0AES0	Bifunctional glutathionylspermidine synthetase/amidase;Glutathionylspermidine amidase;Glutathionylspermidine synthetase	gss	70.531	49	24.213	24.6868	24.5162	24.8836	17	17	0.473807	0.3032	0.670606
P37624	Ribosome-associated ATPase	rbbA	100.78	32	22.4803	23.1332	22.7697	23.1499	14	14	0.652845	0.289368	0.669621
P0AED7	Succinyl-diaminopimelate desuccinylase	dapE	41.269	40	24.6026	25.2347	24.6683	25.2659	13	13	0.632076	0.0657029	0.663272
P18776	Anaerobic dimethyl sulfoxide reductase chain B	dmsB	22.869	29	24.7284	25.1688	24.5425	25.391	5	5	0.4404	-0.185921	0.662607
P75849	Uncharacterized protein YcbL	ycbL	23.784	20	24.8479	25.7181	24.6652	25.5075	6	6	0.870232	-0.182606	0.659602
P27848	Pyridoxal phosphate phosphatase YigL	yigL	29.707	34	24.1821	24.8349	24.5226	24.8415	9	9	0.652821	0.340514	0.65941
P0A8D3	UPF0178 protein YaiI	yaiI	16.969	16	22.3929	22.8785	22.7128	23.0516	6	6	0.485625	0.319899	0.65876
P64599	Uncharacterized protein YhbT	yhbT	19.672	21	24.0654	24.1786	24.8099	24.723	5	5	0.113206	0.744523	0.657587
P0AAQ6	Uncharacterized protein YbaA	ybaA	13.318	5	23.2358	23.5581	23.4937	23.8917	3	3	0.322366	0.257992	0.655951
P0A991	Fructose-bisphosphate aldolase class 1	fbaB	38.109	84	26.968	27.4601	26.9393	27.6233	17	17	0.4921	-0.0286373	0.65535
P46125	Inner membrane protein YedI	yedI	32.19	20	23.5372	24.0239	23.3531	24.1902	9	9	0.486679	-0.184053	0.652981
P0A9D2	Glutathione S-transferase GstA	gstA	22.868	46	25.6301	26.2701	25.6001	26.2776	10	10	0.63997	-0.0300917	0.647473
P27250	Aldehyde reductase Ahr	ahr	36.501	34	25.0631	25.8112	24.9208	25.7057	9	9	0.748084	-0.142364	0.642633
P12295	Uracil-DNA glycosylase	ung	25.693	40	24.8138	25.6346	24.8992	25.4544	12	12	0.820787	0.0853808	0.640638
P52598	Uncharacterized HTH-type transcriptional regulator YgbI	ygbI	27.434	9	21.6158	22.1648	21.9903	22.2527	5	5	0.548978	0.374531	0.636856
P29013	Uncharacterized protein YcgB	ycgB	60.813	8	22.416	22.8484	21.6908	23.0491	3	3	0.432373	-0.725206	0.633098
P0A9P9	Gluconate 5-dehydrogenase	idnO	27.562	11	21.5668	22.0346	22.2801	22.1993	4	4	0.467784	0.713329	0.632502
P76143	Uncharacterized aldolase LsrF	lsrF	31.892	39	23.6982	24.1928	23.7872	24.3294	12	12	0.494635	0.0889959	0.631276
P0ACU7	HTH-type transcriptional regulator YjdC	yjdC	21.931	25	24.0212	24.3827	24.4316	24.6522	7	7	0.361478	0.41037	0.630994
P06989	Histidine biosynthesis bifunctional protein HisIE;Phosphoribosyl-AMP cyclohydrolase;Phosphoribosyl-ATP pyrophosphatase	hisI	22.756	7	22.6138	23.0563	22.3484	23.2419	3	3	0.442477	-0.265468	0.628059
P0ACJ5	Uncharacterized HTH-type transcriptional regulator YbaO	ybaO	17.437	8	19.9276	20.9054	20.795	20.5552	2	2	0.977827	0.867342	0.627544
P67662	HTH-type transcriptional activator AaeR	aaeR	34.516	5	21.1436	21.2984	21.351	21.7681	4	4	0.154796	0.20736	0.624418
P0AFH6	Oligopeptide transport system permease protein OppC	oppC	33.022	35	24.4546	25.356	24.7589	25.0781	9	9	0.901387	0.304364	0.623576
P76330	Probable diguanylate cyclase YedQ	yedQ	64.282	20	22.8304	22.96	22.9466	23.4535	7	7	0.129565	0.116206	0.623103
P37685	Aldehyde dehydrogenase B	aldB	56.306	63	25.8326	26.3735	26.0182	26.4546	20	20	0.540921	0.185618	0.621984
P63417	Uncharacterized N-acetyltransferase YhbS	yhbS	18.534	27	25.8055	26.1074	25.9195	26.4264	7	7	0.301908	0.114021	0.620895
P76446	Protein Rtn	rtn	58.587	12	21.5843	21.9561	21.7736	22.2035	4	4	0.371794	0.189315	0.619225
P0AAJ1	Probable anaerobic dimethyl sulfoxide reductase chain YnfG	ynfG	22.752	20	23.8167	24.5414	23.7421	24.434	5	4	0.724728	-0.0745403	0.617372
P64479	Uncharacterized protein YdiZ	ydiZ	10.865	6	23.114	23.97	23.2633	23.7314	2	2	0.855982	0.149251	0.617359
P0ABJ9	Cytochrome bd-I ubiquinol oxidase subunit 1	cydA	58.204	71	28.1003	28.5269	28.0071	28.7157	14	14	0.42656	-0.0932398	0.615339
P0ADC6	Lipopolysaccharide export system permease protein LptG	lptG	39.618	25	24.0315	24.4944	24.1001	24.6459	11	11	0.462885	0.0685132	0.614387
P0A6H8	Cardiolipin synthase A	clsA	54.822	19	24.0219	24.1676	23.9914	24.6339	8	8	0.145688	-0.030471	0.61198
P63183	Low affinity potassium transport system protein kup	kup	69.293	19	22.6762	22.7376	23.3149	23.2876	7	7	0.0613996	0.638702	0.611347
P31064	UPF0394 inner membrane protein YedE	yedE	44.428	11	24.5872	24.9017	24.8166	25.1973	2	2	0.314525	0.229351	0.610061
P77783	Probable dimethyl sulfoxide reductase chain YnfF	ynfF	89.986	94	24.032	24.4972	23.8833	24.642	32	31	0.465208	-0.148615	0.610004
P0AEA8	Siroheme synthase;Uroporphyrinogen-III C-methyltransferase;Precorrin-2 dehydrogenase;Sirohydrochlorin ferrochelatase	cysG	49.951	41	22.9342	23.1088	23.1805	23.5427	15	15	0.174685	0.246305	0.608578
P0ADX7	Uncharacterized protein YhhA	yhhA	16.624	9	22.0868	22.5879	22.9584	22.6929	3	3	0.50116	0.871584	0.606172
P64467	OriC-binding nucleoid-associated protein	cnu	8.4165	14	21.5813	22.1074	22.3627	22.1862	5	5	0.526091	0.781335	0.604901
P69428	Sec-independent protein translocase protein TatA	tatA	9.6639	33	24.6277	24.5822	24.8595	25.2311	10	10	-0.0455129	0.231791	0.603469
P0AC84	Hydroxyacylglutathione hydrolase	gloB	28.434	23	23.8227	24.3281	23.7931	24.4258	7	7	0.505443	-0.0295691	0.603096
P60664	Imidazole glycerol phosphate synthase subunit HisF	hisF	28.454	39	23.3597	23.7426	23.2647	23.9618	10	10	0.382918	-0.0950049	0.602105
P10100	Rare lipoprotein A	rlpA	37.528	33	24.4497	24.931	24.2484	25.0511	9	9	0.481319	-0.201297	0.601428
P27243	O-antigen ligase	rfaL	46.877	15	24.1029	24.2611	24.5595	24.7042	4	4	0.158187	0.456532	0.601258
P0AAC0	Universal stress protein E	uspE	35.706	48	26.723	27.1296	26.707	27.3216	13	13	0.40658	-0.0159777	0.598574
P0ABC9	High-affinity choline transport protein	betT	75.841	6	21.8156	21.8784	22.4434	22.4138	3	3	0.0627549	0.627771	0.59823
P76002	Inhibitor of g-type lysozyme	pliG	14.906	20	24.9216	25.6145	24.5477	25.5188	8	8	0.692835	-0.373866	0.597198
P64463	Putative selenoprotein YdfZ	ydfZ	7.2763	21	25.3842	25.4151	24.9589	25.9792	6	6	0.0308643	-0.42533	0.594986
P07000	Lysophospholipase L2	pldB	38.978	9	22.15	21.894	22.5043	22.7428	4	4	-0.255965	0.354304	0.592764
P0ABK2	Cytochrome bd-I ubiquinol oxidase subunit 2	cydB	42.453	19	27.4485	27.8121	27.7086	28.0406	2	2	0.36362	0.260143	0.592113
P24178	Protein YffB	yffB	13.6	16	24.6103	25.156	25.0283	25.1982	5	5	0.545678	0.417936	0.587851
P0AA53	Protein QmcA	qmcA	33.743	28	23.4308	23.8901	23.6113	24.0179	7	7	0.459292	0.18049	0.587087
P21363	Protein YciE	yciE	18.961	20	22.8624	22.5327	24.3539	23.4446	8	8	-0.329706	1.49154	0.582153
P22255	3(2),5-bisphosphate nucleotidase CysQ	cysQ	27.176	41	24.9128	25.3506	25.2527	25.4947	11	11	0.437808	0.339875	0.581838
Q46851	L-glyceraldehyde 3-phosphate reductase	gpr	38.832	109	26.0874	26.5128	26.2658	26.6691	26	26	0.425355	0.178434	0.581721
P33599	NADH-quinone oxidoreductase subunit C/D	nuoC	68.235	205	27.5709	27.9123	27.5358	28.1511	37	37	0.341406	-0.0350849	0.580203
P0AFD6	NADH-quinone oxidoreductase subunit I	nuoI	20.538	72	26.746	27.3654	26.5812	27.3241	12	12	0.619372	-0.164807	0.578067
P77374	Putative dimethyl sulfoxide reductase chain YnfE	ynfE	89.779	48	23.493	23.9358	23.3589	24.0689	22	18	0.442783	-0.13411	0.575891
P32703	Uncharacterized Na(+)/H(+) exchanger YjcE	yjcE	60.522	9	21.8069	22.529	21.8969	22.3808	3	3	0.72208	0.0899773	0.57391
P77737	Oligopeptide transport ATP-binding protein OppF	oppF	37.197	78	25.9273	26.4577	25.9133	26.4996	19	19	0.530374	-0.0139493	0.572276
P10441	Lipid-A-disaccharide synthase	lpxB	42.382	15	22.611	23.1164	22.8265	23.182	6	6	0.505444	0.21553	0.571022
P0A8Q0	Fumarate reductase subunit C	frdC	15.015	12	26.1331	26.2217	26.3137	26.7025	3	3	0.0885371	0.18061	0.569406
P31677	Alpha,alpha-trehalose-phosphate synthase [UDP-forming]	otsA	53.61	40	24.4387	24.7873	24.1838	25.0053	16	16	0.348644	-0.254848	0.566638
P26612	Cytoplasmic alpha-amylase	amyA	56.639	29	23.3671	23.9009	23.3044	23.9329	10	10	0.533886	-0.0626824	0.565857
P0A881	Trp operon repressor	trpR	12.355	6	23.2248	23.1181	23.5844	23.7896	3	3	-0.106768	0.359578	0.564828
P0ABE2	Protein BolA	bolA	11.994	10	25.8036	26.2985	25.9052	26.3656	4	4	0.494883	0.101572	0.562045
P09546	Bifunctional protein PutA;Proline dehydrogenase;Delta-1-pyrroline-5-carboxylate dehydrogenase	putA	143.81	253	27.3668	28.1401	27.185	27.9284	57	57	0.773364	-0.18179	0.561629
P0A6V8	Glucokinase	glk	34.723	51	25.88	25.5051	25.705	26.4403	14	14	-0.374904	-0.175018	0.560221
P39176	Probable L,D-transpeptidase ErfK/SrfK	erfK	34.411	33	26.0189	26.5062	25.8118	26.5776	11	11	0.487229	-0.207112	0.558662
P28630	DNA polymerase III subunit delta	holA	38.703	14	21.6997	22.0839	21.7102	22.2581	6	6	0.384225	0.0105504	0.558445
P18392	Sensor protein RstB	rstB	49.282	22	21.5756	22.058	21.5103	22.1326	8	8	0.482483	-0.0652974	0.557075
P0A903	Outer membrane protein assembly factor BamC	bamC	36.842	76	26.7078	26.9364	26.6988	27.2602	16	16	0.228603	-0.00897809	0.55235
P0AD42	Phosphatidylglycerophosphatase C	pgpC	24.439	11	22.1659	22.3927	22.1492	22.7165	3	3	0.226788	-0.016683	0.550617
P07001	NAD(P) transhydrogenase subunit alpha	pntA	54.623	70	26.0114	26.2943	25.7368	26.5596	14	14	0.282899	-0.274654	0.548205
P76128	Probable D,D-dipeptide-binding periplasmic protein DdpA	ddpA	57.641	4	19.9801	20.5694	20.1047	20.5278	4	4	0.589327	0.124612	0.547752
P0AEX3	Alpha-ketoglutarate permease	kgtP	47.052	17	24.3042	25.1609	24.0745	24.8512	6	6	0.856715	-0.2297	0.54707
P0ADM8	Uncharacterized protein YieE	yieE	27.646	7	21.6129	22.4919	21.4761	22.1595	5	5	0.879034	-0.136829	0.546612
P0AAT6	Ribosomal silencing factor RsfS	rsfS	11.582	34	26.1215	26.7369	26.2128	26.6675	5	5	0.615389	0.0912939	0.546025
Q06065	Acetoacetate metabolism regulatory protein AtoC	atoC	52.176	18	21.8378	22.345	21.9271	22.3823	8	8	0.507195	0.0892481	0.544513
P0A9W9	Protein YrdA	yrdA	20.245	54	25.2657	25.8243	25.648	25.8101	11	11	0.558556	0.382212	0.544354
P0AAA1	Inner membrane protein YagU	yagU	22.967	13	24.2479	25.1816	24.8211	24.792	3	3	0.933651	0.573159	0.544103
P52119	UPF0125 protein RatB	ratB	10.789	11	23.252	23.9583	23.6379	23.7961	3	3	0.706256	0.385854	0.544077
P32669	Fructose-6-phosphate aldolase 2	fsaB	23.555	8	20.3067	20.734	20.8644	20.8505	4	4	0.427222	0.557639	0.543742
P64581	Uncharacterized protein YqjD	yqjD	11.051	20	27.561	28.1218	27.7577	28.1018	6	6	0.56079	0.196674	0.540796
P30843	Transcriptional regulatory protein BasR	basR	25.031	12	22.4854	22.7183	22.7347	23.0246	4	4	0.232824	0.249288	0.53916
P0AEQ3	Glutamine-binding periplasmic protein	glnH	27.19	74	27.2689	27.83	26.9516	27.8058	21	21	0.561096	-0.317319	0.536828
P46122	Uncharacterized lipoprotein YajI	yajI	19.56	10	21.3008	21.2467	21.1743	21.8372	4	4	-0.0541106	-0.126516	0.536388
P0AED5	Response regulator UvrY	uvrY	23.892	35	24.5853	24.9637	24.5649	25.1206	8	8	0.378454	-0.0203175	0.535343
P07024	Protein UshA;UDP-sugar hydrolase;5-nucleotidase	ushA	60.823	80	25.6687	26.179	25.5494	26.2036	23	23	0.510296	-0.119321	0.534904
P75713	(S)-ureidoglycine aminohydrolase	allE	28.73	13	22.7651	23.2278	22.898	23.2999	5	5	0.462675	0.132913	0.534832
P0AEL0	Formate dehydrogenase cytochrome b556(fdo) subunit	fdoI	24.606	12	23.2816	23.187	23.6922	23.8158	3	3	-0.0946175	0.410574	0.534134
P0AD33	UPF0381 protein YfcZ	yfcZ	10.318	18	26.8603	27.197	27.0403	27.3924	3	3	0.336749	0.180008	0.532099
P23843	Periplasmic oligopeptide-binding protein	oppA	60.898	231	28.6168	29.3031	28.3619	29.1479	35	35	0.686298	-0.254954	0.531046
P0A9B2	Glyceraldehyde-3-phosphate dehydrogenase A	gapA	35.532	324	31.5262	31.5326	31.1727	32.0565	35	35	0.00642337	-0.353456	0.530357
P0A832	SsrA-binding protein	smpB	18.269	3	25.3279	25.9517	25.5724	25.8579	2	2	0.623771	0.244464	0.530001
P33012	DNA gyrase inhibitor	sbmC	18.081	19	25.8319	26.0674	25.7748	26.3602	4	4	0.235528	-0.0570802	0.528326
P64610	Uncharacterized protein YrbL	yrbL	24.345	14	22.1989	23.1023	22.2341	22.727	5	5	0.903398	0.0352277	0.528159
P0C077	mRNA interferase RelE	relE	11.225	11	21.1697	21.0815	21.6877	21.6964	4	4	-0.0882007	0.517951	0.52668
P0ACY3	Uncharacterized protein YeaG	yeaG	74.479	91	25.0094	25.4364	24.848	25.5358	26	26	0.427013	-0.16137	0.526421
P60932	Undecaprenyl-diphosphatase	uppP	29.758	6	21.8934	21.9461	22.63	22.4152	2	2	0.052761	0.736588	0.521814
P0AE16	Protein AmpG	ampG	53.245	6	20.8663	21.2245	21.0836	21.3872	2	2	0.358253	0.217348	0.520892
P0A7J0	4-dihydroxy-2-butanone 4-phosphate synthase	ribB	23.353	35	25.8057	26.4897	26.2051	26.3253	8	8	0.684003	0.399396	0.519602
P0CB39	Phosphoethanolamine transferase EptC	eptC	66.609	41	23.8236	24.0925	23.9978	24.3426	15	15	0.268918	0.174259	0.519017
P0A6X7	Integration host factor subunit alpha	ihfA	11.354	33	27.471	27.8749	27.4367	27.9898	9	9	0.403866	-0.0343721	0.518793
P42593	2,4-dienoyl-CoA reductase [NADPH]	fadH	72.677	39	22.8605	23.4565	23.1801	23.3789	15	15	0.596003	0.319581	0.518376
P76208	Uncharacterized protein YniB	yniB	20.367	5	22.5515	23.1098	22.6902	23.0693	2	2	0.558252	0.138649	0.51778
P0A840	5/3-nucleotidase SurE	surE	26.9	19	23.9364	24.1332	24.1106	24.4541	6	6	0.196773	0.174172	0.517697
P05042	Fumarate hydratase class II	fumC	50.488	66	25.0712	25.7099	24.8478	25.5889	20	20	0.63864	-0.223484	0.517623
P0ACS9	HTH-type transcriptional regulator AcrR	acrR	24.766	10	21.677	22.0945	21.7613	22.1942	5	5	0.41751	0.0843184	0.517264
P68688	Glutaredoxin-1	grxA	9.6847	6	23.8925	23.9175	24.0561	24.4092	3	3	0.0249808	0.163601	0.516638
P31806	Bifunctional NAD(P)H-hydrate repair enzyme Nnr;ADP-dependent (S)-NAD(P)H-hydrate dehydratase;NAD(P)H-hydrate epimerase	nnr	54.65	10	23.7456	24.2742	23.7349	24.2614	4	4	0.528588	-0.0107073	0.515804
P76482	Uncharacterized protein YfbL	yfbL	35.93	6	24.075	24.126	23.8748	24.5905	2	2	0.0509272	-0.20021	0.515479
P28304	Quinone oxidoreductase 1	qorA	35.172	40	25.8387	26.1676	25.9511	26.354	13	13	0.328859	0.112391	0.51528
P23331	Thymidine kinase	tdk	23.456	24	24.5434	24.9214	24.423	25.0568	7	7	0.377985	-0.120476	0.513399
P09151	2-isopropylmalate synthase	leuA	57.297	2	20.9018	21.6407	21.1035	21.4148	4	4	0.738894	0.201647	0.512945
P63228	D-glycero-beta-D-manno-heptose-1,7-bisphosphate 7-phosphatase	gmhB	21.294	11	24.2482	24.2471	24.2093	24.7611	3	3	-0.00108639	-0.0389654	0.512893
P77625	Sugar phosphatase YfbT	yfbT	23.007	19	24.1113	23.6968	23.7927	24.6241	6	6	-0.414533	-0.318589	0.512733
P64554	7-carboxy-7-deazaguanine synthase	queE	25.029	19	24.0369	24.2944	24.2002	24.5488	8	8	0.257478	0.163316	0.511897
P0A9I3	Glycine cleavage system transcriptional repressor	gcvR	20.768	19	24.9073	25.0575	24.7374	25.4182	4	4	0.150218	-0.169914	0.510864
P0CF93;P0CF92;P0CF91	Putative transposase InsL for insertion sequence element IS186C;Putative transposase InsL for insertion sequence element IS186B;Putative transposase InsL for insertion sequence element IS186A	insL3;insL2;insL1	40.908	4	NaN	20.6043	20.6896	20.8391	3;3;3	3;3;3	0.274057	0.359363	0.508821
P37595	Isoaspartyl peptidase;Isoaspartyl peptidase subunit alpha;Isoaspartyl peptidase subunit beta	iaaA	33.394	17	22.3061	22.8047	22.2676	22.8148	8	8	0.498546	-0.0384839	0.508652
P77717	Uncharacterized lipoprotein YbaY	ybaY	19.431	22	25.8357	25.6604	26.0286	26.3439	3	3	-0.175356	0.192895	0.508211
P0AA31	UPF0033 protein YedF	yedF	8.6389	7	23.8875	23.6648	23.9328	24.3953	2	2	-0.222718	0.0452981	0.50779
P0A858	Triosephosphate isomerase	tpiA	26.972	87	29.3011	29.4437	29.4479	29.8083	18	18	0.14264	0.146862	0.507274
P75952	HTH-type transcriptional repressor ComR	comR	23.361	10	21.7448	22.0669	21.6733	22.2517	4	4	0.322101	-0.0714899	0.50693
P0A8G0	UvrABC system protein C	uvrC	68.187	37	22.2803	22.8873	22.497	22.7869	14	14	0.607073	0.21679	0.506666
P37349	PTS-dependent dihydroxyacetone kinase, phosphotransferase subunit DhaM;Phosphocarrier protein HPr;Phosphotransferase enzyme IIA component	dhaM	51.448	60	25.1374	25.2884	25.1876	25.6439	16	16	0.150951	0.05013	0.506487
P21420	Putative outer membrane porin protein NmpC	nmpC	40.302	9	21.817	17.4374	22.5696	NaN	7	5	-4.37965	0.752617	0.504698
P06611	Vitamin B12 import ATP-binding protein BtuD	btuD	27.081	7	20.7106	21.3444	20.3228	21.2152	3	3	0.633732	-0.387832	0.504576
P68191	Stationary-phase-induced ribosome-associated protein	sra	5.0958	17	26.045	26.4556	25.3341	26.5486	5	5	0.410608	-0.710891	0.503669
P76004	Uncharacterized protein YcgM	ycgM	23.711	14	24.2019	24.2322	23.8761	24.6996	3	3	0.0303316	-0.325821	0.497721
P0AF48	UPF0047 protein YjbQ	yjbQ	15.656	8	23.1168	23.2308	23.7102	23.6137	2	2	0.114	0.593429	0.496923
P07003	Pyruvate dehydrogenase [ubiquinone];Alpha-peptide	poxB	62.011	86	26.2294	26.3871	26.0757	26.7256	23	23	0.157693	-0.153687	0.496211
P75960	NAD-dependent protein deacylase	cobB	31.464	27	25.3727	25.8314	25.1777	25.8675	7	7	0.458791	-0.194943	0.494846
P0A894	RNase adapter protein RapZ	rapZ	32.492	39	24.9591	25.0097	25.1519	25.4518	8	8	0.0505895	0.192861	0.492694
P76251	D-malate dehydrogenase [decarboxylating]	dmlA	40.314	7	20.8477	21.3465	20.9509	21.3398	2	2	0.498853	0.103252	0.492183
P0A9P4	Thioredoxin reductase	trxB	34.623	106	27.803	28.3131	27.6706	28.2907	16	16	0.510026	-0.132436	0.487617
P75797	Glutathione-binding protein GsiB	gsiB	56.47	27	23.2693	23.7516	23.0751	23.7554	13	13	0.482366	-0.194203	0.48614
P52095	Lysine decarboxylase	ldcC	80.589	22	28.8811	29.1172	28.7891	29.3672	8	8	0.236084	-0.0920515	0.486073
P42904	N-acetylgalactosamine-specific phosphotransferase enzyme IIB component 2	agaV	17.086	12	22.3229	22.7215	22.3438	22.8088	4	4	0.398596	0.0209122	0.485894
P0A8G9	Exodeoxyribonuclease 7 small subunit	xseB	8.9518	12	24.9007	24.9962	25.0395	25.3853	6	6	0.0955168	0.13883	0.484598
P0A968	Cold shock-like protein CspD	cspD	7.9689	14	27.7694	29.0087	28.085	28.2536	3	3	1.23932	0.315634	0.484201
P76113	NADPH-dependent curcumin reductase	curA	37.609	48	24.9323	25.1663	24.7569	25.4164	14	14	0.234003	-0.175388	0.484081
P0AB71	Fructose-bisphosphate aldolase class 2	fbaA	39.147	185	30.7828	30.4845	30.602	31.2666	26	26	-0.298245	-0.180812	0.483797
P69811	Multiphosphoryl transfer protein;Phosphocarrier protein HPr;Fructose-specific phosphotransferase enzyme IIA component	fruB	39.647	72	26.0778	25.9431	25.7059	26.5608	16	16	-0.134687	-0.371941	0.482998
P00934	Threonine synthase	thrC	47.113	82	26.4261	26.8062	26.1868	26.9053	18	18	0.380146	-0.239291	0.479198
P76170	UPF0482 protein YnfB	ynfB	12.909	43	25.0306	25.6874	25.1334	25.5062	9	9	0.656848	0.102868	0.475585
Q47710	Uncharacterized protein YqjK	yqjK	11.811	22	23.096	23.3838	22.8054	23.5709	7	7	0.287816	-0.290512	0.474964
P0AF90	Regulator of ribonuclease activity B	rraB	15.603	5	26.614	27.2566	27.038	27.0888	2	2	0.642558	0.423999	0.474813
P0ADF8	Acetolactate synthase isozyme 1 small subunit	ilvN	11.106	17	22.878	23.4276	24.1309	23.3527	3	3	0.549685	1.25296	0.474762
P21829	Pyridoxal phosphate phosphatase YbhA	ybhA	30.201	19	25.1382	25.2686	24.9743	25.612	5	5	0.130354	-0.163868	0.473822
P23930	Apolipoprotein N-acyltransferase	lnt	57.065	29	23.3457	23.4127	22.9772	23.8178	11	11	0.0670342	-0.368535	0.472122
P0AGE0	Single-stranded DNA-binding protein	ssb	18.975	69	27.9918	28.3309	28.2361	28.4634	13	13	0.339078	0.244293	0.471547
P33913	Uncharacterized protein YejA	yejA	69.668	14	21.8466	22.1512	21.6197	22.3181	8	8	0.304594	-0.226933	0.471511
P0ABH9	ATP-dependent Clp protease ATP-binding subunit ClpA	clpA	84.206	131	25.9456	26.4495	25.9982	26.4154	33	33	0.503939	0.0526077	0.469818
P0AEJ6	Ethanolamine ammonia-lyase heavy chain	eutB	49.403	25	22.9746	23.4472	22.9214	23.4443	11	11	0.472642	-0.0531288	0.469738
P0A6J1	Adenylyl-sulfate kinase	cysC	22.321	11	21.789	22.4244	22.5394	22.2574	2	2	0.635429	0.750392	0.468423
P0AEV1	Regulator of RpoS	rssB	37.302	21	22.7725	22.8244	23.0468	23.2408	7	7	0.0518517	0.27425	0.468239
P77808	NMN amidohydrolase-like protein YfaY	yfaY	44.225	24	24.3307	24.5512	24.0672	24.7982	5	5	0.220486	-0.263486	0.467509
P30749	Molybdopterin synthase catalytic subunit	moaE	16.981	18	24.0079	24.4136	24.2116	24.4748	4	4	0.405707	0.203763	0.466884
P0A879	Tryptophan synthase beta chain	trpB	42.983	31	24.6057	24.7949	24.5115	25.0694	10	10	0.189166	-0.0942136	0.463694
P0AFE4	NADH-quinone oxidoreductase subunit K	nuoK	10.845	10	23.6537	24.3327	23.3461	24.116	4	4	0.679014	-0.307597	0.462301
P0ADV7	Probable phospholipid-binding protein MlaC	mlaC	23.962	63	27.0587	27.3841	27.2396	27.5183	14	14	0.325412	0.180949	0.459572
P60595	Imidazole glycerol phosphate synthase subunit HisH	hisH	21.653	20	23.4712	23.8488	23.3531	23.9297	7	7	0.377586	-0.118095	0.45845
P77713	Putative beta-xylosidase	yagH	60.824	10	22.1362	22.3991	22.7557	22.5944	5	5	0.262956	0.619526	0.458233
P32160	Uncharacterized protein YiiQ	yiiQ	21.763	11	24.8057	24.6909	25.5005	25.2636	4	4	-0.114789	0.694817	0.457834
P33602	NADH-quinone oxidoreductase subunit G	nuoG	100.3	208	27.635	27.9812	27.3969	28.092	41	41	0.346212	-0.238098	0.457057
P0A951	Spermidine N(1)-acetyltransferase	speG	21.887	43	25.0532	25.6785	25.0114	25.5097	9	9	0.625252	-0.0418311	0.456415
P76250	HTH-type transcriptional regulator DmlR	dmlR	34.63	19	21.2533	21.4338	21.2964	21.7096	8	8	0.180582	0.0431553	0.456343
P13482	Periplasmic trehalase	treA	63.636	55	24.0215	24.3171	23.9191	24.4777	13	13	0.295578	-0.102419	0.456232
P0A8J2	Primosomal protein 1	dnaT	19.455	17	23.5457	23.9743	23.8034	24.001	4	4	0.428611	0.257723	0.455324
P0ADE4	Translocation and assembly module TamA	tamA	64.795	39	23.0395	23.4335	23.218	23.4941	14	14	0.393993	0.178482	0.454592
P64423	Zinc transport protein ZntB	zntB	36.612	7	21.5444	21.3461	21.1494	21.9987	4	4	-0.198303	-0.39502	0.454251
P0AFC3	NADH-quinone oxidoreductase subunit A	nuoA	16.457	20	26.4545	26.8711	26.2156	26.9086	5	5	0.416676	-0.238907	0.454148
P0A9S5	Glycerol dehydrogenase	gldA	38.712	42	25.8155	26.3919	25.799	26.2696	9	9	0.576354	-0.0164864	0.454051
P61517	Carbonic anhydrase 2	can	25.096	59	27.6239	27.9515	27.4734	28.0778	9	9	0.327623	-0.150431	0.453936
P21866	KDP operon transcriptional regulatory protein KdpE	kdpE	25.362	8	20.769	21.4489	21.0353	21.2228	4;1	4;1	0.679867	0.266274	0.453791
Q46925	Cysteine desulfurase CsdA	csdA	43.234	21	22.1563	22.205	22.2964	22.6091	7	7	0.0487676	0.140136	0.452842
P0AG20	GTP pyrophosphokinase	relA	83.875	76	23.9344	24.3186	23.9826	24.3872	28	28	0.384225	0.0482315	0.452831
P77338	Mechanosensitive channel MscK	mscK	127.21	48	22.8715	23.1888	22.9509	23.3239	20	20	0.317307	0.0794435	0.452433
P0A8N5	Lysine--tRNA ligase	lysU	57.826	318	28.4942	28.8321	28.6601	28.9456	41	41	0.337842	0.165837	0.45133
P77774	Outer membrane protein assembly factor BamB	bamB	41.887	86	26.9013	27.3486	26.8673	27.3524	15	15	0.447305	-0.0340076	0.451099
P0AAG5	Multidrug resistance-like ATP-binding protein MdlB	mdlB	65.222	17	27.6111	28.3498	28.0533	28.0606	5	5	0.738639	0.44219	0.449475
P0A9A9	Ferric uptake regulation protein	fur	16.795	43	27.4731	27.6415	27.3874	27.9204	8	8	0.168496	-0.0856635	0.447371
P0A9Q9	Aspartate-semialdehyde dehydrogenase	asd	40.017	43	26.149	26.4246	26.0368	26.5959	14	14	0.275621	-0.112106	0.446955
P0ADP9	Protein YihD	yihD	10.273	22	25.4171	25.8203	25.8822	25.8633	6	6	0.403228	0.46514	0.446215
P39377	Isoaspartyl dipeptidase	iadA	41.083	28	24.5008	24.8866	24.9323	24.9432	11	11	0.385832	0.431518	0.442427
P0A7K2	50S ribosomal protein L7/L12	rplL	12.295	164	31.4338	31.5926	32.0015	31.8761	12	12	0.15883	0.567685	0.442331
P15723	Deoxyguanosinetriphosphate triphosphohydrolase	dgt	59.382	24	22.3169	22.5739	22.853	22.7585	11	11	0.257034	0.536154	0.441624
P64483	Uncharacterized protein YeaK	yeaK	17.85	15	24.6162	24.9237	24.561	25.0577	5	5	0.307483	-0.0551773	0.441455
P0AA25	Thioredoxin-1	trxA	11.806	52	28.1518	28.0795	28.4259	28.5924	8	8	-0.0722676	0.274191	0.440667
P37626	Uncharacterized protein YhiI	yhiI	38.828	65	24.3001	24.8153	24.4112	24.7395	17	17	0.51523	0.11113	0.439433
Q93K97	ADP-ribose pyrophosphatase	nudF	23.667	19	23.2301	23.6966	23.4583	23.6685	6	6	0.466449	0.228139	0.438374
P0A796	ATP-dependent 6-phosphofructokinase isozyme 1	pfkA	34.842	73	27.0026	26.9711	27.0641	27.4407	17	17	-0.0314561	0.0615436	0.438108
P17802	A/G-specific adenine glycosylase	mutY	39.149	6	22.3783	21.7808	22.4046	22.8163	3	3	-0.597508	0.0262754	0.438048
P29012	Alanine racemase	dadX	38.844	49	25.0023	25.4278	25.0119	25.4389	12	12	0.425506	0.00958377	0.436618
Q46822	Isopentenyl-diphosphate Delta-isomerase	idi	20.508	5	22.9039	23.3645	23.1659	23.3396	2	2	0.460616	0.262035	0.435689
P13001	Pimeloyl-[acyl-carrier protein] methyl ester esterase	bioH	28.505	17	23.0772	23.1133	23.0816	23.5126	7	7	0.0360938	0.00434608	0.435345
P0AG00	Lipopolysaccharide biosynthesis protein WzzE	wzzE	39.489	35	24.2692	24.113	24.5878	24.7033	11	11	-0.156219	0.318628	0.43414
P76502	Phosphohistidine phosphatase SixA	sixA	17.208	8	23.3058	23.6333	23.5413	23.7393	4	4	0.327566	0.23555	0.433562
Q46845	Disulfide-bond oxidoreductase YghU	yghU	32.391	42	25.0183	25.3247	25.0194	25.4492	11	11	0.306435	0.00106095	0.430849
P76193	Probable L,D-transpeptidase YnhG	ynhG	36.082	51	25.2825	25.7431	25.2239	25.713	13	13	0.460601	-0.0585815	0.430464
P0AE12	AMP nucleosidase	amn	53.994	51	24.9518	25.397	24.8074	25.3814	14	14	0.445172	-0.144402	0.429579
P0AEQ6	Glutamine transport system permease protein GlnP	glnP	24.364	8	23.2781	23.4126	23.3944	23.7064	3	3	0.134509	0.116306	0.428308
P76243	Uncharacterized protein YeaO	yeaO	13.386	35	24.4131	24.8914	24.2252	24.8406	10	10	0.478259	-0.187966	0.427496
P76346	Protein MtfA	mtfA	30.279	23	23.9588	24.2346	23.8974	24.3845	5	5	0.275808	-0.0614583	0.425682
P0A7D4	Adenylosuccinate synthetase	purA	47.344	160	28.2209	28.4068	28.1944	28.6464	29	29	0.185879	-0.0264808	0.425536
P24555	Protease 2	ptrB	79.49	9	21.7248	21.5488	21.6634	22.1484	3	3	-0.176067	-0.0614802	0.423525
P42620	Glutathionyl-hydroquinone reductase YqjG	yqjG	37.386	54	24.1144	24.4879	24.1892	24.5375	14	14	0.373517	0.074763	0.423058
P0AA91	Uncharacterized lipoprotein YeaY	yeaY	20.921	20	23.8525	23.9889	23.737	24.2747	6	6	0.136403	-0.115565	0.422163
P00926	D-serine dehydratase	dsdA	47.9	82	26.145	26.7031	25.8045	26.5639	17	17	0.558026	-0.340512	0.418877
P0AAH4	Peptide transport system ATP-binding protein SapD	sapD	37.66	20	26.817	26.9508	26.6812	27.2357	6	6	0.133805	-0.135784	0.418694
P40191	Pyridoxine kinase	pdxK	30.847	26	23.8193	24.2098	23.4973	24.2377	7	7	0.390488	-0.322001	0.418396
P06996	Outer membrane protein C	ompC	40.368	554	32.0951	32.6146	32.0483	32.5129	33;2;1;1	33;2;1;1	0.519524	-0.0467586	0.417802
P0A6C1	Endonuclease 4	nfo	31.479	48	24.3965	24.7881	24.3691	24.8136	11	11	0.391608	-0.0273689	0.417126
P0A6Y1	Integration host factor subunit beta	ihfB	10.651	37	27.7693	28.186	27.6576	28.1849	5	5	0.416771	-0.111677	0.415637
P0AFX9	Sigma-E factor regulatory protein RseB	rseB	35.749	30	24.5241	24.6963	24.5393	24.9379	9	9	0.172162	0.0151088	0.413721
P0AAR3	Cys-tRNA(Pro)/Cys-tRNA(Cys) deacylase YbaK	ybaK	17.093	53	24.2234	24.5561	24.184	24.6367	11	11	0.332744	-0.0393483	0.413269
P0ACN4	HTH-type transcriptional repressor AllR	allR	29.269	20	24.5201	24.7904	24.5758	24.9333	6	6	0.270371	0.0557553	0.413252
P0AEZ9	Molybdenum cofactor biosynthesis protein B	moaB	18.665	46	25.6584	26.1834	25.539	26.0703	9	9	0.524964	-0.119412	0.411901
P33368	Uncharacterized oxidoreductase YohF	yohF	26.951	17	24.2034	24.2228	23.9486	24.6144	6	6	0.019436	-0.254768	0.410999
P75959	N-acetyl-D-glucosamine kinase	nagK	33.042	20	22.979	23.487	22.7788	23.3898	5	5	0.507979	-0.200273	0.410782
P0ABF4	Ethanolamine utilization protein EutM	eutM	9.8654	5	21.2473	21.9843	21.601	21.6579	3	3	0.737024	0.353695	0.410568
P09155	Ribonuclease D	rnd	42.734	36	23.3188	23.6502	23.4541	23.7292	11	11	0.331411	0.135333	0.410411
P69451	Long-chain-fatty-acid--CoA ligase	fadD	62.331	26	23.1539	23.6214	23.3999	23.5637	9	9	0.467533	0.245997	0.409826
P15038	Helicase IV	helD	77.975	84	29.3283	29.5211	29.2768	29.738	26	26	0.192824	-0.0514832	0.409736
P0A6E4	Argininosuccinate synthase	argG	49.898	109	25.6433	26.3151	25.7475	26.053	23	23	0.671754	0.10414	0.409667
P76536	Probable deferrochelatase/peroxidase YfeX	yfeX	33.052	81	26.5482	26.7652	26.5614	26.9578	17	17	0.216968	0.0131708	0.409566
P0ADR8	LOG family protein YgdH	ygdH	50.971	82	26.1483	26.5558	26.3018	26.557	24	24	0.407423	0.153486	0.408695
Q57261	tRNA pseudouridine synthase D	truD	39.091	50	24.9482	25.0604	24.9925	25.3564	15	15	0.112203	0.0443266	0.408202
P38051	Isochorismate synthase MenF	menF	48.764	19	22.6838	23.1593	22.7234	23.0915	6	6	0.475518	0.0396638	0.407728
P31475	Uncharacterized HTH-type transcriptional regulator YieP	yieP	26.076	15	24.3502	24.7054	24.7026	24.7541	3	3	0.355243	0.352393	0.403931
P22186	Transcriptional regulator MraZ	mraZ	17.386	16	22.6032	22.8381	22.9527	23.0069	6	6	0.234831	0.349433	0.403706
P0AD24	UPF0352 protein YejL	yejL	8.2884	5	21.9488	22.1924	22.2909	22.352	2	2	0.243659	0.342115	0.403246
P61714	6,7-dimethyl-8-ribityllumazine synthase	ribE	16.156	33	27.393	27.5835	27.2525	27.7959	7	7	0.190515	-0.140462	0.402974
P0ACR4	Uncharacterized HTH-type transcriptional regulator YeiE	yeiE	32.723	9	21.9019	22.3292	22.0732	22.3044	2	2	0.427236	0.171221	0.402493
P20966	PTS system fructose-specific EIIBC component;Fructose-specific phosphotransferase enzyme IIB component;Fructose permease IIC component	fruA	57.518	58	26.0278	26.2628	25.762	26.4285	16	16	0.234963	-0.265783	0.400685
P0AC59	Glutaredoxin-2	grxB	24.35	71	27.2373	27.5238	27.0297	27.6379	14	14	0.286536	-0.20756	0.400626
P76539	Acetyltransferase YpeA	ypeA	16.311	20	24.1598	24.251	24.2378	24.5603	5	5	0.0912704	0.0779863	0.400571
P0AFU2	Uncharacterized transporter YfbS	yfbS	65.871	6	22.1925	22.5558	21.55	22.5929	3	3	0.363366	-0.642472	0.40044
P0AE45	UPF0053 inner membrane protein YtfL	ytfL	49.762	18	22.1684	22.6161	22.2851	22.5685	6	6	0.447683	0.11675	0.400093
P0A9G6	Isocitrate lyase	aceA	47.521	230	30.0865	30.7613	29.7034	30.4863	27	27	0.674778	-0.383142	0.399836
P62672	Protein ApaG	apaG	13.867	7	22.4781	22.6459	22.7492	22.8772	2	2	0.1678	0.271112	0.399115
P0ACS7	HTH-type transcriptional regulator RpiR	rpiR	32.362	6	22.3729	22.6582	22.6973	22.7713	3	3	0.285258	0.324348	0.398361
P06999	ATP-dependent 6-phosphofructokinase isozyme 2	pfkB	32.456	62	25.5976	25.7643	25.5652	25.9957	15	15	0.166641	-0.0324409	0.39806
P06610	Vitamin B12 transport periplasmic protein BtuE	btuE	20.469	20	25.0451	25.3214	24.5519	25.4417	8	8	0.276232	-0.493282	0.396532
P09099	Xylulose kinase	xylB	52.618	14	21.1059	21.707	21.3152	21.5022	6	6	0.601087	0.20932	0.396266
P17117	Oxygen-insensitive NADPH nitroreductase	nfsA	26.8	56	26.5726	27.0895	26.5607	26.968	11	11	0.516956	-0.0118588	0.395397
P76015	PTS-dependent dihydroxyacetone kinase, dihydroxyacetone-binding subunit DhaK	dhaK	38.215	46	25.6666	26.1852	25.5401	26.0617	11	11	0.518633	-0.126551	0.395072
P0AEC5	Signal transduction histidine-protein kinase BarA	barA	102.45	25	22.213	22.515	22.3643	22.6078	11	11	0.301962	0.151312	0.394807
P36771	Probable HTH-type transcriptional regulator LrhA	lrhA	34.593	24	24.2859	24.8196	24.6085	24.6802	7	7	0.53375	0.322633	0.394365
P76342	Sulfoxide reductase catalytic subunit YedY	yedY	37.368	14	22.3921	22.9218	22.4731	22.7852	8	8	0.529732	0.0810315	0.393064
P0AD61	Pyruvate kinase I	pykF	50.729	217	28.7118	28.5762	28.5102	29.104	33	33	-0.135562	-0.201537	0.392216
P29208	o-succinylbenzoate synthase	menC	35.476	15	23.6273	23.6212	23.6416	24.0175	5	5	-0.00613653	0.0142914	0.390163
Q46938	4-deoxy-L-threo-5-hexosulose-uronate ketol-isomerase	kduI	31.076	3	21.3937	21.5015	21.7069	21.7822	2	2	0.107872	0.313241	0.388535
P19934	Protein TolA	tolA	43.156	16	23.5432	23.6964	23.6224	23.9313	6	6	0.153147	0.0792195	0.388085
P0A799	Phosphoglycerate kinase	pgk	41.118	216	30.0334	29.9593	30.0016	30.421	33	33	-0.0740766	-0.0318577	0.387602
P0ADT8	Uncharacterized protein YgiM	ygiM	23.076	61	25.6717	25.9023	25.845	26.059	14	14	0.230621	0.173322	0.38735
P0ABU9	Protein TolQ	tolQ	25.597	23	24.9395	25.1519	25.0943	25.3266	9	9	0.212333	0.154736	0.387105
P0A910	Outer membrane protein A	ompA	37.2	360	31.7816	32.3748	31.7104	32.1668	28	28	0.59325	-0.0712142	0.385236
P52096	Uncharacterized protein YaeR	yaeR	14.737	16	23.2287	23.5795	23.4003	23.6139	3	3	0.350728	0.171552	0.385186
P0A725	UDP-3-O-[3-hydroxymyristoyl] N-acetylglucosamine deacetylase	lpxC	33.956	35	23.5927	24.2129	24.1264	23.9779	10	10	0.620148	0.533696	0.385137
P0AFM4	Phosphate starvation-inducible protein PsiF	psiF	11.686	6	23.318	23.5775	22.9656	23.7026	3	3	0.259535	-0.352393	0.384643
Q46893	2-C-methyl-D-erythritol 4-phosphate cytidylyltransferase	ispD	25.737	23	23.9623	24.0904	23.9522	24.3465	8	8	0.128044	-0.0101864	0.38417
P0AD49	Ribosome-associated inhibitor A	raiA	12.784	82	30.3623	30.8307	30.3988	30.7464	10	10	0.468364	0.0364318	0.384057
P0A6D0	Arginine repressor	argR	16.994	7	24.2699	24.3746	24.3793	24.6528	2	2	0.104794	0.10943	0.382927
P77804	Protein YdgA	ydgA	54.688	109	26.4197	26.6972	26.1711	26.8019	27	27	0.27749	-0.248627	0.382187
P38521	Uncharacterized protein YggL	yggL	12.88	17	24.3865	24.7031	24.0103	24.7687	5	5	0.316616	-0.376204	0.382186
P27434	Cytoskeleton protein RodZ	rodZ	36.191	37	26.2791	26.6065	26.2186	26.661	11	11	0.327427	-0.0605127	0.381875
P18775	Dimethyl sulfoxide reductase DmsA	dmsA	90.398	139	25.4613	25.7344	25.2959	25.8424	38	38	0.273107	-0.165466	0.381118
P0AC38	Aspartate ammonia-lyase	aspA	52.356	147	28.8468	29.0853	28.9826	29.2279	22	22	0.238528	0.135767	0.381114
P0A6W0	Glutaminase 2	glsA2	33.515	16	21.9052	21.9616	21.9412	22.2851	7	7	0.0564055	0.0359858	0.379901
P09833	Molybdenum import ATP-binding protein ModC	modC	39.102	5	21.019	21.0423	21.1248	21.3987	3	3	0.0233692	0.105809	0.379728
P62768	UPF0325 protein YaeH	yaeH	15.096	49	26.0301	26.3827	26.0307	26.4095	13	13	0.352596	0.000631487	0.379404
P0A6F3	Glycerol kinase	glpK	56.23	321	29.5259	29.7664	29.6198	29.9051	37	37	0.240488	0.0939059	0.379192
P37647	2-dehydro-3-deoxygluconokinase	kdgK	33.962	40	25.6263	25.8032	26.1361	26.0047	11	11	0.176909	0.509819	0.378443
P0A9E0	Arabinose operon regulatory protein	araC	33.384	19	22.1604	22.5614	25.5333	22.5387	7	7	0.401058	3.37294	0.378341
P07004	Gamma-glutamyl phosphate reductase	proA	44.63	78	25.9328	26.1167	26.0485	26.3101	19	19	0.183911	0.115623	0.377267
P0DMC5	Sensor histidine kinase RcsC	rcsC	106.51	22	22.6084	22.3898	22.4171	22.9848	10	10	-0.218532	-0.191253	0.376389
P39383	Uncharacterized protein YjiL	yjiL	27.255	8	21.2914	21.7883	21.9552	21.6676	4	4	0.496944	0.663843	0.37624
P64506	Uncharacterized protein YebY	yebY	12.378	10	23.2439	23.2258	23.209	23.6181	3	3	-0.018049	-0.0348976	0.374198
P0AEW9	1-phosphofructokinase	fruK	33.755	25	25.2748	25.0421	24.9653	25.648	8	8	-0.232735	-0.309534	0.373149
P0AE70	mRNA interferase MazF	mazF	12.098	15	22.5828	22.8451	22.6185	22.9537	4	4	0.262265	0.0356346	0.37089
P36548	N-acetylmuramoyl-L-alanine amidase AmiA	amiA	31.412	39	24.006	24.3771	23.7923	24.3754	9	9	0.371108	-0.213656	0.369452
P37769	2-dehydro-3-deoxy-D-gluconate 5-dehydrogenase	kduD	27.07	9	22.2504	22.6254	22.6062	22.6187	4	4	0.37504	0.355781	0.368335
P0AC69	Glutaredoxin-4	grxD	12.879	32	27.3768	27.5316	27.2772	27.7439	5	5	0.154798	-0.0996362	0.367042
P38506	Flap endonuclease Xni	ygdG	28.166	8	22.3635	22.476	22.5283	22.73	4	4	0.112492	0.164801	0.366439
P77300	Uncharacterized HTH-type transcriptional regulator YagI	yagI	27.838	23	21.2403	21.8622	21.6398	21.6065	9	9	0.621951	0.399565	0.366247
P75809	Flavin mononucleotide phosphatase YbjI	ybjI	30.196	15	22.9868	23.545	23.027	23.353	6	6	0.558201	0.0402557	0.366212
P0A729	Maf-like protein YceF	yceF	21.691	22	26.756	27.0694	26.824	27.122	4	4	0.313425	0.068005	0.366031
P0ABL3	Periplasmic nitrate reductase	napB	16.296	6	22.4416	22.2431	22.4161	22.8068	2	2	-0.198464	-0.0254487	0.365165
P0AC30	Cell division protein FtsX	ftsX	38.543	28	23.9876	24.2293	24.2691	24.3527	10	10	0.241715	0.281505	0.365025
P0C0S1	Small-conductance mechanosensitive channel	mscS	30.896	24	26.0055	26.067	25.9766	26.3705	6	6	0.0615674	-0.0288562	0.365002
P08142	Acetolactate synthase isozyme 1 large subunit	ilvB	60.44	23	22.7451	23.3894	24.0976	23.1096	10	10	0.644332	1.35255	0.364473
P23917	Fructokinase	mak	32.499	26	24.1218	24.1462	24.2067	24.4851	9	9	0.0243714	0.0849363	0.363264
P0AE60	Cell division activator CedA	cedA	9.3767	3	23.0194	23.3448	23.7725	23.3822	3	3	0.325403	0.753181	0.362832
P16676	Sulfate/thiosulfate import ATP-binding protein CysA	cysA	41.058	16	22.1474	22.5444	21.5826	22.51	7	7	0.396983	-0.564871	0.362591
P0A6J8	D-alanine--D-alanine ligase A	ddlA	39.315	71	25.7339	26.023	25.6663	26.0947	17	17	0.289055	-0.0676658	0.360828
P0AFW4	Regulator of nucleoside diphosphate kinase	rnk	14.927	14	24.5127	25.261	24.6506	24.8732	4	4	0.748276	0.137849	0.360452
P77544	Glutathione S-transferase YfcF	yfcF	24.325	13	22.4854	22.7026	22.3496	22.8443	4	4	0.217259	-0.135748	0.358924
P0AGD3	Superoxide dismutase [Fe]	sodB	21.265	78	30.5104	30.886	30.1727	30.8685	10	10	0.37557	-0.337695	0.358088
P76594	Protein lysine acetyltransferase Pka	pka	97.986	31	23.284	23.5701	23.1711	23.6417	12	12	0.286061	-0.11291	0.357697
P30870	Glutamate-ammonia-ligase adenylyltransferase	glnE	108.42	53	23.2548	23.4283	23.3155	23.6119	15	15	0.173492	0.0606857	0.357098
P77748	Uncharacterized protein YdiJ	ydiJ	113.25	56	22.434	22.7062	22.2603	22.789	17	17	0.272269	-0.173689	0.355082
P0ACL5	Glc operon transcriptional activator	glcC	28.826	16	22.6508	23.0807	22.656	23.0033	9	9	0.429956	0.0052703	0.352489
P0A7B1	Polyphosphate kinase	ppk	80.431	94	23.7972	23.89	23.9662	24.1497	28	28	0.0928496	0.169034	0.352462
P0AGL7	Ribosomal RNA small subunit methyltransferase E	rsmE	26.978	26	23.447	23.3322	23.5384	23.7979	6	6	-0.11471	0.0914131	0.35093
P46837	Protein YhgF	yhgF	85.119	181	26.1812	26.7509	26.1885	26.5306	42	42	0.569612	0.00726228	0.349392
P75957	Lipoprotein-releasing system ATP-binding protein LolD	lolD	25.438	22	24.0877	24.1584	23.957	24.4371	6	6	0.0706629	-0.130682	0.349356
P75822	Uncharacterized protein YbjT	ybjT	53.706	6	21.3094	21.4539	21.3919	21.6583	3	3	0.144512	0.0824776	0.348898
P39838	Phosphotransferase RcsD	rcsD	100.37	77	23.9142	24.173	23.8493	24.2629	19	19	0.258708	-0.064956	0.348673
P0AFK4	Spermidine/putrescine transport system permease protein PotB	potB	31.062	13	23.9599	24.0672	24.0507	24.3085	4	4	0.107313	0.0908032	0.348612
P66817	DnaA initiator-associating protein DiaA	diaA	21.106	13	24.6013	25.0036	24.3972	24.9491	4	4	0.402256	-0.204116	0.347757
P0AFI5	D-alanyl-D-alanine endopeptidase	pbpG	33.887	18	23.3729	24.005	23.2874	23.7193	8	8	0.632127	-0.0854887	0.346395
P0A8J4	UPF0250 protein YbeD	ybeD	9.8272	16	25.8721	26.1585	25.9283	26.2185	4	4	0.286405	0.056139	0.346333
P0AE06	Multidrug efflux pump subunit AcrA	acrA	42.196	104	27.3246	27.6164	27.4432	27.668	23;1	23;1	0.291814	0.118669	0.343398
P0AE48	Gamma-glutamylcyclotransferase family protein YtfP	ytfP	12.866	23	24.9862	24.9158	25.2201	25.3294	4	4	-0.0704045	0.233868	0.343162
P08839	Phosphoenolpyruvate-protein phosphotransferase	ptsI	63.561	246	28.6506	28.6267	28.5315	28.9933	43;1	43;1	-0.0239221	-0.119168	0.342614
P0AD14	Sensor histidine kinase YehU	yehU	62.092	5	20.2781	20.6847	20.629	20.6205	3	3	0.40656	0.350887	0.34241
P0ACF0	DNA-binding protein HU-alpha	hupA	9.5349	59	30.8801	30.9862	30.9736	31.2212	7	7	0.106159	0.0935565	0.341102
P0AEW4	5-cyclic adenosine monophosphate phosphodiesterase CpdA	cpdA	30.938	11	24.4271	24.6155	24.4005	24.7674	3	3	0.188354	-0.0266582	0.340306
P31142	3-mercaptopyruvate sulfurtransferase	sseA	30.811	64	26.5356	26.7008	26.6075	26.8757	13	13	0.16526	0.0719747	0.340173
P32131	Oxygen-independent coproporphyrinogen-III oxidase	hemN	52.728	32	23.9197	24.0456	24.3305	24.2588	9	9	0.125894	0.410758	0.339045
P10371	1-(5-phosphoribosyl)-5-[(5-phosphoribosylamino)methylideneamino] imidazole-4-carboxamide isomerase	hisA	26.032	29	22.8877	22.8766	22.6321	23.2268	7	7	-0.0111599	-0.255662	0.339026
P67660	Uncharacterized HTH-type transcriptional regulator YhaJ	yhaJ	33.256	34	24.1942	24.3267	24.3238	24.5321	10	10	0.132548	0.129665	0.337984
P27128	Lipopolysaccharide 1,3-galactosyltransferase	rfaI	39.423	10	21.9554	22.2388	22.3746	22.2931	5	5	0.283408	0.419209	0.3377
P0ACA7	Glutathione S-transferase GstB	gstB	23.713	43	25.4385	25.9229	25.3616	25.776	10	10	0.484411	-0.0769224	0.337554
P76014	PTS-dependent dihydroxyacetone kinase, ADP-binding subunit DhaL	dhaL	22.632	26	25.5349	25.6189	25.6556	25.872	7	7	0.0839254	0.120691	0.337113
P16528	Acetate operon repressor	iclR	29.739	21	22.58	22.733	22.7548	22.9171	6	6	0.153029	0.17478	0.337063
P76027	Oligopeptide transport ATP-binding protein OppD	oppD	37.188	40	25.9336	26.5585	26.1355	26.2707	10	10	0.624819	0.201892	0.337047
P0A9D4	Serine acetyltransferase	cysE	29.316	33	25.0061	25.1352	25.233	25.3424	11	11	0.129166	0.226972	0.336344
P00547	Homoserine kinase	thrB	33.623	22	24.7699	25.1734	24.4401	25.1061	10	10	0.403506	-0.329741	0.33627
P0ACL0	Glycerol-3-phosphate regulon repressor	glpR	28.048	30	24.7547	24.7154	24.8732	25.0908	6	6	-0.0392622	0.118485	0.336088
P0AAN5	Uncharacterized protein YaiA	yaiA	7.2811	6	23.9774	24.1936	24.148	24.3116	4	4	0.216102	0.170575	0.334157
P0A6S7	Glycerol-3-phosphate dehydrogenase [NAD(P)+]	gpsA	36.361	41	24.8015	24.8757	25.1129	25.1356	9	9	0.0741881	0.31142	0.334103
P64624	Uncharacterized protein YheO	yheO	26.82	30	25.5645	25.5615	25.6662	25.8984	7	7	-0.00296857	0.10172	0.333961
Q46864	Antitoxin MqsA	mqsA	14.703	10	22.5311	22.8249	22.9948	22.864	4	4	0.293753	0.463712	0.332907
P09127	Putative uroporphyrinogen-III C-methyltransferase	hemX	42.962	99	25.5539	25.6326	25.7231	25.885	23	23	0.0787083	0.169215	0.331096
P27305	Glutamyl-Q tRNA(Asp) synthetase	gluQ	34.867	8	22.7919	23.1322	22.8999	23.1212	4	4	0.340374	0.10808	0.329363
P0AAE2	Proline-specific permease ProY	proY	50.215	5	22.8967	23.1519	23.2088	23.226	2	2	0.255174	0.312099	0.329259
P0A9J8	P-protein;Chorismate mutase;Prephenate dehydratase	pheA	43.111	28	24.7774	25.0463	24.7416	25.1063	12	12	0.268909	-0.0357594	0.328935
P31131	Protein YdeJ	ydeJ	18.321	10	21.6101	21.9415	22.2532	21.9381	5	5	0.331353	0.643014	0.327946
P23865	Tail-specific protease	prc	76.662	93	24.8955	25.207	24.7819	25.2232	29	29	0.311564	-0.113541	0.327713
P32166	1,4-dihydroxy-2-naphthoate octaprenyltransferase	menA	33.594	10	23.9183	23.848	24.3589	24.2451	6	6	-0.0702073	0.440654	0.326852
P69831	Galactitol permease IIC component	gatC	48.364	82	30.0007	30.1263	29.7261	30.3271	7	7	0.125576	-0.274603	0.326353
P75792	Sugar phosphatase YbiV	ybiV	30.412	12	22.8983	23.1496	23.131	23.2234	5	5	0.251259	0.232706	0.325077
P76141	Transcriptional regulator LsrR	lsrR	33.796	12	21.6673	22.236	21.6035	21.9912	5	5	0.568728	-0.0638134	0.323902
P06709	Bifunctional ligase/repressor BirA	birA	35.312	26	22.9003	22.8932	23.2027	23.2241	8	8	-0.00713119	0.302365	0.32377
P75830	Macrolide export protein MacA	macA	40.623	24	22.6558	23.0798	22.5776	22.9786	9	9	0.423961	-0.0781869	0.32281
P0AFR0	NTE family protein RssA	rssA	33.067	11	21.4334	21.4391	21.4371	21.755	3	3	0.00569412	0.00361227	0.321592
P0A6W3	Phospho-N-acetylmuramoyl-pentapeptide-transferase	mraY	39.874	8	23.9444	23.987	24.2129	24.266	3	3	0.0426192	0.268491	0.321588
P77335	Hemolysin E	hlyE	33.758	6	20.782	20.3148	21.5384	21.1035	4	4	-0.467124	0.756469	0.321576
P45800	Putative membrane protein IgaA homolog	yrfF	79.489	27	22.6238	22.8563	22.8097	22.9447	9	9	0.232478	0.185908	0.320928
P0AFJ5	Phosphate regulon transcriptional regulatory protein PhoB	phoB	26.433	12	22.853	23.2191	22.9188	23.1738	5	5	0.366177	0.0657953	0.320869
P0AFJ1	Protein PhnA	phnA	12.345	14	26.071	26.2979	26.2308	26.3917	5	5	0.226932	0.159873	0.320712
P0AGC0	Hexose phosphate transport protein	uhpT	50.606	14	22.3993	22.8358	21.7747	22.7196	3	3	0.436517	-0.624597	0.320362
P0AEB5	Low conductance mechanosensitive channel YnaI	ynaI	38.754	12	23.0059	23.2673	23.185	23.3261	4	4	0.261378	0.179065	0.32018
P77788	CTP pyrophosphohydrolase	nudG	15.046	4	21.1987	21.2585	20.8405	21.518	2	2	0.0598237	-0.35815	0.319288
P39310	Uncharacterized protein YtfB	ytfB	23.505	21	24.064	24.1467	24.3588	24.3826	6	6	0.0827226	0.294859	0.318601
P37095	Peptidase B	pepB	46.18	133	26.7244	27.1507	26.5983	27.0419	27	27	0.426313	-0.126099	0.317445
P27278	Trifunctional NAD biosynthesis/regulator protein NadR;Transcriptional regulator NadR;Nicotinamide mononucleotide adenylyltransferase;Ribosylnicotinamide kinase	nadR	47.345	50	24.3619	24.6343	24.4452	24.6791	15	15	0.272416	0.0832649	0.317143
P23909	DNA mismatch repair protein MutS	mutS	95.246	108	23.9462	24.0306	24.0566	24.263	29	29	0.0844196	0.110367	0.316796
P0AGB0	Phosphoserine phosphatase	serB	35.042	31	23.7256	23.8081	23.7652	24.0423	11	11	0.0825662	0.0395986	0.316697
P24183	Formate dehydrogenase	fdnG	112.96	71	23.3247	23.3853	23.2298	23.6412	28	25	0.0606394	-0.0949232	0.31648
P41052	Membrane-bound lytic murein transglycosylase B	mltB	40.255	25	23.8301	23.8837	23.9727	24.1459	7	7	0.0536486	0.142657	0.315859
P76407	Lipid kinase YegS	yegS	32.038	9	21.1936	21.9364	21.4692	21.5093	4	4	0.742813	0.275632	0.315719
P0ABK5	Cysteine synthase A	cysK	34.489	158	29.1368	29.1977	28.8788	29.4524	22	22	0.0609249	-0.257955	0.315672
P19636	Ethanolamine ammonia-lyase light chain	eutC	31.781	16	22.1178	22.3562	21.9228	22.4333	7	7	0.238443	-0.194938	0.315536
P06983	Porphobilinogen deaminase	hemC	33.851	34	24.8044	24.9617	25.2451	25.1199	10	10	0.157237	0.440622	0.315444
P0ACP7	HTH-type transcriptional repressor PurR	purR	38.174	73	24.9393	25.1041	24.8624	25.2544	17	17	0.164879	-0.0768096	0.315177
P75931	Putative oxidoreductase YceM	yceM	33.681	13	22.4003	22.7217	22.8126	22.7148	4	4	0.321428	0.412318	0.314465
P75974	Putative lambdoid prophage e14 repressor protein C2	cohE	25.094	8	22.5632	22.8524	22.5081	22.8773	4	4	0.289164	-0.0551168	0.314094
P0AGC7	Protein Smp	smp	24.082	7	21.0178	21.0292	20.9661	21.3306	3	3	0.0113705	-0.0517428	0.312767
P45799	ADP compounds hydrolase NudE	nudE	21.153	20	24.3491	24.3198	24.7608	24.6614	6	6	-0.0292566	0.411675	0.312364
P0A6R0	3-oxoacyl-[acyl-carrier-protein] synthase 3	fabH	33.515	79	27.0392	27.0186	26.8145	27.3505	13	13	-0.0205448	-0.224696	0.311366
P0AB01	Envelope biogenesis factor ElyC	elyC	28.666	8	21.1455	21.5691	21.1446	21.4568	4	4	0.423579	-0.000933199	0.311329
P06720	Alpha-galactosidase	melA	50.657	44	24.6766	25.1256	24.5188	24.986	13	13	0.448972	-0.157891	0.309382
P0DMC7	Transcriptional regulatory protein RcsB	rcsB	23.67	31	26.0381	26.2544	26.0449	26.3467	8	8	0.216317	0.00683055	0.308622
P33644	Laccase domain protein YfiH	yfiH	26.339	22	24.1091	24.5089	24.4547	24.4153	7	7	0.399789	0.345604	0.306168
P65556	Uncharacterized Nudix hydrolase YfcD	yfcD	20.376	24	25.1201	25.4829	24.9197	25.4262	6	6	0.362781	-0.20038	0.306152
P28248	Deoxycytidine triphosphate deaminase	dcd	21.249	38	24.7667	25.1824	24.7338	25.0718	8	8	0.415682	-0.0329212	0.30504
P77735	Uncharacterized oxidoreductase YajO	yajO	36.42	68	25.1581	25.5351	25.1656	25.4629	18	18	0.37702	0.007456	0.304772
P0AEN1	NAD(P)H-flavin reductase	fre	26.242	51	26.3268	26.4645	26.6393	26.6315	12	12	0.137641	0.312505	0.304616
P0AB67	NAD(P) transhydrogenase subunit beta	pntB	48.722	48	26.7811	27.0483	26.4155	27.0856	12	12	0.267261	-0.365522	0.304509
P36680	Cell division protein ZapD	zapD	28.291	39	25.2656	25.5156	25.544	25.57	9	9	0.250034	0.278474	0.304483
P0AEH1	Regulator of sigma-E protease RseP	rseP	49.071	32	24.5822	24.5037	24.5375	24.8864	12	12	-0.0784908	-0.0446239	0.304255
P45544	HTH-type transcriptional regulator FrlR	frlR	27.82	14	22.1245	22.4403	22.4509	22.4279	5	5	0.315807	0.326389	0.303357
P76290	tRNA (cmo5U34)-methyltransferase	cmoA	27.776	37	24.3065	24.4641	24.1131	24.6096	11	11	0.157534	-0.19347	0.303102
P75823	Low specificity L-threonine aldolase	ltaE	36.494	50	25.2188	25.4983	25.0654	25.5218	13	13	0.279443	-0.153441	0.302962
P0ABF8	CDP-diacylglycerol--glycerol-3-phosphate 3-phosphatidyltransferase	pgsA	20.7	5	23.5961	23.5453	23.4691	23.8979	2	2	-0.0507155	-0.126938	0.301855
P0AEI6	Phosphatase NudJ	nudJ	17.433	18	24.2122	24.5343	24.2323	24.513	5	5	0.322121	0.0201243	0.300826
P17846	Sulfite reductase [NADPH] hemoprotein beta-component	cysI	63.997	86	24.7653	25.0713	24.6961	25.0653	30	30	0.306056	-0.0691731	0.300069
P0A855	Protein TolB	tolB	45.955	101	26.6486	26.8748	26.8344	26.9485	16	16	0.226227	0.185806	0.299929
P0AEC8	Sensor histidine kinase DcuS	dcuS	60.55	5	20.3902	20.5629	20.8049	20.6889	4	4	0.172745	0.414749	0.298773
P69503	Adenine phosphoribosyltransferase	apt	19.859	37	26.5515	26.8631	26.5774	26.8502	8	8	0.311594	0.0259041	0.298654
P61889	Malate dehydrogenase	mdh	32.337	136	29.7842	30.3571	29.709	30.0826	22	22	0.572892	-0.0751697	0.298378
P0AAS7	Uncharacterized protein YbcJ	ybcJ	7.3895	17	25.2996	25.5144	25.284	25.5979	4	4	0.214762	-0.0155942	0.298267
Q46803	Uncharacterized protein YgeW	ygeW	44.187	16	26.454	27.07	28.296	26.751	7	7	0.616024	1.84204	0.297012
P06987	Histidine biosynthesis bifunctional protein HisB;Histidinol-phosphatase;Imidazoleglycerol-phosphate dehydratase	hisB	40.278	31	23.9983	23.9512	23.9189	24.2942	11	11	-0.047079	-0.0793711	0.295988
P0AAX8	Probable LD-transpeptidase YbiS	ybiS	33.325	19	25.5563	25.5866	25.4679	25.8516	8	7	0.0302926	-0.0883805	0.295335
P38038	Sulfite reductase [NADPH] flavoprotein alpha-component	cysJ	66.269	62	24.9032	25.1939	24.8462	25.198	23	23	0.290693	-0.0569772	0.29486	sulfur amino acid metabolic process;sulfur amino acid biosynthetic process;sulfate assimilation;organic acid metabolic process;cellular amino acid metabolic process;cysteine metabolic process;sulfur compound metabolic process;nitrogen compound metabolic process;metabolic process;cellular amino acid biosynthetic process;biosynthetic process;serine family amino acid metabolic process;serine family …	sulfite reductase complex (NADPH);macromolecular complex;protein complex;intracellular part;cell part	Sulfur metabolism
P0AD65	Penicillin-binding protein 2	mrdA	70.856	51	23.7875	23.9853	23.7177	24.0823	16	16	0.19783	-0.0697119	0.294832
P0ABM1	Heme exporter protein C	ccmC	27.885	9	21.6919	21.5595	21.4595	21.9862	3	3	-0.132415	-0.232428	0.294257
P25516	Aconitate hydratase A	acnA	97.676	166	27.8014	28.3745	27.6635	28.0952	45	45	0.573072	-0.137941	0.293728
P23827	Ecotin	eco	18.192	75	26.8334	26.7486	26.5403	27.1268	14	14	-0.0848487	-0.293067	0.293417
P0A6P7	Probable GTP-binding protein EngB	engB	23.561	46	26.2052	26.4018	26.5688	26.4978	11	11	0.196586	0.363624	0.292628
P0ACA1	Uncharacterized GST-like protein YibF	yibF	22.545	18	23.2516	23.6765	23.3727	23.5424	6	6	0.424878	0.121048	0.290781
P24202	Mrr restriction system protein	mrr	33.52	35	23.6054	23.9554	23.8729	23.8961	11	11	0.350094	0.267512	0.290709
P0AG82	Phosphate-binding protein PstS	pstS	37.023	50	24.8242	25.621	25.0161	25.1149	20	20	0.796749	0.191941	0.290654
P31224	Multidrug efflux pump subunit AcrB	acrB	113.57	118	25.903	25.9728	25.9742	26.1928	28;1	28;1	0.0697246	0.071126	0.289774
P76016	PTS-dependent dihydroxyacetone kinase operon regulatory protein	dhaR	70.561	6	25.3576	25.652	25.5652	25.6472	3	3	0.294358	0.207576	0.289589
P0A9J0	Ribonuclease G	rng	55.364	61	24.2712	24.4497	24.4452	24.5593	16	16	0.178521	0.174044	0.288087
P0ADA1	Acyl-CoA thioesterase I	tesA	23.622	31	23.3005	23.8252	23.2412	23.5882	10	10	0.524745	-0.0592661	0.287703
P75831	Macrolide export ATP-binding/permease protein MacB	macB	70.702	3	21.0662	21.2977	21.0184	21.3537	3	3	0.231459	-0.0478972	0.287444
P0ADY1	Peptidyl-prolyl cis-trans isomerase D	ppiD	68.149	171	27.1858	27.5485	27.1705	27.4733	29	29	0.362644	-0.0152949	0.287443
P00550	PTS system mannitol-specific EIICBA component;Mannitol permease IIC component;Mannitol-specific phosphotransferase enzyme IIB component;Mannitol-specific phosphotransferase enzyme IIA component	mtlA	67.971	55	25.5463	25.7331	25.501	25.8337	18	18	0.186863	-0.0452795	0.287436
P32129	Probable acyltransferase YihG	yihG	36.289	2	21.6993	22.2459	21.6362	21.9861	2	2	0.546638	-0.0631331	0.286796
P0ACP1	Catabolite repressor/activator	cra	37.999	52	24.8924	24.9773	25.2341	25.1787	13	13	0.0849127	0.341739	0.286332
P39161	Uxu operon transcriptional regulator	uxuR	29.308	14	23.5656	23.9338	23.6819	23.8518	5	5	0.36824	0.116273	0.286186
P0ACA3	Stringent starvation protein A	sspA	24.305	74	27.8201	28.1456	28.0312	28.1062	12	12	0.325528	0.211164	0.286176
P0AFP4	Uncharacterized oxidoreductase YbbO	ybbO	29.41	16	23.8915	24.1074	23.9383	24.1768	6	6	0.215888	0.0467913	0.285236
P29217	UPF0502 protein YceH	yceH	24.177	50	24.7674	24.9051	24.7721	25.052	12	12	0.137742	0.00469055	0.28457
P45531	Protein TusC	tusC	13.045	4	22.5708	23.2737	22.7447	22.8551	2	2	0.70285	0.173856	0.284251
P0AC47	Fumarate reductase iron-sulfur subunit	frdB	27.123	55	26.8569	26.8775	26.9937	27.1407	9	9	0.0206246	0.136813	0.283874
P32099	Lipoate-protein ligase A	lplA	37.925	45	22.9885	23.4443	23.2581	23.2721	11	11	0.45582	0.269624	0.283649
P61949	Flavodoxin-1	fldA	19.737	48	28.2238	28.4161	28.2166	28.506	9	9	0.192306	-0.00724336	0.282129
P37344	Psp operon transcriptional activator	pspF	36.986	13	22.1406	22.6306	22.0951	22.4227	4	4	0.490055	-0.0454545	0.282124
P0A8M6	UPF0265 protein YeeX	yeeX	12.778	27	28.4273	28.4802	28.0069	28.709	6	6	0.0529327	-0.420416	0.281685
P77756	7-cyano-7-deazaguanine synthase	queC	25.514	24	25.0142	25.1262	24.8582	25.2951	4	4	0.112061	-0.155954	0.280904
P0AG84	Uncharacterized oxidoreductase YghA	yghA	31.488	53	25.31	25.512	25.2226	25.5901	15	15	0.202005	-0.0873913	0.280055
P0A944	Ribosomal-protein-alanine acetyltransferase	rimI	16.61	2	22.4059	22.4647	22.6054	22.6858	3	3	0.0587317	0.199447	0.279867
P77395	Uncharacterized protein YbbN	ybbN	31.791	33	26.3113	25.8759	25.9021	26.5908	11	11	-0.435434	-0.409199	0.279434
P0AAN1	Hydrogenase-2 operon protein HybE	hybE	17.963	12	22.8373	22.6576	23.2671	23.1165	3	3	-0.179709	0.429814	0.279223
P0A742	Large-conductance mechanosensitive channel	mscL	14.957	13	24.962	25.2698	25.22	25.241	5	5	0.307742	0.257927	0.278962
P0AG14	Probable protease SohB	sohB	39.366	66	25.2569	25.4529	25.2471	25.5358	17	17	0.195988	-0.00974822	0.278935
P0A825	Serine hydroxymethyltransferase	glyA	45.316	145	28.5134	28.8502	28.3036	28.7922	24	24	0.336784	-0.209803	0.27875
P0A8F8	UvrABC system protein B	uvrB	76.225	56	25.1839	25.462	25.3215	25.4624	19	19	0.278127	0.137624	0.278502
P0AAL6	Uncharacterized ferredoxin-like protein YdhY	ydhY	22.367	6	22.5715	22.4625	22.6521	22.8496	3	3	-0.109028	0.0805463	0.278108
P27126	Lipopolysaccharide core biosynthesis protein RfaS	rfaS	36.73	21	22.1169	21.8577	22.6833	22.3944	10	10	-0.259144	0.566447	0.27749
P64455	Uncharacterized protein YdcY	ydcY	8.7998	10	24.7373	25.0875	24.9123	25.0144	3	3	0.350154	0.174954	0.277031
P75989	HTH-type transcriptional repressor BluR	bluR	28.264	7	21.4423	21.1749	21.2428	21.719	4	4	-0.267456	-0.199489	0.276715
P76115	Probable TonB-dependent receptor YncD	yncD	77.26	36	22.3713	22.5012	22.2009	22.6473	17	17	0.129907	-0.170397	0.275988
P52645	Uncharacterized protein YdbH	ydbH	96.834	9	21.7132	21.3905	21.0689	21.9881	6	6	-0.322705	-0.644305	0.274903
P13029	Catalase-peroxidase	katG	80.023	243	28.4317	28.648	28.7076	28.7062	42	42	0.216392	0.275953	0.274537
P36655	Thiol:disulfide interchange protein DsbD	dsbD	61.794	15	24.1873	24.3043	24.0972	24.4618	4	4	0.117016	-0.0900565	0.274468
P0A6T1	Glucose-6-phosphate isomerase	pgi	61.529	237	28.528	28.434	28.6872	28.8018	34	34	-0.0939794	0.159209	0.273828
P0ACK8	L-fucose operon activator	fucR	27.362	19	23.5782	23.9674	23.9099	23.8517	4	4	0.389176	0.331755	0.273479
P64517	Uncharacterized protein YodC	yodC	6.6784	7	23.0998	23.2402	22.7026	23.3725	3	3	0.140335	-0.397275	0.272679
P0A8P3	Probable Fe(2+)-trafficking protein	yggX	10.952	56	26.5378	26.7932	26.6223	26.8092	12	12	0.255378	0.0844911	0.271416
P33219	Protein YebF	yebF	12.962	14	25.3153	25.5639	24.7735	25.5865	4	4	0.248553	-0.541851	0.271149
P52037	Uncharacterized oxidoreductase YgfF	ygfF	25.938	8	21.1164	21.622	21.5394	21.3863	5	5	0.505629	0.423027	0.269967
P68739	Endonuclease V	nfi	24.672	12	23.0102	23.1824	23.0095	23.2801	7	7	0.172202	-0.000683264	0.269923
P62615	4-diphosphocytidyl-2-C-methyl-D-erythritol kinase	ispE	30.925	17	23.7842	24.1266	23.8401	24.0536	6	6	0.342434	0.0559266	0.269412
P0ABS1	RNA polymerase-binding transcription factor DksA	dksA	17.528	58	28.5347	29.0552	28.2607	28.804	7	7	0.520475	-0.274058	0.269278
P36649	Blue copper oxidase CueO	cueO	56.556	26	23.3952	23.8	23.2898	23.6641	7	7	0.404768	-0.105367	0.268864
P46853	Uncharacterized oxidoreductase YhhX	yhhX	38.765	61	25.7992	25.833	25.8863	26.0678	15	15	0.0338215	0.0870602	0.268567
P64490	Uncharacterized protein YoaC	yoaC	10.835	7	21.701	21.1177	22.0894	21.9693	4	4	-0.583313	0.388419	0.268336
P0A9A6	Cell division protein FtsZ	ftsZ	40.323	201	28.1217	28.3547	28.2096	28.3891	29	29	0.232995	0.0878638	0.267424
P0ACU5	HTH-type transcriptional repressor FabR	fabR	26.553	34	23.5902	23.5831	23.8627	23.8575	7	7	-0.00710012	0.272447	0.267236
P24230	ATP-dependent DNA helicase RecG	recG	76.429	26	24.0973	24.1534	24.521	24.3645	11	11	0.0560486	0.423653	0.267141
P0A912	Peptidoglycan-associated lipoprotein	pal	18.824	63	28.6753	28.6753	28.4076	28.9418	9	9	3.36555e-05	-0.267673	0.266502
P0AEW6	Inosine-guanosine kinase	gsk	48.448	51	24.9319	25.0561	24.7804	25.1983	11	11	0.124178	-0.151517	0.266434
P0AFH0	Methylated-DNA--protein-cysteine methyltransferase	ogt	19.179	9	22.0216	22.0446	21.9249	22.288	4	4	0.0229599	-0.0967284	0.266357
P17854	Phosphoadenosine phosphosulfate reductase	cysH	27.975	50	24.0609	24.3142	23.9321	24.3266	14	14	0.253302	-0.128825	0.265697
P46474	Uncharacterized protein YhdP	yhdP	139.05	43	22.448	22.7352	22.6952	22.7129	17	17	0.287247	0.247231	0.264945
P0AB12	Inner membrane protein YccF	yccF	16.275	8	23.7369	23.7754	23.7285	24.0005	3	3	0.0384904	-0.00838327	0.263636
P23857	Thiosulfate sulfurtransferase PspE	pspE	11.475	26	27.431	27.7905	27.414	27.6946	7	7	0.359466	-0.0170023	0.263632
P0AD12	Protein YeeZ	yeeZ	29.68	29	24.522	24.6829	24.4877	24.7853	8	8	0.160934	-0.0342996	0.263274
P31548	Thiamine import ATP-binding protein ThiQ	thiQ	24.999	3	21.3256	21.3864	21.299	21.5887	3	3	0.06084	-0.0265932	0.263071
P45524	Putative esterase YheT	yheT	38.495	8	21.425	21.7094	21.79	21.6874	3	3	0.28443	0.365016	0.262385
P0C066	Membrane-bound lytic murein transglycosylase C	mltC	40.112	31	22.7822	22.7877	22.9163	23.0439	8	8	0.0054299	0.134094	0.261624
P0A8K1	Phosphatidylserine decarboxylase proenzyme;Phosphatidylserine decarboxylase alpha chain;Phosphatidylserine decarboxylase beta chain	psd	35.934	43	25.5711	25.7273	25.7615	25.8317	10	10	0.156136	0.190346	0.260563
P0AB52	Protein YchN	ychN	12.693	13	24.188	24.2064	24.4568	24.4476	3	3	0.0183766	0.268848	0.259671
P37340	Multidrug resistance protein MdtK	mdtK	49.446	7	23.0131	23.2371	23.2989	23.2726	3	3	0.224023	0.285861	0.259479
P31680	DnaJ-like protein DjlA	djlA	30.579	24	23.5915	23.577	23.9599	23.8496	9	9	-0.0144535	0.368379	0.25808
P0AAZ4	Replication-associated recombination protein A	rarA	49.626	35	23.1033	23.1421	23.0951	23.3612	12	12	0.0388103	-0.00817229	0.257913
P60757	ATP phosphoribosyltransferase	hisG	33.366	33	23.8135	24.3251	23.6018	24.0714	10	10	0.511527	-0.211684	0.257839
P0A6J5	D-amino acid dehydrogenase	dadA	47.607	78	27.2975	27.7869	26.7514	27.5554	20	20	0.489332	-0.546177	0.257836
P10121	Signal recognition particle receptor FtsY	ftsY	54.513	76	25.9789	26.0072	26.2386	26.2366	18	18	0.0283407	0.259689	0.25772
P23721	Phosphoserine aminotransferase	serC	39.783	83	26.1358	26.2491	25.9107	26.3932	18	18	0.113302	-0.225085	0.257457
P25906	Putative oxidoreductase YdbC	ydbC	30.706	60	26.0625	26.3091	25.7954	26.3197	12	12	0.246554	-0.267112	0.257221
P31473	ATPase RavA	ravA	56.388	39	23.1439	23.2398	23.0134	23.4008	13	13	0.0959085	-0.130502	0.256899
P36929	Ribosomal RNA small subunit methyltransferase B	rsmB	48.347	43	24.8624	24.8597	25.1096	25.1191	11	11	-0.00269844	0.247118	0.256651
P0ADW3	Inner membrane protein YhcB	yhcB	14.961	55	27.1036	27.4084	27.2408	27.36	9	9	0.304759	0.137222	0.256417
P0A8D6	O-acetyl-ADP-ribose deacetylase	ymdB	18.88	23	29.4382	29.7932	29.4268	29.6935	6	6	0.354994	-0.0113897	0.255312
P30748	Molybdopterin synthase sulfur carrier subunit	moaD	8.7578	6	23.9148	24.1529	23.9351	24.1698	2	2	0.238114	0.0202906	0.25503
P0AFJ7	Low-affinity inorganic phosphate transporter 1	pitA	53.388	31	24.9531	24.9205	25.1354	25.2075	9	9	-0.0326113	0.182259	0.25437
P21169	Ornithine decarboxylase	speC	79.415	33	22.9455	23.1487	23.4022	23.1995	10;1	10;1	0.20318	0.45674	0.253999
P26646	Probable acrylyl-CoA reductase AcuI	acuI	34.723	80	25.8977	26.0644	25.8067	26.1512	17	17	0.166737	-0.0909909	0.253487
P0AFD1	NADH-quinone oxidoreductase subunit E	nuoE	18.59	37	26.5983	27.1605	26.6788	26.8514	6	6	0.562158	0.0804965	0.25306
P0ACE7	HIT-like protein HinT	hinT	13.241	19	25.5183	25.5996	25.4214	25.7713	6	6	0.0812709	-0.0969349	0.252973
P76316	D-cysteine desulfhydrase	dcyD	35.153	42	24.8252	25.011	24.6748	25.0776	11	11	0.185767	-0.150462	0.252391
P39831	NADP-dependent 3-hydroxy acid dehydrogenase YdfG	ydfG	27.249	52	27.0728	27.1033	26.849	27.3248	8	8	0.0305397	-0.223756	0.252074
P03024	HTH-type transcriptional regulator GalR	galR	37.094	37	23.4276	23.8477	23.6557	23.6796	9	9	0.420016	0.228026	0.251953
P06968	Deoxyuridine 5-triphosphate nucleotidohydrolase	dut	16.286	19	26.1583	26.3573	26.3736	26.4102	4	4	0.198991	0.215327	0.251863
P0ACY1	Putative NAD(P)H nitroreductase YdjA	ydjA	20.059	32	25.8734	25.745	25.6621	26.1249	10	10	-0.128314	-0.211283	0.251571
P0ABD3	Bacterioferritin	bfr	18.495	67	27.8903	28.3587	27.9122	28.1417	12	12	0.468419	0.021927	0.251409
P76491	5-deoxynucleotidase YfbR	yfbR	22.708	8	22.6395	23.3042	23.0674	22.8898	4	4	0.664729	0.42787	0.250323
P0A6I9	Dephospho-CoA kinase	coaE	22.621	18	22.3536	22.9539	22.7021	22.6039	5	5	0.600297	0.348537	0.250272
P39285	Miniconductance mechanosensitive channel MscM	mscM	123.97	25	25.0333	25.3076	25.1721	25.2835	12	12	0.274355	0.138851	0.250254
P23886	ATP-binding/permease protein CydC	cydC	62.919	40	23.9687	23.9057	23.9522	24.2187	12	12	-0.0629564	-0.0165275	0.250058
P16700	Thiosulfate-binding protein	cysP	37.614	80	25.5988	25.8908	25.5331	25.8483	21	21	0.292026	-0.0656332	0.249481
P19926	Glucose-1-phosphatase	agp	45.682	92	27.4188	27.8785	27.2754	27.6678	17	17	0.459629	-0.143425	0.248922
P0ACE3	Hemolysin expression-modulating protein Hha	hha	8.6279	27	24.6487	25.427	25.2559	24.8966	5	5	0.778307	0.607242	0.247945
P21151	3-ketoacyl-CoA thiolase	fadA	40.876	27	23.7452	24.3093	23.9761	23.993	10	10	0.564121	0.230854	0.247803
P60869	Putative transport protein YbjL	ybjL	60.35	8	22.5657	22.7759	22.8982	22.8126	3	3	0.210177	0.332505	0.246949
P0A8A2	Probable transcriptional regulatory protein YeeN	yeeN	25.867	35	26.6057	26.9284	26.7915	26.8523	8	8	0.322719	0.185848	0.246648
P31060	Putative molybdenum transport ATP-binding protein ModF	modF	54.535	11	22.033	22.2975	21.7609	22.2796	4	4	0.264524	-0.272086	0.246586
P52647	Probable pyruvate-flavodoxin oxidoreductase	ydbK	128.82	100	25.6354	25.7389	25.5114	25.8819	31	31	0.103588	-0.124009	0.246536
P31433	Uncharacterized protein YicH	yicH	62.272	42	24.1531	24.4284	24.2647	24.3995	15	15	0.275214	0.11157	0.246364
P30125	3-isopropylmalate dehydrogenase	leuB	39.517	10	21.6197	21.9539	21.6568	21.8628	5	5	0.334161	0.0371257	0.243056
P0AEN4	Cell division protein FtsL	ftsL	13.627	16	23.3117	23.4282	23.34	23.5544	3	3	0.116415	0.0282648	0.242638
P0AD01	Transcriptional regulatory protein DcuR	dcuR	27.488	14	23.2771	23.2924	23.5425	23.5186	6	6	0.0152473	0.265398	0.241467
P25894	Metalloprotease LoiP	loiP	26.842	36	24.7078	24.6502	24.5277	24.949	8	8	-0.0575737	-0.180049	0.241178
P05804	Beta-glucuronidase	uidA	68.446	30	22.7082	22.5629	23.0687	22.9492	11	11	-0.145291	0.360442	0.241003
P75874	Uncharacterized protein YccU	yccU	14.701	45	26.4678	26.5889	26.5039	26.7087	8	8	0.121084	0.0360432	0.240886
P28306	UPF0755 protein YceG	yceG	38.247	19	22.1181	22.2843	22.1825	22.3582	6	6	0.166166	0.0643976	0.240103
P0A9G8	Transcriptional regulator ModE	modE	28.281	24	23.4043	23.8338	23.2433	23.6439	9	9	0.429519	-0.161027	0.239628
P0ABN5	Anaerobic C4-dicarboxylate transporter DcuA	dcuA	45.75	35	25.8068	26.3083	26.0329	26.0464	7	7	0.501426	0.226092	0.239603
P27247	Phosphate acyltransferase	plsX	38.214	15	22.9919	23.2368	22.9506	23.2314	4	4	0.244922	-0.0412104	0.239571
P0ADS9	Uncharacterized protein YggN	yggN	26.429	25	23.9903	24.3375	24.1039	24.2296	9	9	0.347175	0.113578	0.239322
P30859	Putative ABC transporter arginine-binding protein 2	artI	26.929	111	27.5242	27.6022	27.1779	27.7632	19	19	0.0779042	-0.346368	0.238943
P76329	Putative mannosyl-3-phosphoglycerate phosphatase	yedP	30.439	19	23.6153	23.6711	23.5857	23.8538	7	7	0.0558277	-0.0296047	0.238501
P0AE22	Class B acid phosphatase	aphA	26.103	59	26.6047	26.8746	26.5885	26.8424	13	13	0.269851	-0.016207	0.23772
P77181	Phenylacetic acid degradation protein PaaY	paaY	21.324	12	22.6854	22.7931	22.6168	22.9231	6	6	0.107677	-0.0685938	0.237692
P0C960	Endo-type membrane-bound lytic murein transglycosylase A	emtA	22.226	16	24.3856	24.6385	24.1604	24.6232	4	4	0.252873	-0.225226	0.237602
P37642	Inner membrane protein YhjD	yhjD	37.911	10	23.4136	23.9062	23.6955	23.6512	3	3	0.492547	0.281869	0.237548
P0ACM9	Uncharacterized HTH-type transcriptional regulator YihL	yihL	26.938	7	20.9762	20.8565	21.0715	21.2137	4	4	-0.119738	0.0952539	0.23741
P75966	Ribosomal large subunit pseudouridine synthase E	rluE	24.88	12	22.7182	22.9103	22.7275	22.9548	5	5	0.192086	0.00923251	0.236614
P0ADX9	Ribosomal RNA small subunit methyltransferase D	rsmD	21.677	12	23.1468	23.2236	23.3166	23.3834	4	4	0.0767584	0.169789	0.236576
P25714	Membrane protein insertase YidC	yidC	61.525	96	27.5917	27.6638	27.8458	27.8283	18	18	0.0721306	0.254127	0.236557
P38489	Oxygen-insensitive NAD(P)H nitroreductase	nfsB	23.905	97	27.7126	27.7294	27.5168	27.9491	17	17	0.0167594	-0.195844	0.2365
P69783	Glucose-specific phosphotransferase enzyme IIA component	crr	18.251	80	29.6883	29.8359	29.6639	29.9244	13	13	0.147624	-0.0244027	0.236057
P0A9E5	Fumarate and nitrate reduction regulatory protein	fnr	27.967	26	26.7577	26.5905	26.5181	26.9938	6	6	-0.167242	-0.239673	0.236041
P39280	L-lysine 2,3-aminomutase	epmB	38.749	16	22.6014	22.6375	23.1325	22.8369	7	7	0.0360684	0.531053	0.235508
P0A814	Crossover junction endodeoxyribonuclease RuvC	ruvC	18.747	6	21.252	21.6515	21.2664	21.4868	3	3	0.399501	0.0144274	0.2348
P0A6P9	Enolase	eno	45.654	304	30.2287	29.869	29.9795	30.4629	29	29	-0.359742	-0.249204	0.234138
P0A8Z3	Acyl-CoA thioester hydrolase YbgC	ybgC	15.562	16	22.2891	22.4403	22.4153	22.5225	5	5	0.151127	0.126171	0.233381
P0AAH8	Peptide transport system ATP-binding protein SapF	sapF	30.57	22	22.312	22.5601	22.3264	22.5451	6	6	0.248092	0.0143912	0.233107
P0A9J4	2-dehydropantoate 2-reductase	panE	33.87	21	23.1658	23.1307	23.2387	23.3987	5	5	-0.0351491	0.0729247	0.232893
P76046	Uncharacterized protein YcjX	ycjX	52.609	23	23.1068	23.2831	23.203	23.3392	11	11	0.176282	0.0962055	0.232419
P0AD27	Inner membrane protein YejM	yejM	67.295	35	22.5682	22.6816	22.3942	22.8005	10	10	0.113325	-0.174031	0.232264
P76569	Uncharacterized protein YfgD	yfgD	13.398	19	25.7173	26.2254	25.7902	25.9493	6	6	0.508123	0.0729698	0.231992
P08200	Isocitrate dehydrogenase [NADP]	icd	45.756	218	29.718	30.1599	29.3695	29.9499	32	32	0.441872	-0.348568	0.231874
P31547	D-methionine transport system permease protein MetI	metI	23.256	2	21.7036	22.3956	21.8042	21.9354	2	2	0.692055	0.100619	0.231842
P76049	Uncharacterized protein YcjY	ycjY	33.658	8	21.018	21.3905	20.8777	21.2495	5	5	0.372463	-0.140312	0.231497
P32684	Ribosomal large subunit pseudouridine synthase F	rluF	32.476	28	24.3996	24.6284	24.6487	24.631	9	9	0.228767	0.249094	0.231323
P0ADV9	Lipopolysaccharide export system protein LptC	lptC	21.702	8	24.0314	24.0898	24.1978	24.2626	2	2	0.0584561	0.166462	0.231188
P0AG93	Protein translocase subunit SecF	secF	35.382	29	25.6459	25.7455	25.7028	25.8768	9	9	0.0995796	0.0568435	0.230901
P45578	S-ribosylhomocysteine lyase	luxS	19.416	73	28.5872	28.5649	28.4356	28.818	9	9	-0.0222801	-0.151578	0.230856
P33916	Uncharacterized ABC transporter ATP-binding protein YejF	yejF	58.725	8	25.5381	25.8817	25.5732	25.7689	4	4	0.343587	0.0351306	0.230807
P63020	Fe/S biogenesis protein NfuA	nfuA	20.997	50	27.3313	27.7334	27.616	27.562	7	7	0.402122	0.284714	0.230765
P0AGG2	Acyl-CoA thioesterase 2	tesB	31.966	33	25.6552	25.8807	25.7846	25.8856	12	12	0.22547	0.129405	0.230412
P62620	4-hydroxy-3-methylbut-2-en-1-yl diphosphate synthase (flavodoxin)	ispG	40.683	118	26.0463	26.2246	26.1233	26.2761	24	24	0.178263	0.0770588	0.229859
P0AFG8	Pyruvate dehydrogenase E1 component	aceE	99.667	562	30.0428	30.2813	30.1827	30.2726	72	72	0.238457	0.139861	0.229808
P30871	Inorganic triphosphatase	ygiF	48.388	44	24.5348	24.6044	24.6891	24.7645	16	16	0.0696373	0.154316	0.2297
P0A9N4	Pyruvate formate-lyase 1-activating enzyme	pflA	28.204	71	26.3821	26.6427	26.3055	26.6115	13	13	0.260596	-0.0765937	0.229417
P21889	Aspartate--tRNA ligase	aspS	65.913	199	27.615	27.8621	27.3193	27.844	43	43	0.247144	-0.295657	0.228995
P0A8E5	UPF0231 protein YacL	yacL	13.941	8	24.0379	24.1517	24.091	24.2656	2	2	0.113827	0.0530387	0.227648
P07023	T-protein;Chorismate mutase;Prephenate dehydrogenase	tyrA	42.042	34	23.1536	23.2478	23.4778	23.3807	10	10	0.0942473	0.32423	0.22718
P0A884	Thymidylate synthase	thyA	30.479	64	25.5147	25.7269	25.4586	25.7415	15	15	0.212167	-0.056119	0.226797
P76576	UPF0070 protein YfgM	yfgM	22.176	42	26.5522	26.8822	26.7501	26.7788	8	8	0.329925	0.197859	0.226586
P00954	Tryptophan--tRNA ligase	trpS	37.437	68	26.7361	26.8081	26.9261	26.9615	15	15	0.0719987	0.190061	0.225376
P18843	NH(3)-dependent NAD(+) synthetase	nadE	30.636	77	26.7158	26.8876	26.4288	26.9401	21	21	0.171814	-0.286965	0.224298
P10346	Glutamine transport ATP-binding protein GlnQ	glnQ	26.731	10	24.2452	24.1797	24.0411	24.4692	3	3	-0.0654534	-0.204081	0.223998
P15770	Shikimate dehydrogenase (NADP(+))	aroE	29.413	23	24.4102	24.373	24.665	24.6334	5	5	-0.0372312	0.25476	0.223178
P0AAT4	Miniconductance mechanosensitive channel YbdG	ybdG	46.602	31	23.1587	23.2809	23.1875	23.381	10	10	0.12221	0.0287377	0.222274
P0AC02	Outer membrane protein assembly factor BamD	bamD	27.829	46	27.1014	27.1552	27.1391	27.3236	13	13	0.0537908	0.0376776	0.222235
P0ABG4	Lipid II flippase FtsW	ftsW	45.987	5	21.9853	22.089	22.1171	22.207	2	2	0.103628	0.131778	0.221682
P25539	Riboflavin biosynthesis protein RibD;Diaminohydroxyphosphoribosylaminopyrimidine deaminase;5-amino-6-(5-phosphoribosylamino)uracil reductase	ribD	40.338	63	24.3673	24.6199	24.346	24.5886	18	18	0.25253	-0.0213557	0.221306
P09373	Formate acetyltransferase 1	pflB	85.356	567	30.6608	30.6474	30.7196	30.8821	59	59	-0.0133196	0.0587883	0.221287
P08373	UDP-N-acetylenolpyruvoylglucosamine reductase	murB	37.851	49	24.5814	24.5874	24.6899	24.8024	13	13	0.0060791	0.108569	0.22107
P0A9B6	D-erythrose-4-phosphate dehydrogenase	epd	37.299	29	24.061	23.6606	24.1079	24.2807	11	11	-0.400439	0.0468749	0.219705
P07648	RecBCD enzyme subunit RecC	recC	128.85	30	23.9935	23.7435	24.0065	24.213	12	12	-0.250067	0.0129846	0.219453
P10443	DNA polymerase III subunit alpha	dnaE	129.9	68	22.8746	22.953	23.0595	23.0935	24	24	0.0783678	0.184905	0.218861
P76535	N-acetylmuramic acid 6-phosphate etherase	murQ	31.22	37	24.4446	24.9289	24.6421	24.6635	12	12	0.484289	0.197455	0.218841
P11447	Argininosuccinate lyase	argH	50.318	37	23.7841	23.8321	23.9948	24.0024	11	11	0.0480304	0.210746	0.21832
P0AAF6	Arginine transport ATP-binding protein ArtP	artP	27.022	22	27.1128	27.1576	26.9306	27.3307	7	7	0.0448248	-0.182217	0.217969
P14407	Fumarate hydratase class I	fumB	60.105	55	25.4259	25.1668	25.4276	25.6436	27	16	-0.25909	0.00175921	0.217698
P0ADS6	Uncharacterized protein YggE	yggE	26.635	87	26.8919	27.0995	26.988	27.1084	15	15	0.20757	0.0961256	0.216472
P42588	Putrescine aminotransferase	patA	49.661	17	21.3639	21.9346	21.726	21.5803	6	6	0.570708	0.362119	0.216423
P77307	Probable iron export permease protein FetB	fetB	28.164	7	21.9665	22.3662	22.6815	22.1824	4	4	0.399668	0.715043	0.21592
P0ADU2	Probable quinol monooxygenase YgiN	ygiN	11.532	29	26.5585	26.3708	26.6174	26.7728	6	6	-0.187705	0.0588207	0.214239
P75777	UPF0194 membrane protein YbhG	ybhG	36.415	55	24.3359	24.603	24.253	24.55	14	14	0.267048	-0.0829351	0.214115
P0AEE1	Protein DcrB	dcrB	19.787	63	26.9691	27.2295	27.1508	27.1831	9	9	0.260433	0.181773	0.214038
P64426	UPF0748 lipoprotein YddW	yddW	49.574	15	22.7794	22.7826	22.347	22.9933	7	7	0.00312272	-0.43247	0.213865
P09158	Polyamine aminopropyltransferase	speE	32.321	26	25.2933	25.4375	25.4678	25.5061	4	4	0.144158	0.174475	0.212762
P13016	1,6-anhydro-N-acetylmuramyl-L-alanine amidase AmpD	ampD	20.536	25	23.567	23.8085	23.7412	23.7797	6	6	0.241553	0.174214	0.212691
P37908	UPF0053 inner membrane protein YfjD	yfjD	48.044	13	22.1806	22.2414	22.4485	22.3929	4	4	0.0607935	0.267892	0.21229
P0AEE3	Serine endoprotease DegS	degS	37.581	22	25.5403	25.653	25.6855	25.7524	7	7	0.112709	0.145234	0.212126
P0A6L2	4-hydroxy-tetrahydrodipicolinate synthase	dapA	31.27	51	27.5039	27.6231	27.3448	27.7155	11	11	0.119175	-0.159154	0.211556
P0ABB8	Magnesium-transporting ATPase	mgtA	99.465	72	24.8996	24.7997	25.127	25.1104	18	18	-0.0998551	0.227388	0.210796
P68767	Cytosol aminopeptidase	pepA	54.879	126	26.6633	26.8012	26.795	26.8734	24	24	0.137898	0.131717	0.210084
P32670	Multiphosphoryl transfer protein 2;Phosphoenolpyruvate-protein phosphotransferase;Phosphocarrier protein HPr;Fructose-like phosphotransferase enzyme IIA component	ptsA	91.773	4	25.9604	25.7331	26.2021	26.1696	5	4	-0.227358	0.241669	0.209182
P28635	D-methionine-binding lipoprotein MetQ	metQ	29.431	66	26.456	26.5828	26.1603	26.6652	13	13	0.126724	-0.295768	0.209154
P22524	Chromosome partition protein MukE	mukE	26.974	13	24.5944	24.7974	24.5649	24.8033	8	8	0.202988	-0.029459	0.208864
P0C0L2	Peroxiredoxin OsmC	osmC	15.088	51	27.5028	27.3004	27.5144	27.7096	11	11	-0.202366	0.0116353	0.206855
P0AGC3	Soluble lytic murein transglycosylase	slt	73.352	76	23.3534	23.5434	23.5055	23.5602	19	19	0.190051	0.152151	0.206828
P31455	Uncharacterized protein YidR	yidR	46.186	30	22.9629	23.2814	23.0449	23.1696	9	9	0.318412	0.0819562	0.20666
P24242	HTH-type transcriptional regulator AscG	ascG	36.813	11	22.048	22.46	22.0648	22.2532	4	4	0.411998	0.0168696	0.205184
P77182	tRNA 5-methylaminomethyl-2-thiouridine biosynthesis bifunctional protein MnmC;tRNA (mnm(5)s(2)U34)-methyltransferase;FAD-dependent cmnm(5)s(2)U34 oxidoreductase	mnmC	74.433	13	22.9687	22.9729	22.7128	23.1734	7	7	0.0041418	-0.25592	0.204671
P52007	Protein YecM	yecM	21.205	21	24.1762	23.9604	23.8051	24.3809	5	5	-0.215824	-0.371141	0.204638
P64585	Inner membrane protein YqjE	yqjE	15.147	7	24.0594	24.3095	23.9227	24.2641	2	2	0.250006	-0.136745	0.204612
P0AGK4	RNA-binding protein YhbY	yhbY	10.784	6	26.4609	26.2467	26.6348	26.6653	2	2	-0.214169	0.173875	0.204424
P64499	Uncharacterized protein YebO	yebO	10.792	3	22.4257	22.6897	22.5154	22.6297	2	2	0.264029	0.0897251	0.204091
P54901	Stationary phase-inducible protein CsiE	csiE	49.04	20	23.0339	23.114	22.8507	23.2377	6	6	0.0800832	-0.183209	0.203821
P04693	Aromatic-amino-acid aminotransferase	tyrB	43.537	40	25.752	25.9027	25.9817	25.9557	12	12	0.150647	0.229672	0.203638
P76402	UPF0339 protein YegP	yegP	12.024	26	26.5375	26.5479	26.632	26.7409	7	7	0.0103747	0.0944862	0.203332
P29680	Uroporphyrinogen decarboxylase	hemE	39.248	40	24.7157	24.7805	24.7863	24.9186	12	12	0.0648132	0.0706087	0.202963
P37617	Lead, cadmium, zinc and mercury-transporting ATPase	zntA	76.839	59	24.1228	24.082	24.0314	24.3251	19	19	-0.0408496	-0.0914466	0.202238
P0A862	Thiol peroxidase	tpx	17.835	42	30.3521	30.361	29.757	30.5531	9	9	0.00892013	-0.595035	0.201016
P45464	Penicillin-binding protein activator LpoA	lpoA	72.824	83	24.8278	24.8574	24.7822	25.0285	26	26	0.0295377	-0.0456724	0.200665
P0AG80	sn-glycerol-3-phosphate-binding periplasmic protein UgpB	ugpB	48.448	74	24.4751	24.7354	24.4846	24.6756	20	20	0.260238	0.00943405	0.200496
P11446	N-acetyl-gamma-glutamyl-phosphate reductase	argC	35.952	6	22.283	22.5671	22.6873	22.4833	3	3	0.284087	0.404305	0.200254
P37177	Phosphoenolpyruvate-protein phosphotransferase PtsP	ptsP	83.715	59	23.672	23.7433	23.6816	23.8721	20	20	0.0713913	0.00968255	0.200155
P06710	DNA polymerase III subunit tau	dnaX	71.137	55	23.7515	23.9114	23.7955	23.9516	17	17	0.159868	0.0439638	0.200083
P31119	Bifunctional protein Aas;2-acylglycerophosphoethanolamine acyltransferase;Acyl-[acyl-carrier-protein] synthetase	aas	80.699	64	23.5405	23.4399	23.5694	23.7403	22	22	-0.100626	0.0289146	0.199766
P52129	mRNA endoribonuclease LS	rnlA	40.061	12	23.1465	23.322	23.5512	23.3461	5	5	0.175413	0.404668	0.199562
Q46811	Uncharacterized protein YgfK	ygfK	115.58	39	21.7302	22.1396	22.9427	21.9295	20	20	0.409408	1.21241	0.19927
P37645	Uncharacterized protein YhjG	yhjG	74.457	38	23.6475	23.6805	23.7309	23.8458	16	16	0.0329972	0.0834012	0.198384
P0A901	Outer membrane lipoprotein Blc	blc	19.851	24	23.631	24.234	23.9231	23.8291	9	9	0.603025	0.292059	0.19809
P75913	Glyoxylate/hydroxypyruvate reductase A	ghrA	35.343	45	25.2981	25.4633	25.0926	25.4961	14	14	0.165126	-0.205526	0.197994
P69805	Mannose permease IID component	manZ	30.955	58	27.0221	26.9826	27.0273	27.2199	13	13	-0.0394901	0.00517758	0.197823
P42599	Uncharacterized oxidoreductase YgjR	ygjR	36.214	30	24.3457	24.3141	23.9493	24.5433	9	9	-0.0316066	-0.396392	0.197568
P03023	Lactose operon repressor	lacI	38.59	22	22.7194	22.6195	22.7369	22.917	7	7	-0.0999595	0.0175038	0.197556
P75791	Uncharacterized protein YbiU	ybiU	47.329	22	22.6763	22.6639	22.8226	22.8738	9	9	-0.012408	0.146307	0.197509
P69913	Carbon storage regulator	csrA	6.8558	11	27.2822	26.8663	27.1789	27.4796	3	3	-0.415833	-0.103228	0.197466
P15373	Antitoxin PrlF	prlF	12.359	9	22.8734	23.2907	23.2946	23.0703	3	3	0.417242	0.421173	0.196859
P0AGI8	Trk system potassium uptake protein TrkA	trkA	50.367	25	23.0139	22.9221	23.3233	23.2105	8	8	-0.0918098	0.309457	0.196625
P0ACF8	DNA-binding protein H-NS	hns	15.539	90	29.8166	30.1311	30.3266	30.0131	14	14	0.314524	0.509973	0.196458
P28631	DNA polymerase III subunit delta	holB	36.936	7	21.1086	21.0348	20.9147	21.305	2	2	-0.0738293	-0.193858	0.196373
P36659	Curved DNA-binding protein	cbpA	34.455	68	25.1314	25.5288	25.0992	25.3271	14	14	0.397434	-0.0321503	0.195713
P0AFT5	Transcriptional regulatory protein YehT	yehT	27.399	32	23.1618	23.5943	23.094	23.357	11	11	0.432495	-0.0678926	0.195179
P0A7E9	Uridylate kinase	pyrH	25.97	32	25.9964	25.7966	26.028	26.1914	9	9	-0.19979	0.0316545	0.195038
P76339	Probable sensor-like histidine kinase YedV	yedV	50.849	4	21.6482	22.2502	22.0918	21.8428	3	3	0.602068	0.443647	0.194674
P0AEY5	Modulator of drug activity B	mdaB	21.891	40	24.8787	24.9551	24.988	25.0731	11	11	0.0764165	0.109305	0.19445
P0A6A8	Acyl carrier protein	acpP	8.6394	32	30.8882	30.9683	30.9253	31.0826	4	4	0.0801291	0.0371229	0.194423
P30864	Uncharacterized HTH-type transcriptional regulator YafC	yafC	33.775	29	23.447	23.6951	23.4686	23.6404	9	9	0.248133	0.0216631	0.193465
P0A722	Acyl-[acyl-carrier-protein]--UDP-N-acetylglucosamine O-acyltransferase	lpxA	28.08	29	25.7927	25.8562	25.6334	25.9851	8	8	0.0635831	-0.159233	0.192481
P69797	PTS system mannose-specific EIIAB component;Mannose-specific phosphotransferase enzyme IIA component;Mannose-specific phosphotransferase enzyme IIB component	manX	35.047	102	28.1566	28.0333	28.0878	28.349	21	21	-0.12335	-0.068828	0.192326
P0AEC3	Aerobic respiration control sensor protein ArcB	arcB	87.982	63	24.7427	25.0078	25.1785	24.935	22	22	0.265097	0.435777	0.19226
P31550	Thiamine-binding periplasmic protein	thiB	36.163	23	24.3335	24.5366	24.3587	24.5249	9	9	0.203117	0.0252333	0.19145
P0A6L9	Co-chaperone protein HscB	hscB	20.137	24	25.3119	25.3935	25.2816	25.5025	6	6	0.0815402	-0.030311	0.1906
P0ACL2	Exu regulon transcriptional regulator	exuR	29.835	34	24.6661	24.89	24.7351	24.8561	11	11	0.223932	0.0690442	0.190082
P69829	Nitrogen regulatory protein	ptsN	17.959	28	24.9877	25.0386	25.0452	25.1776	6	6	0.0509117	0.0575106	0.189959
P31979	NADH-quinone oxidoreductase subunit F	nuoF	49.292	136	28.8633	29.1826	28.7545	29.0529	31	31	0.319285	-0.108882	0.189581
P77399	Fatty acid oxidation complex subunit alpha;Enoyl-CoA hydratase/3-hydroxybutyryl-CoA epimerase;3-hydroxyacyl-CoA dehydrogenase	fadJ	77.071	25	22.1481	22.3299	22.1755	22.3376	12	12	0.181806	0.0273958	0.189557
P13656	Probable bifunctional chitinase/lysozyme;Chitinase;Lysozyme	chiA	97.057	3	20.8055	21.1178	21.7813	20.9947	3	3	0.312213	0.975788	0.189118
P0A7A5	Protein-L-isoaspartate O-methyltransferase	pcm	23.257	39	23.6654	24.1466	23.8067	23.8544	11	11	0.481269	0.141304	0.189076
P0AFG0	Transcription termination/antitermination protein NusG	nusG	20.531	47	28.3174	28.3346	28.4647	28.5063	11	11	0.0172354	0.147316	0.188888
P62399	50S ribosomal protein L5	rplE	20.301	298	31.0575	30.9919	31.1585	31.2455	20	20	-0.0656394	0.101024	0.18803
P00935	Cystathionine gamma-synthase	metB	41.55	15	21.4911	21.6137	21.4632	21.679	4	4	0.122632	-0.0278733	0.187896
P00903	Aminodeoxychorismate synthase component 2	pabA	20.772	5	24.2644	24.7348	24.8706	24.4523	3	3	0.470428	0.606187	0.187885
P11071	Isocitrate dehydrogenase kinase/phosphatase	aceK	67.698	21	21.8522	22.2416	21.7427	22.0398	8	8	0.389422	-0.109456	0.187659
P75870	Inner membrane protein YccS	yccS	81.667	13	22.3975	22.1924	22.3867	22.584	5	5	-0.205027	-0.0107465	0.186567
P21367	Uncharacterized protein YcaC	ycaC	23.1	24	26.7773	27.0987	26.5448	26.9638	8	8	0.321376	-0.232504	0.18647
P33018	S-formylglutathione hydrolase YeiG	yeiG	31.259	6	21.4817	22.091	21.0391	21.6681	3	3	0.609355	-0.442626	0.186406
P77173	Cell division protein ZipA	zipA	36.475	41	24.8418	25.2047	25.1254	25.0274	11	11	0.362975	0.283606	0.185593
Q46948	Probable protein deglycase	yajL	20.777	17	24.7633	25.2249	24.7289	24.9482	6	6	0.461608	-0.0343491	0.184905
P0ACB4	Protoporphyrinogen IX dehydrogenase [menaquinone]	hemG	21.226	46	23.9939	24.3953	24.3919	24.1788	12	12	0.401372	0.397969	0.184863
P0A9J6	Ribokinase	rbsK	32.29	35	24.8006	25.1596	24.9775	24.9852	10	10	0.359028	0.17694	0.18465
P06961	Multifunctional CCA protein;CCA-adding enzyme;2-nucleotidase;2	cca	46.467	59	22.8779	23.1118	22.9926	23.0625	14	14	0.233876	0.114679	0.184645
P0A776	RNA pyrophosphohydrolase	rppH	20.795	13	23.165	22.9701	23.127	23.3495	5	5	-0.19484	-0.0379713	0.184538
P45537	Uncharacterized protein YhfK	yhfK	79.971	13	22.1539	22.9737	22.363	22.3381	3	3	0.819827	0.209072	0.184227
P77212	Probable pyridine nucleotide-disulfide oxidoreductase RclA	rclA	48.244	21	22.4998	22.7911	22.8821	22.6834	7	7	0.29129	0.382285	0.183625
P0A8Y3	Alpha-D-glucose-1-phosphate phosphatase YihX	yihX	22.732	30	25.3188	25.4483	25.3582	25.5016	7	7	0.129449	0.0394082	0.182779
P39396	Inner membrane protein YjiY	yjiY	77.323	40	27.1607	27.2567	27.14	27.3425	9	9	0.0960633	-0.020629	0.18181
P41407	FMN-dependent NADH-azoreductase	azoR	21.657	18	24.0912	24.3168	23.4788	24.2717	8	8	0.225595	-0.612426	0.180506
P0AF08	Protein mrp	mrp	39.938	56	27.0282	26.9972	26.993	27.2085	13	13	-0.031004	-0.0352102	0.180299
P0AEV9	Hydrogenase 3 maturation protease	hycI	17.056	9	21.456	21.7774	21.2516	21.635	2	2	0.321376	-0.204392	0.17904
P00888	Phospho-2-dehydro-3-deoxyheptonate aldolase	aroF	38.804	22	23.7549	24.4102	23.9354	23.9339	6	6	0.655242	0.18053	0.179001
P06992	Ribosomal RNA small subunit methyltransferase A	rsmA	30.42	14	26.3967	26.4982	26.7012	26.5756	7	7	0.101478	0.30453	0.178891
P0C8J6	D-tagatose-1,6-bisphosphate aldolase subunit GatY	gatY	30.812	134	29.7768	29.8853	29.6627	29.9549	19	19	0.108479	-0.114041	0.178131
P64612	Cell division protein ZapE	zapE	43.063	21	22.7732	22.8643	22.8239	22.951	11	11	0.0910325	0.0506809	0.17771
P06136	Cell division protein FtsQ	ftsQ	31.433	21	23.2874	23.2933	23.3828	23.4651	8	8	0.00590635	0.0954151	0.177701
P76558	NADP-dependent malic enzyme	maeB	82.416	233	27.4695	27.9512	27.3572	27.6471	47	47	0.481673	-0.112324	0.177633
P0ACP5	HTH-type transcriptional regulator GntR	gntR	36.422	30	30.7166	31.124	31.1684	30.8942	11	11	0.407434	0.451748	0.177563
P0A8R0	Regulator of ribonuclease activity A	rraA	17.36	21	26.0355	26.5855	26.2151	26.2127	4	4	0.549982	0.179558	0.177222
P43671	Paraquat-inducible protein B	pqiB	60.52	57	23.2848	23.2893	23.2541	23.4618	20	20	0.00451063	-0.0306771	0.177014
P0AEK2	3-oxoacyl-[acyl-carrier-protein] reductase FabG	fabG	25.56	63	28.13	27.9926	27.8822	28.3057	11	11	-0.137371	-0.247802	0.175638
P0ACB0	Replicative DNA helicase	dnaB	52.389	53	24.3565	24.3958	24.4676	24.5314	17	17	0.0392887	0.111131	0.174872
P0AF63	HTH-type transcriptional repressor NsrR	nsrR	15.593	16	23.1024	23.0701	23.4151	23.2771	4	4	-0.0323345	0.312623	0.174668
P76194	Cysteine desulfuration protein SufE	sufE	15.8	8	22.2542	22.1804	22.2659	22.4289	2	2	-0.0738093	0.0116041	0.174628
P0AFC7	NADH-quinone oxidoreductase subunit B	nuoB	25.056	65	26.7975	27.286	26.7623	26.9718	11	11	0.488463	-0.0351818	0.174316
P0ABT2	DNA protection during starvation protein	dps	18.695	195	30.2094	30.6096	30.0534	30.3833	16	16	0.400115	-0.156076	0.173858
P21177	Fatty acid oxidation complex subunit alpha;Enoyl-CoA hydratase/Delta(3)-cis-Delta(2)-trans-enoyl-CoA isomerase/3-hydroxybutyryl-CoA epimerase;3-hydroxyacyl-CoA dehydrogenase	fadB	79.593	67	23.5287	23.7279	23.4307	23.7021	20	20	0.199113	-0.0980293	0.173338
P0A877	Tryptophan synthase alpha chain	trpA	28.724	9	24.6505	25.0537	24.6292	24.8236	7	7	0.403225	-0.0212469	0.173141
P07117	Sodium/proline symporter	putP	54.344	24	24.7221	24.8871	25.0592	24.8949	6	6	0.164982	0.33707	0.172772
P37623	4-phosphopantetheinyl transferase AcpT	acpT	21.768	1	21.1277	20.7999	21.2218	21.2995	2	2	-0.327875	0.0940221	0.171764
P76417	Putative nucleoside transporter YegT	yegT	47.359	3	21.6161	22.0638	22.065	21.7874	2	2	0.44771	0.44896	0.171366
P0AF98	Lipopolysaccharide export system permease protein LptF	lptF	40.357	34	24.0083	24.3472	23.9965	24.1796	8	8	0.338893	-0.0118472	0.171273
P18335	Acetylornithine/succinyldiaminopimelate aminotransferase	argD	43.766	37	24.5498	24.6657	24.7097	24.7209	10	10	0.115929	0.159917	0.171073
Q46920	NADPH-dependent 7-cyano-7-deazaguanine reductase	queF	32.587	46	24.9368	25.1316	25.1043	25.1061	13	13	0.19476	0.167422	0.169261
P06959	Dihydrolipoyllysine-residue acetyltransferase component of pyruvate dehydrogenase complex	aceF	66.095	346	29.9394	30.02	30.0424	30.1084	51	51	0.0805225	0.103007	0.168928
P45955	Uncharacterized protein YbgF	ybgF	28.231	47	25.5151	25.5759	25.5385	25.6831	13	13	0.0608865	0.0233973	0.168028
P0ACF4	DNA-binding protein HU-beta	hupB	9.2255	38	30.104	30.4474	29.3855	30.2719	7	7	0.343371	-0.71854	0.167868
P0AE52	Putative peroxiredoxin bcp	bcp	17.634	65	27.8232	28.0233	27.7519	27.9904	11	11	0.200098	-0.0712948	0.167256
P52076	Transcriptional regulatory protein QseB	qseB	24.677	11	22.284	22.5491	22.3038	22.4511	3	3	0.265142	0.0198643	0.167151
P69222	Translation initiation factor IF-1	infA	8.2495	38	27.8738	27.9192	27.7671	28.0406	4	4	0.045382	-0.106735	0.166715
P0A805	Ribosome-recycling factor	frr	20.638	104	28.0389	28.0648	27.976	28.2047	19	19	0.0259233	-0.0629276	0.165775
P75821	Uncharacterized protein YbjS	ybjS	38.085	16	22.6746	23.0603	22.4389	22.8397	5	5	0.385757	-0.235635	0.165085
P0ABH0	Cell division protein FtsA	ftsA	45.329	60	25.867	25.9614	25.8588	26.032	16	16	0.0943936	-0.00817983	0.165039
P0AFL6	Exopolyphosphatase	ppx	58.135	62	24.5145	24.5742	24.5608	24.6794	21	21	0.0597266	0.0462645	0.1649
P02918	Penicillin-binding protein 1A;Penicillin-insensitive transglycosylase;Penicillin-sensitive transpeptidase	mrcA	93.635	89	24.2293	24.2792	24.5731	24.3938	26	26	0.0499607	0.343783	0.164478
P60752	Lipid A export ATP-binding/permease protein MsbA	msbA	64.46	88	24.6755	24.689	24.645	24.8399	23	23	0.0134509	-0.0304699	0.164387
P21179	Catalase HPII	katE	84.162	143	26.431	26.3922	26.0513	26.5952	33	33	-0.0388513	-0.379708	0.16415
Q46829	6-phospho-beta-glucosidase BglA	bglA	55.36	80	25.9374	25.8993	26.0374	26.1013	27	27	-0.0380586	0.100019	0.163878
P32157	Protein YiiM	yiiM	25.342	30	24.4235	24.8767	24.5547	24.5874	7	7	0.453111	0.131125	0.163828
P0A6D3	3-phosphoshikimate 1-carboxyvinyltransferase	aroA	46.095	60	24.7727	24.716	24.6873	24.9356	15	15	-0.0567184	-0.0853755	0.162934
P05458	Protease 3	ptrA	107.71	72	23.5273	23.581	23.5498	23.6902	26	26	0.0536432	0.0224963	0.162881
P77258	N-ethylmaleimide reductase	nemA	39.516	50	24.4773	24.8819	24.3144	24.6391	14	14	0.404654	-0.162916	0.161803
P26365	N-acetylmuramoyl-L-alanine amidase AmiB	amiB	47.985	31	22.7536	23.0917	23.0783	22.9149	11	11	0.338097	0.324704	0.161278
P75863	Uncharacterized protein YcbX	ycbX	40.644	52	24.5559	24.5108	24.282	24.717	15	15	-0.0450944	-0.273908	0.161111
P0A8A0	Probable transcriptional regulatory protein YebC	yebC	26.422	57	26.7175	26.9269	26.3519	26.8782	10	10	0.209429	-0.365629	0.160671
P0A8N0	Macrodomain Ter protein	matP	17.693	14	23.2	23.442	22.9994	23.3597	4	4	0.242036	-0.200557	0.159723
P75796	Glutathione import ATP-binding protein GsiA	gsiA	69.113	28	22.3675	22.5066	22.2617	22.5266	12	12	0.139175	-0.105796	0.159155
P08179	Phosphoribosylglycinamide formyltransferase	purN	23.238	26	23.5515	23.6239	23.4985	23.7102	7	7	0.0724331	-0.0529456	0.158747
P27303	Multidrug export protein EmrA	emrA	42.736	64	26.2375	26.6919	26.1856	26.3958	17	17	0.454456	-0.0518327	0.158297
P64429	Uncharacterized protein YpfJ	ypfJ	31.46	13	23.7367	24.0374	23.6636	23.8938	7	7	0.30076	-0.073034	0.157185
P69776	Major outer membrane lipoprotein Lpp	lpp	8.3234	74	29.3757	29.2573	29.1508	29.5326	8	8	-0.118414	-0.224908	0.156922
P08997	Malate synthase A	aceB	60.273	171	28.2011	28.8273	27.8267	28.3576	30	30	0.626226	-0.374319	0.156512
P00562	Bifunctional aspartokinase/homoserine dehydrogenase 2;Aspartokinase;Homoserine dehydrogenase	metL	88.887	85	24.0138	24.1207	24.2538	24.17	24	24	0.106921	0.240025	0.156213
P0ADG7	Inosine-5-monophosphate dehydrogenase	guaB	52.022	158	28.4364	28.3232	28.5263	28.5925	26	26	-0.113185	0.0898391	0.156064
P76445	Lipid A 1-diphosphate synthase	lpxT	26.759	13	24.0683	24.3784	24.3806	24.224	3	3	0.310086	0.312267	0.155648
P56262	Putative carboxymethylenebutenolidase	ysgA	29.425	10	23.8732	24.0483	23.8896	24.0288	3	3	0.175028	0.0163377	0.15552
P0A8P6	Tyrosine recombinase XerC	xerC	33.867	24	22.7552	23.0102	23.0427	22.9097	10	10	0.255041	0.287545	0.154518
P61316	Outer-membrane lipoprotein carrier protein	lolA	22.497	51	25.8873	26.048	25.9384	26.0398	11	11	0.160698	0.0511286	0.152524
P0ABI4	Magnesium transport protein CorA	corA	36.589	18	25.6204	25.3816	25.4402	25.7727	7	7	-0.238889	-0.180293	0.152238
P16456	Selenide, water dikinase	selD	36.687	73	26.7796	26.8823	26.4037	26.9298	16	16	0.102705	-0.375899	0.150199
P0A6A0	Probable protein kinase UbiB	ubiB	63.202	35	23.2511	23.1878	23.6835	23.4007	10	10	-0.0632892	0.432332	0.149544
P76291	tRNA (mo5U34)-methyltransferase	cmoB	37.006	29	24.3857	24.3047	24.1938	24.5351	12	12	-0.0810187	-0.191902	0.149427
P0AF70	Uncharacterized protein YjeI	yjeI	11.958	9	25.4748	25.6011	25.5067	25.6241	2	2	0.12626	0.0318521	0.149235
P25519	GTPase HflX	hflX	48.327	53	24.8269	24.7949	25.0248	24.9759	17	17	-0.0320073	0.197913	0.148999
P25741	Lipopolysaccharide core heptose(I) kinase RfaP	rfaP	30.872	11	22.6642	22.392	22.9907	22.8129	5	5	-0.272158	0.326457	0.148713
P32662	Phosphoglycolate phosphatase	gph	27.389	17	24.383	24.4195	24.5187	24.5306	6	6	0.0365275	0.135716	0.147611
P00894	Acetolactate synthase isozyme 3 small subunit	ilvH	17.977	7	21.3081	21.5407	21.4194	21.4555	4	4	0.232572	0.111227	0.147345
P0AFK9	Spermidine/putrescine-binding periplasmic protein	potD	38.867	111	27.4506	27.4782	27.2198	27.5976	19	19	0.0276558	-0.230741	0.147039
P69924	Ribonucleoside-diphosphate reductase 1 subunit beta	nrdB	43.517	58	26.5769	26.6717	26.2942	26.7236	14	14	0.0948199	-0.282706	0.146776
P69931	DnaA regulatory inactivator Hda	hda	26.632	27	22.8956	22.7586	23.0942	23.0422	7	7	-0.136964	0.198602	0.14667
P0A717	Ribose-phosphate pyrophosphokinase	prs	34.218	97	27.8676	27.9041	27.7728	28.0138	14	14	0.0365877	-0.0947088	0.146265
P0A7L3	50S ribosomal protein L20	rplT	13.497	74	30.3464	30.2209	30.4976	30.4926	11	11	-0.125464	0.151263	0.146211
P0AB58	Lipopolysaccharide assembly protein B	lapB	44.531	12	22.6001	22.6543	22.6032	22.7461	7	7	0.0542225	0.00315071	0.146023
P00805	L-asparaginase 2	ansB	36.85	106	27.8149	27.8471	27.8344	27.9609	18	18	0.0322056	0.0195421	0.145972
Q46863	Probable deoxycholate-binding periplasmic protein YgiS	ygiS	60.693	51	24.2594	24.6832	24.7205	24.4041	12	12	0.423793	0.461063	0.144657
P45395	Arabinose 5-phosphate isomerase KdsD	kdsD	35.196	40	25.3645	25.4183	25.3641	25.5088	9	9	0.0538193	-0.00043421	0.144288
P61320	Outer-membrane lipoprotein LolB	lolB	23.55	37	24.6496	24.7647	24.3425	24.7936	13	13	0.11506	-0.307149	0.144022
P0A972	Cold shock-like protein CspE	cspE	7.4634	83	30.6666	30.6197	30.7721	30.8105	8	8	-0.0468854	0.105494	0.143846
P0ABF6	Cytidine deaminase	cdd	31.54	28	25.0793	25.1862	24.7418	25.222	8	8	0.10684	-0.337517	0.142633
P69346	Antitoxin YefM	yefM	9.3075	4	23.0177	23.4387	23.0957	23.1603	2	2	0.421022	0.0779721	0.142619
P27300	Tetraacyldisaccharide 4-kinase	lpxK	35.589	10	22.8349	23.0829	22.4978	22.9774	4	4	0.248009	-0.337067	0.142515
P0A8B2	UPF0115 protein YfcN	yfcN	21.013	5	23.895	23.6995	23.9246	24.0372	3	3	-0.195502	0.0295661	0.14212
P75818	Uncharacterized lipoprotein YbjP	ybjP	18.991	24	27.1963	27.7553	27.201	27.3382	5	5	0.559025	0.00468317	0.141949
P69795	N,N-diacetylchitobiose-specific phosphotransferase enzyme IIB component	chbB	11.426	5	23.5321	23.7604	23.4178	23.6735	3	3	0.228327	-0.114308	0.141391
P0A7Y4	Ribonuclease HI	rnhA	17.597	16	23.4433	23.8215	23.7757	23.5843	3	3	0.378239	0.332363	0.140995
P25553	Lactaldehyde dehydrogenase	aldA	52.272	194	28.3354	28.5945	27.8946	28.4764	30	30	0.259089	-0.440853	0.140984
P28305	Aminodeoxychorismate lyase	pabC	29.715	10	21.0994	21.3571	21.0846	21.2391	5	5	0.257695	-0.0148447	0.139615
P69853	Tat proofreading chaperone DmsD	dmsD	23.344	14	23.4143	23.5723	23.5701	23.5538	5	5	0.158017	0.155818	0.139508
P0ABS8	DNA polymerase III subunit theta	holE	8.8462	7	22.3968	22.4489	22.4906	22.5363	3	3	0.0520316	0.093782	0.139466
P0AG40	Riboflavin biosynthesis protein RibF;Riboflavin kinase;FMN adenylyltransferase	ribF	34.734	27	23.7628	23.7572	24.0319	23.9022	8	8	-0.00568711	0.269036	0.1394
P0A8W8	UPF0304 protein YfbU	yfbU	19.536	81	26.9562	27.1169	26.9136	27.0954	16	16	0.160785	-0.0425047	0.139215
P0AB55	Protein YciI	yciI	10.602	11	24.9781	25.3925	24.8753	25.1173	3	3	0.414372	-0.102801	0.139173
P75817	23S rRNA (uracil(747)-C(5))-methyltransferase RlmC	rlmC	41.955	12	24.6939	24.8992	24.7227	24.8328	5	5	0.205334	0.0288412	0.138957
P0ABY4	Flavodoxin-2	fldB	19.7	23	23.7688	23.701	23.6766	23.9077	5	5	-0.0677825	-0.0922147	0.138852
P0AFX4	Regulator of sigma D	rsd	18.243	14	23.9006	24.0007	23.4913	24.039	4	4	0.100088	-0.409276	0.138424
P0A9Z1	Nitrogen regulatory protein P-II 1	glnB	12.425	33	26.6952	26.7596	26.637	26.8335	9	9	0.0643959	-0.0582521	0.138276
P28634	Probable tRNA (adenine(37)-N6)-methyltransferase	tsaA	26.362	15	23.1572	22.9032	23.0826	23.2953	6	6	-0.253988	-0.074551	0.138118
P0AD68	Peptidoglycan synthase FtsI	ftsI	63.877	51	24.0416	23.993	24.1898	24.1792	19	19	-0.0485985	0.148188	0.137595
P0AEH5	Protein ElaB	elaB	11.306	21	26.9817	27.0122	26.9687	27.1193	7	7	0.0304825	-0.0130126	0.137573
P0AC75	3-deoxy-D-manno-octulosonic acid transferase	waaA	47.29	35	23.0014	22.9122	23.4325	23.1382	10	10	-0.0892089	0.431056	0.136754
P0A731	Methylglyoxal synthase	mgsA	16.918	25	27.2975	27.1571	27.0199	27.4331	3	3	-0.14034	-0.277574	0.135634
P03004	Chromosomal replication initiator protein DnaA	dnaA	52.55	58	24.1893	24.4063	24.6273	24.3247	20	20	0.216931	0.437951	0.135377
P42641	GTPase ObgE/CgtA	obgE	43.285	34	25.3143	25.4975	25.6431	25.4495	10	10	0.183165	0.328841	0.135201
P37649	Protein YhjK	yhjK	74.38	24	22.0838	22.175	22.1654	22.2186	11	11	0.0912095	0.0816108	0.134843
P65807	Uncharacterized protein YgeY	ygeY	44.803	17	22.8065	23.1323	23.9565	22.9409	7	7	0.325781	1.14997	0.134337
P0ADE6	Uncharacterized protein YgaU	ygaU	16.063	114	28.5815	28.6916	28.5872	28.7157	15	15	0.110116	0.00573509	0.134173
P0A8N7	Elongation factor P--(R)-beta-lysine ligase	epmA	36.976	29	24.0824	24.0464	24.247	24.2153	7	7	-0.0360199	0.164618	0.13297
P0ABU5	Enhancing lycopene biosynthesis protein 2	elbB	22.981	32	26.8964	27.3956	26.9737	27.0281	9	9	0.499154	0.0772364	0.131696
P32677	Uncharacterized HTH-type transcriptional regulator YijO	yijO	32.149	7	21.2056	21.4141	21.5603	21.3373	4	4	0.208434	0.354674	0.131667
P39406	Ribosomal RNA small subunit methyltransferase C	rsmC	37.624	37	24.9255	24.9374	24.9917	25.0566	12	12	0.011903	0.0661446	0.131044
P0A830	Aerobic C4-dicarboxylate transport protein	dctA	45.436	24	25.8788	25.8774	26.014	26.0098	6	6	-0.00140358	0.135202	0.13098
P15286	Flagellar regulator flk	flk	36.668	14	21.9237	21.809	22.2362	22.0543	5	5	-0.114686	0.312541	0.13059
P0A8W0	Transcriptional regulator NanR	nanR	29.524	34	24.2744	24.5297	24.6134	24.4042	7	7	0.255288	0.339004	0.129779
P00946	Mannose-6-phosphate isomerase	manA	42.849	64	26.8912	27.0014	26.5896	27.0199	14	14	0.110198	-0.301586	0.128657
P0AAZ7	UPF0434 protein YcaR	ycaR	6.8549	10	22.9441	23.0794	23.3045	23.0727	5	5	0.135313	0.360437	0.128623
P10908	Glycerophosphoryl diester phosphodiesterase	ugpQ	27.409	26	23.3551	23.4913	23.6087	23.4833	7	7	0.136158	0.253592	0.128184
P02930	Outer membrane protein TolC	tolC	53.74	107	27.6505	27.6944	27.7033	27.778	25	25	0.0438358	0.0527095	0.127453
P25535	2-octaprenylphenol hydroxylase	ubiI	44.244	45	23.5097	23.4969	23.6037	23.637	15	15	-0.0127399	0.0939925	0.127332
P69801	Mannose permease IIC component	manY	27.635	6	23.8138	24.1444	23.7117	23.9406	2	2	0.330629	-0.102152	0.126827
P0A698	UvrABC system protein A	uvrA	103.87	132	24.7247	24.7875	25.4093	24.8513	35	35	0.0627723	0.684607	0.126602
P0A9V1	Lipopolysaccharide export system ATP-binding protein LptB	lptB	26.8	43	25.7738	26.0199	25.923	25.9001	12	12	0.24604	0.149159	0.126325
P22939	Farnesyl diphosphate synthase	ispA	32.159	11	23.5865	23.7454	23.7827	23.7125	5	5	0.158939	0.196206	0.126046
P0ADX1	Protein YhfA	yhfA	14.517	23	25.1398	25.0965	25.1739	25.2657	6	6	-0.0433372	0.0341297	0.125931
P15043	ATP-dependent DNA helicase RecQ	recQ	68.363	9	21.7203	21.6821	22.3361	21.8459	3	3	-0.0382056	0.615725	0.125566
P32134	Uncharacterized protein YihM	yihM	36.941	9	22.0181	22.3685	22.3721	22.1437	6	6	0.350328	0.354	0.125522
P30177	Uncharacterized protein YbiB	ybiB	35.048	46	25.446	25.9265	25.486	25.5714	13	13	0.480504	0.0399668	0.125431
P75798	Glutathione transport system permease protein GsiC	gsiC	34.066	5	20.3037	20.3667	20.2533	20.4291	2	2	0.0629231	-0.0504748	0.125364
P75736	Esterase YbfF	ybfF	28.437	33	25.2011	25.2964	25.0086	25.3256	10	10	0.0952957	-0.192528	0.124443
P08192	Bifunctional protein FolC;Folylpolyglutamate synthase;Dihydrofolate synthase	folC	45.405	49	25.333	25.2592	25.2676	25.4562	12	12	-0.0737742	-0.0653923	0.123202
P76273	Ribosomal RNA small subunit methyltransferase F	rsmF	53.227	11	23.6817	24.1058	23.7904	23.8045	5	5	0.424069	0.108698	0.12275
P0AAP3	Transcriptional repressor FrmR	frmR	10.318	14	24.2468	24.4229	24.1051	24.3695	4	4	0.176136	-0.141677	0.12269
P00904	Bifunctional protein TrpGD;Anthranilate synthase component 2;Anthranilate phosphoribosyltransferase	trpGD	56.869	6	21.5313	22.4109	21.5652	21.6538	4	4	0.879661	0.033965	0.122505
P09053	Valine--pyruvate aminotransferase	avtA	46.711	28	24.1135	24.105	24.2721	24.236	8	8	-0.00852984	0.158514	0.122461
P77223	Electron transport complex subunit RsxB	rsxB	20.544	5	NaN	20.4489	20.8569	21.6127	2	2	-1.04132	-0.633326	0.122448
P0A8F4	Uridine kinase	udk	24.353	45	25.0187	25.0245	24.9003	25.1411	12	12	0.00580272	-0.11843	0.122366
P76272	Uncharacterized protein YebT	yebT	94.969	29	22.4444	22.3709	22.4436	22.5665	11	11	-0.0734778	-0.000758541	0.12211
P25522	tRNA modification GTPase MnmE	mnmE	49.23	59	24.5298	24.5371	24.728	24.6509	16	16	0.00730751	0.198196	0.121102
P0A9K9	FKBP-type peptidyl-prolyl cis-trans isomerase SlyD	slyD	20.853	68	28.7415	28.7032	28.9008	28.8624	6	6	-0.0382743	0.159314	0.120897
P0AAN9	Anti-adapter protein IraP	iraP	9.9374	6	22.6024	22.2345	23.2503	22.7233	3	3	-0.367891	0.647898	0.120894
P0AB61	Protein YciN	yciN	9.3855	31	26.4371	26.2996	26.1917	26.5578	7	7	-0.137538	-0.245454	0.12069
P0A955	KHG/KDPG aldolase;4-hydroxy-2-oxoglutarate aldolase;2-dehydro-3-deoxy-phosphogluconate aldolase	eda	22.284	40	27.4112	27.6252	27.3023	27.5316	9	9	0.214008	-0.108844	0.120369
P0AEM9	Cystine-binding periplasmic protein	fliY	29.039	107	26.9346	26.9524	26.7642	27.0539	25	25	0.0177733	-0.170403	0.119322
P67910	ADP-L-glycero-D-manno-heptose-6-epimerase	hldD	34.893	162	27.5565	27.6583	27.8312	27.6759	25	25	0.101785	0.27462	0.119317
P0A784	Oligoribonuclease	orn	20.815	34	26.1934	26.157	26.074	26.3124	12	12	-0.0363832	-0.119377	0.119036
P0ABS5	DNA primase	dnaG	65.564	24	22.5475	22.6063	22.7537	22.6661	9	9	0.0588664	0.206228	0.118658
P04993	RecBCD enzyme subunit RecD	recD	66.902	19	25.1488	24.8365	24.9813	25.2649	9	9	-0.312226	-0.167474	0.11616
P46130	Putative acyl-CoA thioester hydrolase YbhC	ybhC	46.082	44	25.7564	25.6651	25.4412	25.8721	11	11	-0.0912984	-0.315237	0.115673
P0A6W5	Transcription elongation factor GreA	greA	17.641	69	27.1746	27.2339	27.3133	27.2903	13	13	0.0592403	0.138637	0.115616
P0AF93	2-iminobutanoate/2-iminopropanoate deaminase	ridA	13.611	27	27.9583	28.3866	28.2417	28.0732	5	5	0.428295	0.283368	0.114903
P77376	Uncharacterized oxidoreductase YdgJ	ydgJ	38.257	20	22.906	22.9622	22.9727	23.0205	6	6	0.0562891	0.0667378	0.11459
P04825	Aminopeptidase N	pepN	98.918	197	27.6573	27.7897	27.5145	27.7715	40	40	0.132364	-0.142809	0.114155
P76537	Uncharacterized protein YfeY	yfeY	20.897	16	23.6478	23.6126	23.3752	23.7613	5	5	-0.0352233	-0.272616	0.113525
P0A821	L-seryl-tRNA(Sec) selenium transferase	selA	50.607	63	24.0014	23.9253	24.1846	24.114	20	20	-0.0760232	0.183218	0.112666
P39265	D-allose-binding periplasmic protein	alsB	32.91	31	23.4551	23.4496	23.3475	23.5678	11	11	-0.00553046	-0.107668	0.112657
P34209	Protein YdcF	ydcF	29.705	29	23.7146	23.9649	23.5367	23.8272	8	8	0.250297	-0.177899	0.112556
P37648	Protein YhjJ	yhjJ	55.527	63	24.9356	25.0043	24.9709	25.0477	17	17	0.0686542	0.0353059	0.112063
P0AD57	Octaprenyl-diphosphate synthase	ispB	35.217	29	25.8999	25.7544	25.8665	26.0119	7	7	-0.145487	-0.0334032	0.111972
P0AC78	Undecaprenyl-phosphate alpha-N-acetylglucosaminyl 1-phosphate transferase	wecA	40.957	15	24.0684	24.0457	24.7021	24.1802	4	4	-0.0227305	0.633664	0.111763
P0AAI3	ATP-dependent zinc metalloprotease FtsH	ftsH	70.707	156	27.2102	27.184	27.353	27.3215	31	31	-0.0261591	0.142756	0.111276
P0AB85	FAD:protein FMN transferase	apbE	38.548	13	22.9883	23.3541	23.1649	23.0995	6	6	0.365728	0.176531	0.111114
P0A6C8	Acetylglutamate kinase	argB	27.159	28	23.4929	23.5075	23.7436	23.6035	8	8	0.0145912	0.250659	0.110647
P00582	DNA polymerase I	polA	103.12	177	26.0231	25.8703	26.349	26.1337	42	42	-0.152821	0.325934	0.110632
P77552	Uncharacterized protein YdhQ	ydhQ	42.876	40	25.2412	25.234	25.1009	25.3515	10	10	-0.00714749	-0.140289	0.110364
P76578	Uncharacterized lipoprotein YfhM	yfhM	181.58	97	26.2101	26.2035	26.1601	26.3203	38	38	-0.00659387	-0.0500315	0.110215
Q47690	Homocysteine S-methyltransferase	mmuM	33.422	15	22.9696	23.6704	22.7224	23.0776	5	5	0.700826	-0.247215	0.107937
P30860	ABC transporter arginine-binding protein 1	artJ	26.829	30	24.5689	24.9321	24.6456	24.6768	9	9	0.363117	0.0767022	0.107859
P0ABV6	Protein TolR	tolR	15.383	9	22.862	22.945	22.839	22.9697	3	3	0.0830119	-0.0229869	0.107758
P76223	Protein YnjB	ynjB	42.844	25	22.3242	22.4818	22.1237	22.4313	8	8	0.157594	-0.20043	0.107139
P0ADZ7	UPF0092 membrane protein YajC	yajC	11.887	44	28.2566	28.1469	27.8884	28.3636	9	9	-0.109652	-0.368121	0.10705
P0AEF4	Transcriptional regulatory protein DpiA	dpiA	25.453	5	22.4034	21.952	22.566	22.5104	2	2	-0.451363	0.162642	0.106982
P12008	Chorismate synthase	aroC	39.137	20	23.8304	24.2985	23.7737	23.9365	6	6	0.468093	-0.0566145	0.106162
P09424	Mannitol-1-phosphate 5-dehydrogenase	mtlD	41.139	72	26.6431	26.5669	26.6958	26.7492	16	16	-0.0761758	0.0527132	0.106128
P39342	Uncharacterized protein YjgR	yjgR	54.332	41	22.4794	22.6652	22.6447	22.5854	13	13	0.185863	0.165373	0.106021
P04968	L-threonine dehydratase biosynthetic IlvA	ilvA	56.195	14	22.7863	22.5181	22.6604	22.8921	8	8	-0.268233	-0.125899	0.105759
P60716	Lipoyl synthase	lipA	36.071	74	26.7806	27.2421	26.7807	26.8862	14	14	0.461523	0.000125142	0.105663
P22259	Phosphoenolpyruvate carboxykinase [ATP]	pckA	59.643	258	29.6084	29.6951	29.6319	29.7138	42	42	0.0867586	0.0235673	0.105426
P0A9T6	Uncharacterized HTH-type transcriptional regulator YbaQ	ybaQ	13.171	9	22.009	22.3455	22.4455	22.114	4	4	0.336498	0.436472	0.105022
P75820	N-acetylmuramoyl-L-alanine amidase AmiD	amiD	31.072	11	22.3899	22.486	22.4535	22.4947	5	5	0.0961383	0.0636771	0.104782
P29018	ATP-binding/permease protein CydD	cydD	65.055	38	23.422	23.4404	23.3298	23.5266	16	16	0.0183672	-0.0922282	0.104584
P0ADP0	Flavin mononucleotide phosphatase YigB	yigB	27.122	25	24.4461	24.4274	24.8776	24.5503	5	5	-0.018678	0.431528	0.104207
P0A8I8	Ribosomal RNA large subunit methyltransferase H	rlmH	17.341	15	24.1352	24.1666	24.0604	24.2381	7	7	0.0313667	-0.0748003	0.102883
P0AB65	Acylphosphatase	yccX	10.3	17	24.5369	24.969	24.5663	24.6395	4	4	0.43211	0.029451	0.102595
P0AG51	50S ribosomal protein L30	rpmD	6.5417	53	30.1436	30.0333	30.2665	30.2458	7	7	-0.110297	0.122934	0.102233
P06715	Glutathione reductase	gor	48.772	95	26.5394	26.7153	26.5607	26.6414	19	19	0.175841	0.0212749	0.101964
P12758	Uridine phosphorylase	udp	27.159	90	28.4593	28.6095	28.4477	28.5606	12	12	0.150219	-0.0115782	0.101281
P62517	Glucans biosynthesis glucosyltransferase H	mdoH	96.936	66	25.2361	25.1261	25.1617	25.3374	17	17	-0.109991	-0.0743849	0.101277
P0A8J8	ATP-dependent RNA helicase RhlB	rhlB	47.125	114	26.2961	26.3417	26.5087	26.3969	23	23	0.0456187	0.212627	0.10082
P00909	Tryptophan biosynthesis protein TrpCF;Indole-3-glycerol phosphate synthase;N-(5-phospho-ribosyl)anthranilate isomerase	trpC	49.492	19	21.8946	22.4712	21.7031	21.9954	8	8	0.5766	-0.191483	0.100783
P08204	Ribulokinase	araB	61.089	5	24.4232	24.4268	24.2746	24.5233	4	4	0.00352275	-0.148608	0.100079
P0A6A6	3-isopropylmalate dehydratase large subunit	leuC	49.881	8	20.8398	21.3563	21.1104	20.9398	3	3	0.516509	0.270612	0.100002
P02919	Penicillin-binding protein 1B;Penicillin-insensitive transglycosylase;Penicillin-sensitive transpeptidase	mrcB	94.291	76	24.3167	24.0927	24.2335	24.4158	22	22	-0.223924	-0.0831325	0.0991167
P69741	Hydrogenase-2 small chain	hybO	39.652	23	25.0433	25.4462	25.2112	25.1418	6	6	0.402928	0.167958	0.0985339
P20605	Probable adenosine monophosphate-protein transferase fic	fic	22.96	16	23.0292	23.0176	22.4578	23.1261	5	5	-0.0116251	-0.5714	0.0969311
P0ACC3	Iron-sulfur cluster insertion protein ErpA	erpA	12.1	18	26.1513	26.6115	26.4448	26.2478	3	3	0.460192	0.293527	0.0965618
P0AF20	N-acetylglucosamine repressor	nagC	44.541	75	24.6025	24.8293	24.61	24.6986	18	18	0.226876	0.00751302	0.0961221
P64559	Antitoxin CptB	cptB	10.547	3	24.6197	24.2228	24.5293	24.7157	2	2	-0.396945	-0.0904108	0.0959571
P31802	Nitrate/nitrite response regulator protein NarP	narP	23.575	28	24.3655	24.3846	24.4466	24.4613	7	7	0.0190956	0.0811081	0.0957976
P25737	Lysine-specific permease	lysP	53.575	4	22.455	21.635	22.5822	22.5502	2	2	-0.819931	0.127286	0.0952282
P25740	Lipopolysaccharide core biosynthesis protein RfaG	rfaG	42.284	39	22.9553	22.8384	23.2397	23.0505	15	15	-0.116922	0.284411	0.0951912
P0A9K3	PhoH-like protein	ybeZ	39.038	77	26.5528	26.6721	26.4463	26.6472	17	17	0.119291	-0.106541	0.0943875
P0A720	Thymidylate kinase	tmk	23.783	17	23.8645	24.0723	23.8618	23.9586	10	10	0.207785	-0.00264732	0.094154
P23305	Uncharacterized protein YigA	yigA	26.728	25	23.434	23.5112	23.7541	23.5271	6	6	0.077205	0.320068	0.0930458
P0AF67	tRNA threonylcarbamoyladenosine biosynthesis protein TsaE	tsaE	16.853	16	24.4268	24.4172	24.3849	24.5192	4	4	-0.00956345	-0.0418635	0.0924815
P15288	Cytosol non-specific dipeptidase	pepD	52.915	134	28.4163	28.4525	28.3109	28.5086	28	28	0.0362308	-0.105367	0.0923113
P0AC53	Glucose-6-phosphate 1-dehydrogenase;Extracellular death factor	zwf	55.704	136	26.8995	26.9015	26.7704	26.9917	31	31	0.00195776	-0.12915	0.09218
P39321	Translocation and assembly module TamB	tamB	136.78	78	23.2442	23.4229	23.2355	23.3357	29	29	0.178675	-0.00869451	0.0914205
P0A790	Aspartate 1-decarboxylase;Aspartate 1-decarboxylase beta chain;Aspartate 1-decarboxylase alpha chain	panD	13.834	15	26.5053	26.7029	26.6742	26.5965	4	4	0.197634	0.168957	0.0911865
P00350	6-phosphogluconate dehydrogenase	gnd	51.481	236	28.7051	28.5435	28.6722	28.7953	39	39	-0.161555	-0.0328779	0.0902198
P76062	Rac prophage repressor	racR	17.663	5	21.7621	21.4465	21.3342	21.8515	2	2	-0.315594	-0.427886	0.0894134
P33650	Ferrous iron transport protein B	feoB	84.473	33	25.7525	25.9647	25.8778	25.8402	12	12	0.212287	0.125346	0.0877511
P0A794	Pyridoxine 5-phosphate synthase	pdxJ	26.384	39	26.7841	26.8214	26.651	26.8715	10	10	0.0373403	-0.133041	0.0874335
P0AAS0	Inner membrane protein YlaC	ylaC	18.267	17	23.1706	23.236	23.1252	23.258	6	6	0.065408	-0.0453237	0.0873927
P0AG27	Uncharacterized protein YibN	yibN	15.596	53	27.3186	27.2651	27.6056	27.406	8	8	-0.0535563	0.286981	0.0873665
P0A6A3	Acetate kinase	ackA	43.29	145	29.544	29.6121	29.4351	29.6303	19	19	0.0680898	-0.108955	0.0862589
P0ABZ6	Chaperone SurA	surA	47.283	111	26.5405	26.5416	26.6686	26.6263	21	21	0.0011081	0.128068	0.0857987
P0AF52	Guanine/hypoxanthine permease GhxP	ghxP	45.711	9	24.0444	24.0501	24.3151	24.1301	2	2	0.00574233	0.270713	0.0857106
P69228	Transcriptional regulatory protein BaeR	baeR	27.656	30	23.9763	23.9982	24.046	24.0614	11	11	0.0218621	0.0697065	0.0851162
P37666	Glyoxylate/hydroxypyruvate reductase B	ghrB	35.395	55	26.2194	26.1403	26.1134	26.3042	12	12	-0.0790718	-0.106025	0.0847633
P0A744	Peptide methionine sulfoxide reductase MsrA	msrA	23.315	32	24.5902	24.7586	24.6874	24.6749	7	7	0.168338	0.0971805	0.084631
P33221	Phosphoribosylglycinamide formyltransferase 2	purT	42.433	24	22.6509	22.4984	22.5637	22.7355	8	8	-0.152565	-0.0872986	0.0845697
P0ADK8	Uncharacterized protein YibL	yibL	13.696	37	25.7348	25.8356	26.108	25.8191	7	7	0.100774	0.37321	0.0842968
P0AFQ7	Uncharacterized deoxyribonuclease YcfH	ycfH	29.808	24	25.0473	24.927	25.0166	25.1308	8	8	-0.120305	-0.030657	0.0835413
P63224	Phosphoheptose isomerase	gmhA	20.815	81	27.0912	27.2383	27.1158	27.1737	14	14	0.14703	0.0246107	0.0824566
P31057	3-methyl-2-oxobutanoate hydroxymethyltransferase	panB	28.237	41	26.8206	27.1729	26.8409	26.9028	9	9	0.352377	0.0203064	0.0822119
P36938	Phosphoglucomutase	pgm	58.36	113	26.8968	27.1122	26.6948	26.9789	27	27	0.215398	-0.201928	0.082135
P37329	Molybdate-binding periplasmic protein	modA	27.364	104	26.0458	26.2843	26.4074	26.1272	19	19	0.238425	0.361616	0.08138
P75958	Lipoprotein-releasing system transmembrane protein LolE	lolE	45.344	12	22.4127	22.799	22.5996	22.4937	6	6	0.386304	0.186865	0.0809656
P22188	UDP-N-acetylmuramoyl-L-alanyl-D-glutamate--2,6-diaminopimelate ligase	murE	53.343	74	26.5186	26.5527	26.6047	26.599	15	15	0.0341529	0.0861125	0.0804465
P0AFI7	Pyridoxine/pyridoxamine 5-phosphate oxidase	pdxH	25.545	39	25.3252	25.1864	24.9028	25.4056	10	10	-0.138729	-0.42232	0.0804263
P75914	Probable phosphatase YcdX	ycdX	26.89	45	25.9707	25.899	25.7938	26.0511	10	10	-0.0716953	-0.176817	0.0804069
P0A7I0	Peptide chain release factor 1	prfA	40.517	43	23.8673	24.0305	23.7951	23.9458	15	15	0.163216	-0.0722006	0.0785234
P28903	Anaerobic ribonucleoside-triphosphate reductase	nrdD	80.022	71	24.8745	24.8963	25.1561	24.9523	19	19	0.0218323	0.281614	0.0778791
P04425	Glutathione synthetase	gshB	35.56	62	26.04	26.1006	26.0074	26.1169	15	15	0.060624	-0.0325455	0.0769522
P0ADE8	tRNA-modifying protein YgfZ	ygfZ	36.094	76	27.2563	27.3203	27.2741	27.333	18	18	0.0639856	0.0177986	0.0767563
P06988	Histidinol dehydrogenase	hisD	46.11	24	23.3105	23.3758	23.0137	23.3869	9	9	0.0653418	-0.296787	0.0764324
P0AG96	Protein translocase subunit SecE	secE	13.643	10	21.8399	21.9925	22.04	21.9161	3	3	0.152668	0.200144	0.0762395
P77434	Glutamate-pyruvate aminotransferase AlaC	alaC	46.216	35	23.6957	23.9222	23.6981	23.7715	12	12	0.226437	0.00233412	0.0758045
P32664	NADH pyrophosphatase	nudC	29.689	31	23.3894	23.3608	23.3814	23.4641	8	8	-0.0286427	-0.00803145	0.0747094
P77444	Cysteine desulfurase	sufS	44.433	14	22.3987	22.2334	22.1251	22.4733	5	5	-0.165275	-0.273577	0.074641
Q46857	2,5-diketo-D-gluconic acid reductase A	dkgA	31.109	69	25.8217	26.2941	25.8972	25.8962	15	15	0.472333	0.0754448	0.0744517
P22564	Non-specific ribonucleoside hydrolase RihC	rihC	32.56	30	25.9199	26.3715	26.1047	25.9939	5	5	0.451562	0.184824	0.0739938
P28249	Protein AsmA	asmA	68.962	41	22.6176	22.724	22.5697	22.6909	16	16	0.10639	-0.0478409	0.0732976
P0AFA9	Nickel transport system permease protein NikC	nikC	30.362	6	21.4352	21.5486	21.8152	21.5083	2	2	0.113413	0.380018	0.0731608
P23839	UPF0701 protein YicC	yicC	33.175	103	26.2673	26.3642	26.4564	26.3402	20	20	0.0968956	0.189086	0.0728632
P0A8L1	Serine--tRNA ligase	serS	48.413	173	27.8374	28.0035	27.6046	27.9102	30	30	0.166077	-0.232807	0.0727277
P37690	Murein hydrolase activator EnvC	envC	46.594	51	22.2233	22.2459	22.3016	22.2959	15	15	0.0225972	0.0782723	0.0725399
P64604	Probable phospholipid ABC transporter-binding protein MlaD	mlaD	19.576	24	25.8296	26.0521	26.1564	25.9018	7	7	0.222479	0.326792	0.0721935
P0AGJ9	Tyrosine--tRNA ligase	tyrS	47.526	93	27.3427	27.5902	27.2021	27.4144	18	18	0.247553	-0.140558	0.0717611
Q46868	Uncharacterized protein YqiC	yqiC	11.276	33	25.8264	25.79	26.1945	25.898	9	9	-0.036414	0.368104	0.0716358
P0A8A8	Ribosome maturation factor RimP	rimP	16.651	22	26.0562	26.1963	26.1618	26.127	8	8	0.140163	0.105643	0.0708087
P0A7B5	Glutamate 5-kinase	proB	39.056	60	24.8401	24.9432	24.8853	24.9105	17	17	0.103012	0.0451581	0.0704008
P04846	Lipoprotein 28	nlpA	29.423	14	22.8869	22.8615	23.473	22.9573	6	6	-0.025464	0.586022	0.0703335
P0ACM5	Uncharacterized HTH-type transcriptional regulator YegW	yegW	28.277	18	21.9049	22.0101	22.1221	21.9752	5	5	0.105224	0.217203	0.0702721
P30011	Nicotinate-nucleotide pyrophosphorylase [carboxylating]	nadC	32.762	39	24.8492	24.8586	24.6354	24.9194	12	12	0.00932524	-0.21385	0.0701506
P52108	Transcriptional regulatory protein RstA	rstA	26.704	35	24.3758	24.3471	24.1484	24.4454	8	8	-0.028715	-0.22736	0.0696033
P0A8D0	Transcriptional repressor NrdR	nrdR	17.229	33	24.9566	25.2495	24.8248	25.0261	8	8	0.292854	-0.131812	0.0694607
P03813	Uncharacterized protein YgeA	ygeA	25.248	11	25.3635	25.6886	25.1272	25.4329	4	4	0.325073	-0.236301	0.0694517
P0ACV0	Lipid A biosynthesis lauroyltransferase	lpxL	35.406	15	24.3028	24.4192	24.3475	24.3721	3	3	0.116469	0.0447511	0.0692768
P0A707	Translation initiation factor IF-3;Translation initiation factor IF-3	infC	20.564	80	28.6342	28.7189	28.5901	28.7026	11	11	0.0847919	-0.0440912	0.0684389
P77247	2-deoxyglucose-6-phosphate phosphatase	yniC	24.33	32	25.1763	25.259	25.0712	25.2442	8	8	0.0827391	-0.105023	0.0679684
P14375	Transcriptional regulatory protein ZraR	zraR	48.394	14	20.9815	20.9328	21.4698	21.0494	7	7	-0.0487534	0.488211	0.0678488
P0A8E1	UPF0227 protein YcfP	ycfP	21.226	38	26.6364	26.8006	26.1506	26.704	9	9	0.164136	-0.485858	0.0675416
P0ACC7	Bifunctional protein GlmU;UDP-N-acetylglucosamine pyrophosphorylase;Glucosamine-1-phosphate N-acetyltransferase	glmU	49.19	83	26.5705	26.5412	26.7562	26.638	21	21	-0.0293204	0.185683	0.0674353
P77775	Epimerase family protein YfcH	yfcH	32.698	33	24.5614	24.6393	24.5309	24.6286	10	10	0.0779228	-0.0305051	0.0671725
P45469	Uncharacterized protein YraR	yraR	23.198	23	22.6404	22.703	22.6076	22.7072	6	6	0.0626376	-0.0327415	0.0668363
P0A7A7	Glycerol-3-phosphate acyltransferase	plsB	91.38	102	26.4245	26.3355	26.6136	26.4904	26	26	-0.0890445	0.189069	0.0658759
P27296	Probable ATP-dependent helicase DinG	dinG	81.439	8	26.2476	26.1438	26.843	26.3133	5	5	-0.103815	0.595379	0.0656946
P33195	Glycine dehydrogenase (decarboxylating)	gcvP	104.38	188	27.7154	27.9269	27.5627	27.7809	42	42	0.211587	-0.15268	0.0655898
P0A9P0	Dihydrolipoyl dehydrogenase	lpdA	50.688	330	29.5576	29.6487	29.6332	29.6227	36	36	0.091127	0.0756	0.0651144
P31460	Galactonate operon transcriptional repressor	dgoR	26.079	16	22.5465	22.9825	22.8758	22.6111	7	7	0.435939	0.329257	0.0646136
P04335	Esterase FrsA	frsA	47.008	81	25.155	25.3125	25.2576	25.2192	22	22	0.157549	0.102647	0.0642344
P46068	HTH-type transcriptional regulator DsdC	dsdC	35.332	6	21.7567	21.6876	21.2846	21.8207	3	3	-0.0690931	-0.47215	0.0639887
P76053	Probable DNA endonuclease SmrA	smrA	21.512	8	22.1113	22.4429	22.039	22.1752	2	2	0.331576	-0.0723457	0.0638728
P25746	High frequency lysogenization protein HflD	hflD	22.947	36	23.9524	23.9299	23.9585	24.0161	8	8	-0.022572	0.00603082	0.0636318
P0AEF0	DNA replication protein DnaC	dnaC	27.935	12	23.0862	23.2989	23.0004	23.1492	5	5	0.212739	-0.0858406	0.0629557
P0AFC0	Dihydroneopterin triphosphate diphosphatase	nudB	17.306	5	21.9043	22.4674	22.3209	21.9663	2	2	0.563075	0.416645	0.0620145
P46852	Quercetin 2,3-dioxygenase	yhhW	26.279	32	24.4077	24.701	24.5017	24.4689	9	9	0.293279	0.0940369	0.0612358
P0A937	Outer membrane protein assembly factor BamE	bamE	12.302	11	25.6929	25.7625	25.8044	25.754	2	2	0.0696013	0.111466	0.0611368
P23830	CDP-diacylglycerol--serine O-phosphatidyltransferase	pssA	52.801	77	25.6735	25.7754	25.5836	25.7344	20	20	0.101935	-0.0898996	0.0609411
P39410	Putative kinase YjjJ	yjjJ	49.756	14	23.1836	23.2316	23.6371	23.2444	5	5	0.0480002	0.453544	0.0608477
P0A6B7	Cysteine desulfurase IscS	iscS	45.089	165	27.9139	27.9756	27.827	27.9743	27	27	0.0616454	-0.0869424	0.0603876
P77485	Sensor kinase CusS	cusS	53.737	3	20.9749	21.0113	20.7301	21.0352	3	3	0.0364261	-0.244838	0.0602538
P0A7W1	30S ribosomal protein S5	rpsE	17.603	187	31.0422	31.0284	31.2038	31.1017	15	15	-0.0138321	0.161542	0.0594964
P76187	Oxidoreductase YdhF	ydhF	33.675	45	26.0547	26.0982	25.6808	26.1128	12	12	0.043527	-0.373889	0.0580539
P33931	Cytochrome c biogenesis ATP-binding export protein CcmA	ccmA	23.053	7	22.8168	22.539	22.5354	22.8747	3	3	-0.277747	-0.281326	0.0579498
P76561	Esterase YpfH	ypfH	24.855	14	22.8577	22.8583	22.6042	22.9152	4	4	0.000550346	-0.253526	0.0574542
P69441	Adenylate kinase	adk	23.586	93	28.4346	28.664	28.3661	28.4912	17	17	0.229374	-0.0684858	0.0566141
P75728	2-octaprenyl-3-methyl-6-methoxy-1,4-benzoquinol hydroxylase	ubiF	42.953	28	24.0356	24.2544	24.1139	24.0918	8	8	0.218792	0.0782939	0.0562737
P08178	Phosphoribosylformylglycinamidine cyclo-ligase	purM	36.854	21	24.4847	24.2287	24.452	24.5408	6	6	-0.256058	-0.0327539	0.0560469
P25889	NAD-dependent dihydropyrimidine dehydrogenase subunit PreA	preA	45.068	53	24.6153	24.9653	24.8899	24.6713	15	15	0.350035	0.274636	0.0559897
P00509	Aspartate aminotransferase	aspC	43.573	143	27.4283	27.7327	27.2208	27.4842	27	27	0.304425	-0.207545	0.0559351
P0A8W5	UPF0301 protein YqgE	yqgE	20.686	23	24.8296	24.6208	25.004	24.8854	5	5	-0.208827	0.174391	0.0558557
P00960	Glycine--tRNA ligase alpha subunit	glyQ	34.774	75	28.2427	28.4108	28.4732	28.2975	12	12	0.168097	0.230442	0.0547707
P62623	4-hydroxy-3-methylbut-2-enyl diphosphate reductase	ispH	34.774	40	24.3915	24.2065	24.4328	24.4458	14	14	-0.184958	0.0412938	0.0542948
P16926	Cell shape-determining protein MreC	mreC	39.53	52	23.4844	23.6329	23.6528	23.5378	15	15	0.148458	0.168394	0.0533364
P0AEZ3	Septum site-determining protein MinD	minD	29.614	94	27.4785	27.4535	27.258	27.5315	19	19	-0.0250571	-0.220542	0.0529412
P36879	Uncharacterized ABC transporter ATP-binding protein YadG	yadG	34.647	41	24.7579	24.6144	24.6542	24.8108	11	11	-0.143547	-0.103715	0.0529196
P00936	Adenylate cyclase	cyaA	97.585	43	23.1595	23.0239	23.4102	23.2122	15	15	-0.135568	0.250673	0.052749
P76097	Uncharacterized protein YdcJ	ydcJ	51.042	36	22.8952	23.0388	22.9913	22.9466	12	12	0.143647	0.0961312	0.0514115
P28905	DNA polymerase III subunit chi	holC	16.633	22	23.8335	24.0183	23.9608	23.8846	6	6	0.184722	0.127299	0.0510087
P0ADV1	Lipopolysaccharide export system protein LptA	lptA	20.127	32	25.3235	25.1585	25.4695	25.3739	9	9	-0.165011	0.146074	0.0504412
P00363	Fumarate reductase flavoprotein subunit	frdA	65.971	199	27.6454	27.6926	27.5919	27.6958	38	38	0.047186	-0.0534808	0.0503749
P0A7M2	50S ribosomal protein L28	rpmB	9.0064	45	29.946	30.1109	30.4685	29.9963	8	8	0.164848	0.522488	0.0503038
P0AEM0	FKBP-type 16 kDa peptidyl-prolyl cis-trans isomerase	fkpB	16.081	12	24.9862	25.0744	24.762	25.0365	3	3	0.0881904	-0.224224	0.0502922
P0ACK5	Deoxyribose operon repressor	deoR	28.548	14	23.3884	23.594	22.869	23.4383	4	4	0.205627	-0.51933	0.0499735
P0AGE9	Succinyl-CoA ligase [ADP-forming] subunit alpha	sucD	29.777	102	28.9964	29.2507	28.6548	29.0463	18	18	0.254298	-0.341694	0.04988
P35340	Alkyl hydroperoxide reductase subunit F	ahpF	56.176	134	26.7239	26.7954	26.6006	26.7732	28	28	0.0714798	-0.123308	0.049261
P45577	RNA chaperone ProQ	proQ	25.892	83	27.2963	27.4875	27.1833	27.3455	16	16	0.191145	-0.113028	0.0491342
P0A9T8	Uncharacterized ABC transporter ATP-binding protein YbbA	ybbA	24.533	20	22.4967	22.7631	22.5184	22.5438	5	5	0.266358	0.0217267	0.0470533
P30750	Methionine import ATP-binding protein MetN	metN	37.788	33	23.7309	23.8275	23.6232	23.7773	10	10	0.0966866	-0.107649	0.0463962
P37671	HTH-type transcriptional regulator YiaJ	yiaJ	31.066	26	22.822	23.1395	23.0477	22.8676	8	8	0.317512	0.225738	0.0455982
P08390	USG-1 protein	usg	36.364	25	24.6541	24.6441	24.3011	24.6991	8	8	-0.0100896	-0.353039	0.0449206
P0A996	Anaerobic glycerol-3-phosphate dehydrogenase subunit C	glpC	44.108	38	25.0475	24.7676	25.0218	25.0922	14	14	-0.279873	-0.0257305	0.0446891
P0AC44	Succinate dehydrogenase hydrophobic membrane anchor subunit	sdhD	12.867	15	26.3387	26.3396	26.3243	26.3831	3	3	0.000832715	-0.0144706	0.0443915
P0AG90	Protein translocase subunit SecD	secD	66.631	144	28.3622	28.4389	28.4326	28.4061	32	32	0.0766991	0.0703814	0.0439379
P00962	Glutamine--tRNA ligase	glnS	63.477	171	27.8433	27.9665	27.8287	27.8858	36	36	0.123157	-0.0146321	0.042503
P0ACK2	Putative aga operon transcriptional repressor	agaR	29.572	24	23.3715	23.7266	23.8699	23.4138	7	7	0.355151	0.498491	0.0423139
P0A908	MltA-interacting protein	mipA	27.831	46	27.1578	27.2537	27.2028	27.1995	9	9	0.0958889	0.0450568	0.0416908
P00959	Methionine--tRNA ligase	metG	76.254	211	26.9061	26.8742	26.7429	26.947	39	39	-0.0318975	-0.163187	0.0409415
P0A746	Peptide methionine sulfoxide reductase MsrB	msrB	15.451	16	26.1143	26.2262	25.7157	26.1552	6	6	0.111867	-0.398634	0.0408632
P37774	Uncharacterized amino-acid ABC transporter ATP-binding protein YecC	yecC	27.677	8	22.1458	22.4413	22.0503	22.1865	4	4	0.295528	-0.0954929	0.0407387
P0AE78	Magnesium and cobalt efflux protein CorC	corC	33.298	47	25.2041	25.5146	24.9341	25.2447	16	16	0.310499	-0.269941	0.0406648
P0C8J8	D-tagatose-1,6-bisphosphate aldolase subunit GatZ	gatZ	47.108	173	29.7724	29.9034	29.5128	29.813	18;1	18;1	0.130974	-0.259618	0.040548
P0A9C0	Anaerobic glycerol-3-phosphate dehydrogenase subunit A	glpA	58.958	85	25.5647	25.2704	25.4267	25.605	23	23	-0.294266	-0.137931	0.0403327
P30014	Ribonuclease T	rnt	23.522	20	23.7356	23.8602	23.7261	23.776	5	5	0.124601	-0.00953372	0.0403321
P27431	50S ribosomal protein L16 arginine hydroxylase	roxA	42.578	27	25.56	25.4122	25.2673	25.6003	8	8	-0.147835	-0.292712	0.0403195
P23842	Uncharacterized protein YfeA	yfeA	83.523	9	21.5789	21.5057	21.613	21.6192	4	4	-0.0732106	0.0340437	0.0402377
P0A7C2	LexA repressor	lexA	22.357	29	25.9477	25.9506	25.7633	25.9878	8	8	0.00293946	-0.184389	0.0401187
P25437	S-(hydroxymethyl)glutathione dehydrogenase	frmA	39.359	27	25.8127	26.2222	26.0863	25.8524	10	10	0.409415	0.273542	0.039666
P0A8R7	UPF0283 membrane protein YcjF	ycjF	39.392	9	23.6561	23.9092	23.6828	23.6957	3	3	0.253105	0.0267083	0.0396139
P31678	Trehalose-6-phosphate phosphatase	otsB	29.175	27	23.4275	23.4778	22.9851	23.4668	7	7	0.0502644	-0.442405	0.0392311
P76008	Murein tetrapeptide carboxypeptidase	ldcA	33.567	19	23.7019	23.4992	23.3164	23.741	5	5	-0.202633	-0.385422	0.039114
P03018	DNA helicase II	uvrD	81.989	70	23.5843	23.6224	23.9241	23.6233	21	21	0.0381481	0.339781	0.0390415
P14900	UDP-N-acetylmuramoylalanine--D-glutamate ligase	murD	46.973	27	25.1803	25.3554	25.2703	25.2187	11	11	0.175156	0.0900564	0.0384152
P60651	Agmatinase	speB	33.557	46	27.3258	27.5342	26.9893	27.3641	10	10	0.208456	-0.33643	0.0383365
P0ADZ4	30S ribosomal protein S15	rpsO	10.269	51	30.5123	30.4712	30.5619	30.5494	7	7	-0.0410861	0.0496285	0.0371051
P0A7H6	Recombination protein RecR	recR	21.963	16	24.0305	24.4695	24.1574	24.0671	4	4	0.439021	0.126856	0.0365764
P0A7E3	Orotate phosphoribosyltransferase	pyrE	23.567	13	22.0022	21.6413	22.2553	22.0385	4	4	-0.360942	0.253086	0.0362545
P23882	Methionyl-tRNA formyltransferase	fmt	34.168	50	26.5002	26.4669	26.6259	26.5363	14	14	-0.0333178	0.125668	0.036098
P0A9G4	HTH-type transcriptional regulator CueR	cueR	15.235	14	22.8753	23.2489	22.9972	22.9109	3	3	0.373556	0.121925	0.0356331
P36566	Protein SmtA	smtA	29.814	10	22.2378	22.3204	22.1103	22.273	4;1	4;1	0.0825626	-0.127455	0.0352404
P00452	Ribonucleoside-diphosphate reductase 1 subunit alpha	nrdA	85.774	183	27.0101	27.1045	26.9016	27.0453	40	40	0.094403	-0.108476	0.0352177
P15034	Xaa-Pro aminopeptidase	pepP	49.815	86	26.5729	26.7494	26.5009	26.6077	20	20	0.176579	-0.0720067	0.0347978
P11072	Bacteriophage T4 late gene expression-blocking protein	lit	33.762	2	21.9565	21.7319	21.6073	21.9903	3	3	-0.224633	-0.349152	0.033775
P16659	Proline--tRNA ligase	proS	63.692	201	28.0282	27.8793	27.9154	28.0619	33	33	-0.148938	-0.112871	0.0337022
P0A9F6	Glycine cleavage system transcriptional activator	gcvA	34.401	10	21.4173	21.7107	21.721	21.4508	4	4	0.293449	0.303753	0.0335052
P17952	UDP-N-acetylmuramate--L-alanine ligase	murC	53.625	60	25.0493	25.1159	25.367	25.0827	18	18	0.0666249	0.3177	0.0334332
P05523	Formamidopyrimidine-DNA glycosylase	mutM	30.29	34	22.9446	23.0538	23.4676	22.978	9	9	0.109156	0.522984	0.0333171
P0AB43	Protein YcgL	ycgL	12.414	17	24.7691	24.8524	24.5917	24.8019	5	5	0.0833281	-0.177393	0.0328262
P29131	Cell division protein FtsN	ftsN	35.793	60	25.3675	25.2973	25.4782	25.3997	16	16	-0.0701661	0.110688	0.0321985
P0C0U4	Ribosomal protein S6--L-glutamate ligase	rimK	32.436	11	21.4419	21.6312	21.3719	21.4735	4	4	0.189286	-0.0700399	0.0316065
P37339	L-2-hydroxyglutarate oxidase LhgO	lhgO	46.081	11	27.598	27.019	28.0794	27.6296	3	3	-0.57901	0.481394	0.0315375
P0ADB1	Osmotically-inducible lipoprotein E	osmE	12.021	65	29.8647	30.2502	29.7164	29.8955	8	8	0.385555	-0.148286	0.0307926
P60546	Guanylate kinase	gmk	23.592	53	25.9281	25.9109	26.1602	25.9584	11	11	-0.0171394	0.232086	0.0302983
P17443	UDP-N-acetylglucosamine--N-acetylmuramyl-(pentapeptide) pyrophosphoryl-undecaprenol N-acetylglucosamine transferase	murG	37.814	47	24.3989	24.5769	24.623	24.4291	15	15	0.178011	0.224078	0.0302038
P0A853	Tryptophanase	tnaA	52.773	611	32.3567	32.6667	32.033	32.3868	48	48	0.310069	-0.3237	0.0301397
P00956	Isoleucine--tRNA ligase	ileS	104.3	248	27.4226	27.4662	27.3826	27.4527	51	51	0.0436017	-0.0400052	0.0300779
P0A7I7	GTP cyclohydrolase-2	ribA	21.836	25	25.0527	25.2054	25.0994	25.0822	7	7	0.152716	0.0467814	0.0295426
P0A9H1	G/U mismatch-specific DNA glycosylase	mug	18.673	31	24.9315	25.2332	25.4032	24.9607	8	8	0.301669	0.471655	0.0291445
P60906	Histidine--tRNA ligase	hisS	47.029	133	26.9406	27.107	26.9263	26.9694	25	25	0.166436	-0.0142959	0.0288327
P39099	Periplasmic pH-dependent serine endoprotease DegQ	degQ	47.204	68	25.3396	25.2937	25.2787	25.3679	17	17	-0.0458793	-0.0608998	0.0283633
P21369	Pyrazinamidase/nicotinamidase	pncA	23.362	9	22.0461	22.3886	22.4199	22.0744	3	3	0.342449	0.373717	0.0282713
P40120	Glucans biosynthesis protein D	mdoD	62.757	64	23.8962	23.9555	23.6422	23.9239	18	18	0.0593815	-0.25397	0.0277318
P13035	Aerobic glycerol-3-phosphate dehydrogenase	glpD	56.75	222	28.1898	28.2641	28.3688	28.2165	38	38	0.0743398	0.179022	0.0267044
P0A8E7	UPF0234 protein YajQ	yajQ	18.344	74	28.5671	28.4013	28.3853	28.5926	14	14	-0.165777	-0.181818	0.0254937
P00811	Beta-lactamase	ampC	41.555	26	23.2636	23.2456	23.3527	23.289	9	9	-0.0179914	0.0891642	0.0254195
P23893	Glutamate-1-semialdehyde 2,1-aminomutase	hemL	45.366	73	26.4441	26.4417	26.4417	26.4681	13	13	-0.00238811	-0.0023248	0.0240392
P0A6M8	Elongation factor G	fusA	77.58	401	30.562	30.4384	30.6558	30.5856	45	45	-0.123646	0.0938089	0.0235603
P39298	Esterase YjfP	yjfP	27.588	7	21.7203	22.0532	21.9163	21.7438	3	3	0.332876	0.195929	0.0234825
P0A9U3	Uncharacterized ABC transporter ATP-binding protein YbiT	ybiT	59.857	85	24.5317	24.7737	24.5663	24.5551	24	24	0.242033	0.0346762	0.0234244
P60723	50S ribosomal protein L4	rplD	22.086	74	30.4689	30.403	30.5639	30.491	12	12	-0.0658435	0.0950436	0.0221572
P08331	3-cyclic-nucleotide 2-phosphodiesterase/3-nucleotidase	cpdB	70.831	107	25.5606	25.7339	25.5843	25.5824	28	28	0.173367	0.0236804	0.0218152
P0AEY3	Nucleoside triphosphate pyrophosphohydrolase	mazG	30.412	16	22.9022	23.1159	22.7462	22.9239	5	5	0.213713	-0.155961	0.0217371
P0C018	50S ribosomal protein L18	rplR	12.769	66	30.4823	30.2	30.2921	30.504	9	9	-0.282322	-0.190229	0.0216692
P37634	Ribosomal RNA large subunit methyltransferase J	rlmJ	31.941	52	25.076	25.128	25.374	25.0962	17	17	0.051956	0.297992	0.0201309
P60560	GMP reductase	guaC	37.383	31	25.4338	25.3172	25.6395	25.4527	12	12	-0.116629	0.205617	0.018878
P05041	Aminodeoxychorismate synthase component 1	pabB	50.969	11	22.6275	22.3409	22.3429	22.6464	5	5	-0.286689	-0.2846	0.0188674
P0A870	Transaldolase B	talB	35.219	234	29.7378	29.7768	29.8272	29.7565	32	32	0.0389965	0.0894549	0.0187157
P69874	Spermidine/putrescine import ATP-binding protein PotA	potA	43.028	48	25.099	24.8935	25.098	25.1174	12	12	-0.205537	-0.00100395	0.0184283
P67826	Copper homeostasis protein CutC	cutC	26.761	26	23.1613	23.3092	23.1722	23.1796	7	7	0.147953	0.0109391	0.0183378
P0AG24	Bifunctional (p)ppGpp synthase/hydrolase SpoT;GTP pyrophosphokinase;Guanosine-3,5-bis(diphosphate) 3-pyrophosphohydrolase	spoT	79.342	50	23.7044	23.6339	24.0393	23.7224	15	15	-0.0705107	0.334852	0.0180405
P68206	UPF0337 protein YjbJ	yjbJ	8.3252	53	28.096	28.1156	27.9362	28.1134	10	10	0.0195785	-0.15979	0.0174438
P07862	D-alanine--D-alanine ligase B	ddlB	32.839	53	25.0012	24.9928	24.9625	25.0181	12	12	-0.00840169	-0.0386623	0.0169552
P09832	Glutamate synthase [NADPH] small chain	gltD	52.015	47	24.0918	23.9097	23.9461	24.1083	15	15	-0.18209	-0.14566	0.0165276
P0AB10	Uncharacterized lipoprotein YmbA	ymbA	20.634	14	24.8107	24.9901	24.6273	24.8272	3	3	0.179372	-0.183346	0.0164759
P15640	Phosphoribosylamine--glycine ligase	purD	45.94	46	24.4243	24.3853	24.7169	24.4399	11	11	-0.0389713	0.292603	0.0156155
P39356	Uncharacterized transcriptional regulator YjhU	yjhU	36.111	38	23.2087	23.2545	23.4462	23.2241	9	9	0.0458158	0.237505	0.0154391
P09980	ATP-dependent DNA helicase Rep	rep	77.023	58	23.1628	23.144	23.3299	23.1781	20	20	-0.0187418	0.167164	0.0153583
P00579	RNA polymerase sigma factor RpoD	rpoD	70.263	109	27.3039	27.2934	27.3785	27.3189	27	27	-0.0104867	0.0745751	0.0149853
P67087	Ribosomal RNA small subunit methyltransferase I	rsmI	31.348	28	24.2595	24.2972	24.2683	24.2738	9	9	0.0376478	0.00873712	0.0142955
P0AFH8	Osmotically-inducible protein Y	osmY	21.073	117	28.6684	28.3503	28.5331	28.6823	13	13	-0.318179	-0.135365	0.0138985
P76372	Chain length determinant protein	wzzB	36.454	82	26.5107	26.715	26.4998	26.5235	19	19	0.204277	-0.0109656	0.0127984
P13009	Methionine synthase	metH	136	133	23.7828	23.823	24.0379	23.795	40	40	0.0402198	0.255149	0.0122436
P0A8T7	DNA-directed RNA polymerase subunit beta	rpoC	155.16	566	28.9817	28.8508	29.0343	28.9923	94	94	-0.1309	0.0526424	0.0106292
P23871	Ferrochelatase	hemH	35.884	34	23.7194	23.7368	23.8859	23.7295	9	9	0.0173389	0.166439	0.0100965
P05100	DNA-3-methyladenine glycosylase 1	tag	21.1	13	21.9663	22.4641	22.2567	21.9757	3	3	0.497748	0.290383	0.00940533
P76403	Uncharacterized protease YegQ	yegQ	51.193	63	25.3948	25.1787	25.393	25.4041	17	17	-0.216029	-0.0017343	0.00932288
P0A6I3	Pantothenate kinase	coaA	36.359	55	24.7942	24.6091	24.9401	24.8034	15	15	-0.185036	0.145941	0.00919421
P0A8R9	HTH-type transcriptional regulator HdfR	hdfR	31.746	19	23.3268	23.2177	23.3481	23.3358	5	5	-0.109102	0.0213696	0.009022
P0AD96	Leu/Ile/Val-binding protein	livJ	39.076	11	23.0719	23.1827	23.5643	23.0809	4	4	0.110746	0.492397	0.0089712
P24255	RNA polymerase sigma-54 factor	rpoN	53.989	33	24.431	24.5659	24.6831	24.4399	12	12	0.134898	0.252108	0.00883863
P0AFB8	Nitrogen regulation protein NR(I)	glnG	52.254	31	22.8299	22.8873	22.7239	22.8379	9	9	0.0574347	-0.105948	0.00798894
P68567	Ribosomal RNA small subunit methyltransferase J	rsmJ	26.949	9	22.3948	22.0663	22.9422	22.4028	3	3	-0.328542	0.547327	0.00795723
P23908	Acetylornithine deacetylase	argE	42.347	39	24.4112	24.2336	24.2646	24.419	10	10	-0.177592	-0.146624	0.00780343
P0AES6	DNA gyrase subunit B	gyrB	89.949	182	27.2772	27.1888	27.3921	27.285	40	40	-0.0884278	0.114952	0.0077845
P0AGG4	Thioredoxin-2	trxC	15.555	10	23.5823	23.5927	23.5246	23.5897	2	2	0.010415	-0.0577694	0.00733265
P41409	Pyrimidine-specific ribonucleoside hydrolase RihA	rihA	33.823	45	26.727	26.9552	26.538	26.7343	8	8	0.228133	-0.189057	0.00725495
P0ACE0	Hydrogenase-2 large chain	hybC	62.49	102	26.6438	26.5941	26.9238	26.6508	23	23	-0.0496927	0.280019	0.00700039
Q46810	Molybdenum cofactor cytidylyltransferase	mocA	21.514	8	23.1185	22.6192	23.2036	23.1251	2	2	-0.499362	0.085108	0.00660671
P25745	tRNA-specific 2-thiouridylase MnmA	mnmA	40.959	34	26.3226	26.2761	26.0422	26.3278	9	9	-0.0465009	-0.280449	0.00514777
P0AG44	50S ribosomal protein L17	rplQ	14.364	82	29.8757	29.8333	29.8716	29.8798	11	11	-0.0424591	-0.00412109	0.00410935
P04982	D-ribose pyranase	rbsD	15.292	19	24.3872	24.443	24.5228	24.3895	6	6	0.0558449	0.135637	0.00229943
P19624	4-hydroxythreonine-4-phosphate dehydrogenase	pdxA	35.113	18	23.9143	23.7989	23.9761	23.9166	5	5	-0.115462	0.0617161	0.0022795
Q47147	Putative glutamine amidotransferase YafJ	yafJ	28.635	15	23.458	23.5868	23.4922	23.4603	6	6	0.128793	0.0341482	0.00225187
P31663	Pantothenate synthetase	panC	31.597	94	25.4725	25.3731	25.4983	25.474	23	23	-0.0993785	0.0258286	0.00154859
P77721	Uncharacterized HTH-type transcriptional regulator YdjF	ydjF	28.261	27	22.7509	22.919	22.532	22.7522	8	8	0.168166	-0.218864	0.00130757
P24203	Uncharacterized GTP-binding protein YjiA	yjiA	35.659	20	25.5631	25.6699	25.628	25.5643	8	8	0.106739	0.0648969	0.00119263
P37342	Uncharacterized protein YjjI	yjjI	58.019	59	24.6443	24.3695	24.2869	24.6448	16	16	-0.274867	-0.357392	0.000495063
P27248	Aminomethyltransferase	gcvT	40.146	85	26.8213	27.0472	26.818	26.8203	14	14	0.225899	-0.00328868	-0.000973643
P68066	Autonomous glycyl radical cofactor	grcA	14.284	137	30.8452	30.6347	31.2811	30.844	16	14	-0.210512	0.435865	-0.00119713
P26602	Chorismate pyruvate-lyase	ubiC	18.777	14	24.0014	24.1768	24.3752	23.9999	5	5	0.175403	0.373885	-0.00146122
P0A8Y1	Pyrimidine 5-nucleotidase YjjG	yjjG	25.3	10	22.7851	22.5091	22.7428	22.7834	3	3	-0.275935	-0.0423134	-0.00165773
P05020	Dihydroorotase	pyrC	38.827	52	26.1591	25.8876	26.0661	26.1573	13	13	-0.271473	-0.0929592	-0.0017531
P0AA86	Thiol:disulfide interchange protein DsbE	dsbE	20.809	11	22.9715	22.6396	22.9243	22.9695	5	5	-0.331952	-0.047249	-0.0019835
P0A9W0	HTH-type transcriptional regulator UlaR	ulaR	27.602	19	23.362	23.3589	23.2778	23.36	7	7	-0.00308111	-0.0841713	-0.00200867
P30958	Transcription-repair-coupling factor	mfd	129.98	148	26.4703	26.3657	26.3579	26.4682	43	43	-0.10458	-0.112409	-0.00206531
P0A8M0	Asparagine--tRNA ligase	asnS	52.57	141	27.96	27.938	27.7854	27.9575	28	28	-0.021937	-0.174595	-0.00248869
P77522	FeS cluster assembly protein SufB	sufB	54.745	25	22.3978	22.3008	22.1736	22.3943	11	11	-0.0969123	-0.224191	-0.00345042
P0AFR4	Uncharacterized protein YciO	yciO	23.211	31	25.6238	25.3461	25.2712	25.6201	8	8	-0.277718	-0.352659	-0.00371573
P37751	Putative glycosyltransferase WbbK	wbbK	43.188	71	24.7587	24.578	24.8599	24.7549	24	24	-0.180715	0.101263	-0.0037659
P50456	Protein mlc	mlc	44.316	15	22.6922	22.5298	22.8862	22.6883	6	6	-0.162361	0.194023	-0.00390117
P0ADY7	50S ribosomal protein L16	rplP	15.281	63	30.4065	30.099	30.3846	30.4013	6	6	-0.307505	-0.0218579	-0.00517915
P0AED9	DNA-cytosine methyltransferase	dcm	53.464	23	22.8729	22.7306	22.847	22.8673	9	9	-0.142265	-0.0258682	-0.00560797
P37128	GDP-mannose pyrophosphatase NudK	nudK	21.748	17	27.8024	28.1873	27.9601	27.7967	3	3	0.384893	0.157718	-0.00568161
P15639	Bifunctional purine biosynthesis protein PurH;Phosphoribosylaminoimidazolecarboxamide formyltransferase;IMP cyclohydrolase	purH	57.329	74	24.4712	24.3438	24.6724	24.4652	26	26	-0.127416	0.201165	-0.0060295
P0A7W7	30S ribosomal protein S8	rpsH	14.126	142	30.0127	29.9375	29.9723	30.0065	11	11	-0.0751787	-0.0403832	-0.00613971
P0AG67	30S ribosomal protein S1	rpsA	61.157	546	30.7797	30.6819	30.7743	30.7732	57	57	-0.0978652	-0.00541026	-0.00651047
P0AFZ1	Protein SseB	sseB	28.642	11	24.6031	24.3703	24.2672	24.5933	3	3	-0.232828	-0.335879	-0.00977024
P0AFX7	Anti-sigma-E factor RseA	rseA	24.321	32	24.1736	24.0344	24.2818	24.1635	8	8	-0.139243	0.108145	-0.0101758
P22106	Asparagine synthetase B [glutamine-hydrolyzing]	asnB	62.658	104	26.1412	26.7012	26.0894	26.1309	27	27	0.56005	-0.0517377	-0.0102512
P76145	Trans-aconitate 2-methyltransferase	tam	29.006	12	22.9587	23.2245	22.7595	22.9481	3	3	0.265854	-0.199198	-0.0106045
P07395	Phenylalanine--tRNA ligase beta subunit	pheT	87.377	173	27.7063	27.6451	27.5206	27.6952	37	37	-0.0612316	-0.185707	-0.011044
P0A8T1	Ribosomal protein L11 methyltransferase	prmA	31.877	19	24.4567	24.6804	24.67	24.4452	7	7	0.223708	0.213314	-0.011449
P75867	Putative Lon protease homolog	ycbZ	65.818	38	24.4875	24.473	24.397	24.4756	13	13	-0.0144859	-0.0904867	-0.0118863
P15254	Phosphoribosylformylglycinamidine synthase	purL	141.4	124	24.5629	24.4266	24.6357	24.5495	41	41	-0.136282	0.0727602	-0.0133922
P21599	Pyruvate kinase II	pykA	51.357	156	28.1583	28.2049	27.9103	28.1448	27	27	0.0466748	-0.247991	-0.0134997
P21165	Xaa-Pro dipeptidase	pepQ	50.176	102	27.5335	27.6056	27.5245	27.5192	17	17	0.0721317	-0.00901385	-0.0143293
P39315	Quinone oxidoreductase 2	qorB	29.733	15	22.9774	22.9094	22.7812	22.9628	5	5	-0.0679813	-0.196193	-0.0145384
P0A7G2	Ribosome-binding factor A	rbfA	15.154	45	27.4728	27.3451	27.5772	27.4577	8	8	-0.127708	0.104407	-0.0151044
P0AFY2	Protein SanA	sanA	27.287	8	21.4799	21.5027	21.1295	21.4645	2	2	0.0228542	-0.35036	-0.0153234
P75691	Aldehyde reductase YahK	yahK	37.978	93	26.7919	26.75	26.5387	26.7766	18	18	-0.0419517	-0.253249	-0.0153539
P0AC51	Zinc uptake regulation protein	zur	19.254	13	23.9946	23.8153	24.0634	23.979	3	3	-0.179267	0.0688513	-0.015534
P37749	Beta-1,6-galactofuranosyltransferase WbbI	wbbI	37.757	57	26.576	26.3928	26.4079	26.5603	10	10	-0.183216	-0.168084	-0.015747
P27896	Nitrate/nitrite sensor protein NarQ	narQ	63.696	2	24.1707	23.9188	23.8602	24.1548	2	2	-0.251863	-0.310438	-0.0158244
P77695	Protein GnsB	gnsB	6.5476	40	26.6911	27.0827	26.5464	26.6744	7	7	0.391613	-0.144698	-0.0167407
P25552	Guanosine-5-triphosphate, 3-diphosphate pyrophosphatase	gppA	54.871	33	23.5221	23.4333	23.8163	23.5053	10	10	-0.0887884	0.294213	-0.0167442
P33363	Periplasmic beta-glucosidase	bglX	83.459	100	24.4376	24.4704	24.2624	24.4208	31	31	0.0327671	-0.175236	-0.0168596
P0A6X3	RNA-binding protein Hfq	hfq	11.166	56	28.2351	28.0248	28.3723	28.2181	10	10	-0.210274	0.137238	-0.0169952
P36562	Nicotinate-nucleotide--dimethylbenzimidazole phosphoribosyltransferase	cobT	36.987	6	22.4906	21.8634	22.5573	22.4732	3	3	-0.627217	0.0667102	-0.0174373
P16681	Protein PhnB	phnB	16.171	13	24.2193	23.9933	24.1424	24.2017	5	5	-0.225918	-0.0768375	-0.0175388
P0A9R7	Cell division ATP-binding protein FtsE	ftsE	24.439	29	25.161	25.1152	25.238	25.1433	7	7	-0.045867	0.0769355	-0.0177594
P09549	Cell division protein DedD	dedD	22.938	26	23.8723	23.6707	23.8664	23.8543	9	9	-0.201639	-0.00593102	-0.0179618
P0AFU8	Riboflavin synthase	ribC	23.445	56	26.5158	26.4868	26.2846	26.4972	9	9	-0.0290386	-0.231167	-0.0185678
P0ADZ0	50S ribosomal protein L23	rplW	11.199	25	29.6116	29.334	29.7235	29.5927	6	6	-0.277667	0.111835	-0.0189416
P07813	Leucine--tRNA ligase	leuS	97.233	256	27.1143	27.1201	27.0561	27.0953	51	51	0.0058471	-0.0581574	-0.0189923
P0A8X0	UPF0307 protein YjgA	yjgA	21.359	35	26.509	26.4466	26.5757	26.4899	7	7	-0.0624367	0.0666706	-0.0191759
P05459	Erythronate-4-phosphate dehydrogenase	pdxB	41.367	105	25.9922	25.969	25.8272	25.9727	24	24	-0.0231614	-0.164968	-0.0194322
P67603	UPF0267 protein YqfB	yqfB	11.905	23	25.9467	26.1453	26.1204	25.9272	7	7	0.198661	0.173722	-0.0194485
P12281	Molybdopterin molybdenumtransferase	moeA	44.067	30	25.6776	25.7215	25.5808	25.6578	6	6	0.0438931	-0.0968003	-0.0198118
P43337	Uncharacterized Nudix hydrolase NudL	nudL	21.435	6	21.8961	21.7467	21.6327	21.8762	2	2	-0.149422	-0.263397	-0.0199129
P64540	Uncharacterized protein YfcL	yfcL	9.9999	17	25.8682	25.8529	25.8877	25.8481	3	3	-0.0152495	0.019512	-0.02009
P77256	Uncharacterized oxidoreductase YdjG	ydjG	36.328	9	22.975	23.2476	23.343	22.9548	3	3	0.272633	0.368029	-0.0202126
P0AB83	Endonuclease III	nth	23.562	10	22.4251	22.4098	22.4568	22.4046	5	5	-0.0152978	0.031647	-0.0205113
P04036	4-hydroxy-tetrahydrodipicolinate reductase	dapB	28.756	53	25.8782	25.8925	25.8516	25.8575	14	14	0.0142684	-0.026535	-0.0206857
P00722	Beta-galactosidase	lacZ	116.48	98	25.0186	25.3763	24.8062	24.9975	28	28	0.357686	-0.212481	-0.0211209
P0A7D1	Peptidyl-tRNA hydrolase	pth	21.082	29	24.9828	24.7533	24.7107	24.9608	11	11	-0.229488	-0.272043	-0.0219661
P0AE85	Periplasmic protein CpxP	cpxP	18.965	27	23.4722	23.6246	23.7566	23.4497	9	9	0.152338	0.284426	-0.0224899
P25748	HTH-type transcriptional regulator GalS	galS	37.356	7	21.5809	21.6152	21.9451	21.5576	2	2	0.034312	0.36423	-0.023321
P03819	Glutathione-regulated potassium-efflux system protein KefC	kefC	67.795	15	22.104	22.2417	22.0804	22.0803	4	4	0.137716	-0.023555	-0.0236851
P0AEK4	Enoyl-[acyl-carrier-protein] reductase [NADH] FabI	fabI	27.864	111	28.8969	28.8234	28.8089	28.8722	14	14	-0.07351	-0.0879789	-0.0246571
P0A6M4	D-aminoacyl-tRNA deacylase	dtd	15.95	20	23.9121	23.9073	24.0951	23.8873	5	5	-0.00476047	0.183097	-0.0247046
P76104	Uncharacterized protease YdcP	ydcP	72.701	42	23.5718	23.4276	23.5182	23.5463	14	14	-0.144195	-0.0536292	-0.025564
P78067	Thiosulfate sulfurtransferase YnjE	ynjE	48.228	59	25.3069	25.2172	24.9756	25.2808	17	17	-0.0896216	-0.331282	-0.0260236
Q46906	Uncharacterized protein YgcP	ygcP	20.786	11	21.9326	22.1852	22.0667	21.9065	4	4	0.25255	0.134128	-0.0261125
P0A8U6	Met repressor	metJ	12.141	38	25.3475	25.4962	25.6518	25.3213	6	6	0.148728	0.304357	-0.026155
P0AF56	Uncharacterized protein YjcO	yjcO	25.079	9	22.541	22.7795	22.8049	22.514	3	3	0.238465	0.263869	-0.0270839
P21365	UPF0259 membrane protein YciC	yciC	26.419	2	23.0828	23.4275	23.4273	23.0556	2	2	0.344693	0.344437	-0.0272444
P77150	Pyridoxamine kinase	pdxY	31.322	30	24.5746	24.3144	23.8897	24.5472	8	8	-0.260116	-0.68489	-0.0273386
P75949	Beta-hexosaminidase	nagZ	37.594	40	24.5442	24.706	24.2849	24.5168	8	8	0.161771	-0.259324	-0.0274444
P0A867	Transaldolase A	talA	35.658	101	26.9886	27.2194	26.8163	26.9605	25	24	0.230788	-0.172297	-0.0281163
P17445	NAD/NADP-dependent betaine aldehyde dehydrogenase	betB	52.911	38	23.5465	23.7161	23.2991	23.5182	12	12	0.169559	-0.247435	-0.0283007
P24173	Lipopolysaccharide heptosyltransferase 1	rfaC	35.543	41	22.8614	22.8561	23.1492	22.8331	12;1	12;1	-0.00527279	0.287771	-0.0283533
P0A9H7	Cyclopropane-fatty-acyl-phospholipid synthase	cfa	43.909	50	24.991	25.1203	24.4385	24.9626	10	10	0.129315	-0.552472	-0.0283996
P37051	Formyltetrahydrofolate deformylase	purU	31.934	58	25.9453	25.9621	25.8486	25.9165	14	14	0.0168933	-0.0966119	-0.0288001
P77689	FeS cluster assembly protein SufD	sufD	46.822	13	23.0073	23.023	22.7875	22.9784	4	4	0.0156912	-0.219811	-0.0288457
P69054	Succinate dehydrogenase cytochrome b556 subunit	sdhC	14.299	14	25.753	26.0774	25.6887	25.7227	3	3	0.324477	-0.0642741	-0.0302673
P21893	Single-stranded-DNA-specific exonuclease RecJ	recJ	63.388	32	23.8724	23.3366	23.8034	23.8419	13	13	-0.535785	-0.0689809	-0.0304756
P31658	Molecular chaperone Hsp31 and glyoxalase 3	hchA	31.19	64	27.3039	27.1093	27.7291	27.2717	13	13	-0.194624	0.425189	-0.0322256
P40710	Lipoprotein NlpE	nlpE	25.844	31	23.4939	23.6018	23.5522	23.4613	8	8	0.10797	0.0582829	-0.0326075
P0A6I6	Phosphopantetheine adenylyltransferase	coaD	17.836	27	24.6567	24.3535	24.8334	24.6237	7	7	-0.303245	0.176643	-0.0330489
P0A9H5	Cob(I)yrinic acid ac-diamide adenosyltransferase	btuR	21.999	17	22.1994	22.1887	21.9526	22.1659	5	5	-0.0107342	-0.246818	-0.033518
P0A8A4	Phosphoenolpyruvate synthase regulatory protein	ppsR	31.211	26	23.9774	23.7977	23.8452	23.9438	5	5	-0.179676	-0.132185	-0.0335813
P0A9T0	D-3-phosphoglycerate dehydrogenase	serA	44.175	53	25.2341	25.6125	25.2541	25.1991	13	13	0.378405	0.0199667	-0.0350026
P0ABZ4	3-deoxy-D-manno-octulosonate 8-phosphate phosphatase KdsC	kdsC	19.997	15	25.5185	25.4862	25.6148	25.4833	5	5	-0.032296	0.0963063	-0.0351842
P52044	Uncharacterized HTH-type transcriptional regulator YgfI	ygfI	34.673	2	23.3639	23.3418	23.2643	23.3286	2	2	-0.0220859	-0.0995834	-0.0353099
P0A9K7	Phosphate-specific transport system accessory protein PhoU	phoU	27.417	48	24.2516	24.5546	24.3793	24.2162	13	13	0.302996	0.127726	-0.0353892
P0A9C3	Aldose 1-epimerase	galM	38.19	69	26.162	26.2059	25.9446	26.1262	14	14	0.0439783	-0.21738	-0.0357171
P15042	DNA ligase	ligA	73.605	102	25.1065	25.1048	25.1331	25.0706	21	21	-0.00171823	0.0265506	-0.0359464
P51025	S-formylglutathione hydrolase FrmB	frmB	31.424	20	24.1981	24.0833	24.1468	24.162	5	5	-0.11479	-0.0512741	-0.0360531
P0AF96	Toxin-antitoxin biofilm protein TabA	tabA	16.865	12	25.0218	24.8654	24.7718	24.9852	5	5	-0.156362	-0.250007	-0.0365422
P42616	Protein YqjC	yqjC	13.906	16	23.8036	23.5358	23.756	23.7666	7	7	-0.267851	-0.0475783	-0.0370262
P32695	tRNA-dihydrouridine synthase A	dusA	38.467	51	24.962	24.9801	25.1465	24.9247	16	16	0.0180734	0.184516	-0.0373388
P0A6Q6	3-hydroxyacyl-[acyl-carrier-protein] dehydratase FabZ	fabZ	17.033	56	27.825	27.9228	27.7533	27.7874	11	11	0.0978155	-0.0717127	-0.03762
P0AB28	Uncharacterized protein YceD	yceD	19.315	22	26.2855	26.0709	26.2173	26.2477	5	5	-0.214612	-0.0682603	-0.0377945
P77554	Uncharacterized protein YahJ	yahJ	50.548	11	22.3487	22.3131	22.1272	22.3108	5	5	-0.0355496	-0.22151	-0.0378494
Q46814	Probable hypoxanthine oxidase XdhD	xdhD	103.52	7	24.0583	24.1768	25.1945	24.0194	6	6	0.118542	1.13623	-0.0389229
P69828	Galactitol-specific phosphotransferase enzyme IIA component	gatA	16.907	75	29.2072	29.1871	28.9396	29.1655	9	9	-0.0200644	-0.267604	-0.0416812
P33920	Nucleoid-associated protein YejK	yejK	37.822	31	25.7304	25.552	25.4477	25.6876	10	10	-0.17844	-0.282739	-0.0428975
P0ADV5	Uncharacterized protein YhbW	yhbW	37.129	9	23.8573	24.268	24.0497	23.8135	6	6	0.410712	0.192396	-0.0437564
P0A940	Outer membrane protein assembly factor BamA	bamA	90.552	250	27.1317	27.1317	27.1601	27.086	51	51	0	0.0283671	-0.0457499
P0A8H6	Der GTPase-activating protein YihI	yihI	19.059	36	25.7638	25.7727	25.9039	25.718	9	9	0.00891109	0.14007	-0.0458445
P0A9X4	Rod shape-determining protein MreB	mreB	36.952	104	28.1638	28.1902	28.2128	28.118	16	16	0.0263361	0.0489112	-0.0458656
P0A836	Succinyl-CoA ligase [ADP-forming] subunit beta	sucC	41.392	156	28.7883	28.9659	28.397	28.7424	27	27	0.177622	-0.391334	-0.045876
P0ACY9	Uncharacterized protein YebG	yebG	10.717	8	23.427	23.477	24.6047	23.3805	4	4	0.0500349	1.17772	-0.0465384
P0AFP6	Putative GTP cyclohydrolase 1 type 2	ybgI	26.892	58	27.0354	26.768	26.6657	26.9882	10	10	-0.267383	-0.369645	-0.0472288
P05194	3-dehydroquinate dehydratase	aroD	27.466	46	24.1359	23.9036	23.7635	24.0884	13	13	-0.232248	-0.372319	-0.0474962
P0A7L0	50S ribosomal protein L1	rplA	24.729	225	30.6927	30.6713	30.6962	30.6451	21	21	-0.021355	0.00348718	-0.0475773
P23482	Hydrogenase-4 component B	hyfB	72.582	6	24.0595	23.6878	23.9872	24.0119	2	2	-0.371687	-0.0723339	-0.0476468
P39286	Putative ribosome biogenesis GTPase RsgA	rsgA	39.193	33	25.092	25.1049	25.1786	25.044	9	9	0.0128508	0.0865395	-0.0480683
P0AB80	Branched-chain-amino-acid aminotransferase	ilvE	34.093	26	23.7339	23.9079	23.8599	23.6853	9	9	0.174067	0.126074	-0.0485851
P25397	Tellurite methyltransferase	tehB	22.53	50	25.13	25.0205	24.9021	25.0813	12	12	-0.109508	-0.227877	-0.0487484
P0ABF1	Poly(A) polymerase I	pcnB	53.87	58	24.1833	24.1133	24.3811	24.1345	20	20	-0.0699804	0.197842	-0.0487529
P0AFB1	Lipoprotein NlpI	nlpI	33.62	23	23.8852	24.0769	24.0511	23.8362	8	8	0.191714	0.165884	-0.048961
P24192	Hydrogenase isoenzymes formation protein HypD	hypD	41.363	13	23.4219	23.2264	23.581	23.372	5	5	-0.195516	0.159072	-0.0498927
P10442	Ribonuclease HII	rnhB	21.526	26	24.059	23.9152	24.0277	24.0077	8	8	-0.143708	-0.0312082	-0.0512542
P76192	Uncharacterized oxidoreductase YdhV	ydhV	77.876	28	22.4313	22.4054	22.5913	22.3799	16	16	-0.0258667	0.159991	-0.0514125
P0CG19	Inactive ribonuclease PH	rph	24.425	23	23.6479	23.5657	23.9719	23.5964	4	4	-0.0822039	0.324034	-0.0515083
P0AG16	Amidophosphoribosyltransferase	purF	56.487	37	23.9349	23.7912	23.7905	23.8832	11	11	-0.143661	-0.144357	-0.0516513
P24228	D-alanyl-D-alanine carboxypeptidase DacB	dacB	51.798	23	23.5024	23.35	23.5859	23.4506	7	7	-0.152367	0.0834938	-0.0517886
P0A6N8	Elongation factor P-like protein	yeiP	21.532	26	27.0895	27.0228	27.136	27.0376	6	6	-0.0666765	0.0465201	-0.05194
P18133	Nicotinate phosphoribosyltransferase	pncB	45.897	57	23.7314	23.711	23.6662	23.6793	19	19	-0.0203428	-0.0651572	-0.052103
P15082	Glucitol operon repressor	srlR	28.236	18	22.9127	22.9173	23.0316	22.8603	5	5	0.00459696	0.118912	-0.0524288
P33136	Glucans biosynthesis protein G	mdoG	57.912	134	26.745	26.5685	26.5587	26.6919	29	29	-0.176424	-0.186227	-0.0530424
P0AB89	Adenylosuccinate lyase	purB	51.542	123	26.7867	26.4908	26.4703	26.733	27	27	-0.295916	-0.316347	-0.0537003
P43329	ATP-dependent RNA helicase HrpA	hrpA	149.03	137	26.1789	25.9862	25.8006	26.1252	48	48	-0.192664	-0.378307	-0.0537052
P11557	Cell division protein DamX	damX	46.161	69	25.5778	25.5831	25.6194	25.5221	15	15	0.0052331	0.0415947	-0.0557657
P76503	3-ketoacyl-CoA thiolase	fadI	46.53	27	24.2955	24.4216	24.4174	24.2394	13	13	0.12605	0.121871	-0.0560764
P0AAD6	Serine transporter	sdaC	46.906	31	27.3045	27.3051	27.4134	27.2483	7	7	0.000609118	0.108847	-0.0562633
P0A9M8	Phosphate acetyltransferase	pta	77.171	229	27.8956	27.952	27.8252	27.8381	37	37	0.056428	-0.0703864	-0.0575221
P0A9C9	Fructose-1	glpX	35.852	67	24.6712	24.5059	24.757	24.6132	21	21	-0.165288	0.0858483	-0.0580142
P0AFP2	DNA base-flipping protein	atl	14.449	3	21.404	21.1812	21.3516	21.3459	2	2	-0.222808	-0.0524116	-0.0580837
P0AG18	N5-carboxyaminoimidazole ribonucleotide mutase	purE	17.78	15	23.7262	23.721	24.0362	23.6681	3	3	-0.00520754	0.309964	-0.0581272
P37188	Galactitol-specific phosphotransferase enzyme IIB component	gatB	10.222	34	28.9384	29.6121	28.4091	28.88	6	6	0.673669	-0.529316	-0.0583761
P38684	TorCAD operon transcriptional regulatory protein TorR	torR	26.233	16	22.1565	22.3319	22.0685	22.0971	4	4	0.175438	-0.0879567	-0.0594416
P11875	Arginine--tRNA ligase	argS	64.682	177	26.2227	26.1011	26.0239	26.1632	37	37	-0.121584	-0.198753	-0.0594826
P0A905	Outer membrane lipoprotein SlyB	slyB	15.601	61	28.893	28.7367	29.0441	28.8332	8	8	-0.156322	0.151149	-0.0597996
P0AGB6	ECF RNA polymerase sigma-E factor	rpoE	21.695	25	23.867	23.9658	23.9603	23.8069	7	7	0.098756	0.0932862	-0.0601711
P06612	DNA topoisomerase 1	topA	97.349	160	25.7854	25.7064	25.5636	25.7241	45	45	-0.0790589	-0.22184	-0.0612769
P0A749	UDP-N-acetylglucosamine 1-carboxyvinyltransferase	murA	44.817	63	25.5948	25.5524	25.7906	25.5334	19	19	-0.0424382	0.195816	-0.0613845
P0AF03	Molybdopterin adenylyltransferase	mog	21.222	33	26.5567	26.4447	26.5853	26.4942	8	8	-0.112027	0.0286376	-0.0624997
P46889	DNA translocase FtsK	ftsK	146.66	62	24.2958	24.3168	24.314	24.2322	20	20	0.0210017	0.0181684	-0.063586
P33667	tRNA 2-selenouridine synthase	selU	41.11	10	22.0541	21.7685	21.9803	21.9901	4	4	-0.285533	-0.0737826	-0.0639828
P60293	Chromosome partition protein MukF	mukF	50.578	54	23.8799	24.0762	23.771	23.8158	18	18	0.196297	-0.108865	-0.0641133
P60438	50S ribosomal protein L3	rplC	22.243	124	30.8656	30.7947	30.9653	30.8012	21	21	-0.0708798	0.0997077	-0.0643884
P45470	Protein YhbO	yhbO	18.858	18	25.2789	24.5966	25.1126	25.2144	7	7	-0.68226	-0.166288	-0.0644638
P51981	L-Ala-D/L-Glu epimerase	ycjG	34.674	8	22.3174	22.8906	22.5092	22.2527	5	5	0.573275	0.191844	-0.0646411
P0ACG8	Heat shock protein 15	hslR	15.496	17	23.2855	23.3511	23.5423	23.2206	3	3	0.0656511	0.256812	-0.0648945
P06149	D-lactate dehydrogenase	dld	64.612	121	25.5961	25.6494	25.6968	25.5308	32	32	0.053357	0.100732	-0.0653125
P60390	Ribosomal RNA small subunit methyltransferase H	rsmH	34.877	42	25.5763	25.5075	25.6918	25.51	12	12	-0.0688042	0.115553	-0.0662658
P09391	Rhomboid protease GlpG	glpG	31.306	13	22.9318	22.9449	23.2365	22.8653	3	3	0.0131031	0.30478	-0.066418
P06864	Evolved beta-galactosidase subunit alpha	ebgA	117.88	4	21.7806	21.5195	22.3533	21.7141	3	3	-0.261057	0.572777	-0.0664641
P0ADU5	Protein YgiW	ygiW	14.011	66	28.4502	28.9466	28.3906	28.3829	7	7	0.496399	-0.0595905	-0.0672772
P62617	2-C-methyl-D-erythritol 2,4-cyclodiphosphate synthase	ispF	16.897	21	26.3866	26.2191	25.8868	26.3192	4	4	-0.167487	-0.499795	-0.0673421
P08660	Lysine-sensitive aspartokinase 3	lysC	48.531	21	22.2283	21.7347	22.7779	22.1608	7	7	-0.493589	0.54962	-0.0674428
P0AB91	Phospho-2-dehydro-3-deoxyheptonate aldolase	aroG	38.009	58	26.6326	26.7161	26.3603	26.5648	10	10	0.0835095	-0.272283	-0.0677522
P32053	Prophage CP4-57 integrase	intA	46.651	13	22.4861	22.3909	22.3779	22.4178	7	7	-0.0952114	-0.108255	-0.0682876
P09029	N5-carboxyaminoimidazole ribonucleotide synthase	purK	39.461	13	22.3259	22.1066	22.0472	22.2575	5	5	-0.219309	-0.278656	-0.0684176
P0A7F6	S-adenosylmethionine decarboxylase proenzyme;S-adenosylmethionine decarboxylase beta chain;S-adenosylmethionine decarboxylase alpha chain	speD	30.384	37	25.8827	26.0363	25.9619	25.8143	9	9	0.153548	0.0792133	-0.0684284
P56258	TDP-N-acetylfucosamine:lipid II N-acetylfucosaminyltransferase	wecF	40.639	16	22.148	22.1067	22.4978	22.0793	6	6	-0.0412195	0.349838	-0.0686302
P14081	Selenocysteine-specific elongation factor	selB	68.867	73	24.4182	24.4461	24.4725	24.3492	20	20	0.0279785	0.0543715	-0.0689357
P0AAB4	3-octaprenyl-4-hydroxybenzoate carboxy-lyase	ubiD	55.603	39	24.2996	24.2295	24.6706	24.2307	15	15	-0.0701448	0.370914	-0.0689718
P76541	Ethanolamine utilization protein EutL	eutL	22.788	8	23.312	23.6923	23.0166	23.2427	5	5	0.380301	-0.295453	-0.0693708
P55135	23S rRNA (uracil(1939)-C(5))-methyltransferase RlmD	rlmD	48.052	39	22.9968	22.7514	22.9534	22.9271	14	14	-0.24542	-0.0433576	-0.0697259
P0A7F9	S-adenosylmethionine:tRNA ribosyltransferase-isomerase	queA	39.43	23	24.1264	24.2509	24.3707	24.0562	6	6	0.124533	0.244295	-0.0701373
P0A948	Ribosomal-protein-alanine acetyltransferase	rimJ	22.688	20	24.0258	24.0576	23.9727	23.9549	4	4	0.0317456	-0.0530807	-0.070892
P0ABU0	4-dihydroxy-2-naphthoyl-CoA synthase	menB	31.633	62	26.4829	26.3957	26.0224	26.411	12	12	-0.0872494	-0.460572	-0.0719214
P29745	Peptidase T	pepT	44.923	83	25.9945	26.099	25.7919	25.9221	15	15	0.104498	-0.202578	-0.0723739
P36561	Adenosylcobinamide-GDP ribazoletransferase	cobS	26.385	9	22.0251	22.0192	22.0874	21.9522	2	2	-0.00589381	0.0623524	-0.0728642
P76440	NAD-dependent dihydropyrimidine dehydrogenase subunit PreT	preT	44.329	44	25.2403	25.2639	25.4564	25.1665	13	13	0.0236104	0.216108	-0.0738167
P27302	Transketolase 1	tktA	72.211	240	28.8593	28.8221	29.2001	28.7841	33	33	-0.0372097	0.340787	-0.0752797
P32177	Protein FdhD	fdhD	30.56	18	22.0323	21.9804	22.2871	21.9565	5	5	-0.051948	0.254753	-0.0758198
P37615	Uncharacterized protein YhhM	yhhM	13.496	15	23.5546	24.0163	23.7746	23.478	3	3	0.461697	0.220032	-0.0765851
P00803	Signal peptidase I	lepB	35.96	57	25.0102	25.0763	25.103	24.9335	18	18	0.0660873	0.0927545	-0.0767152
P09831	Glutamate synthase [NADPH] large chain	gltB	163.3	131	24.2226	23.9937	24.1296	24.1458	43	43	-0.228892	-0.0929915	-0.0767338
P26648	Cell division protein FtsP	ftsP	51.858	36	23.8571	23.8328	23.8806	23.7799	12	12	-0.02432	0.0235432	-0.0772273
P27238	Uncharacterized protein YfeD	yfeD	14.91	11	23.1806	23.2628	22.7572	23.1033	3	3	0.0822092	-0.423464	-0.0773788
P0AFA2	Nitrate/nitrite sensor protein NarX	narX	67.083	33	24.0518	24.1902	24.0634	23.9739	10	10	0.138408	0.0116504	-0.0778919
P63386	Probable phospholipid import ATP-binding protein MlaF	mlaF	29.096	40	24.8797	24.8667	25.0296	24.8007	9	9	-0.0130511	0.149941	-0.0790518
P0A9N8	Anaerobic ribonucleoside-triphosphate reductase-activating protein	nrdG	17.446	6	22.2072	22.1819	22.5521	22.1269	3	3	-0.0253074	0.344853	-0.0803466
P52073	Glycolate oxidase subunit GlcE	glcE	38.361	4	21.0646	23.353	NaN	20.9838	4	4	2.28839	-0.0664317	-0.0807606
Q47622	Peptide transport periplasmic protein SapA	sapA	61.564	30	23.5653	23.5109	23.4347	23.4842	9	9	-0.0544791	-0.130686	-0.0811569
P0ADC1	LPS-assembly lipoprotein LptE	lptE	21.356	40	25.2543	25.2404	25.161	25.172	11	11	-0.0139091	-0.0932488	-0.0823307
P0A8Y5	Sugar phosphatase YidA	yidA	29.721	43	24.9661	24.7836	25.3206	24.8828	11	11	-0.182569	0.354414	-0.0833065
P24171	Peptidyl-dipeptidase dcp	dcp	77.515	91	25.6967	25.4516	25.3921	25.6123	23	23	-0.245065	-0.304532	-0.0843922
P16525	DNA replication terminus site-binding protein	tus	35.783	30	22.643	22.707	22.6041	22.5583	9	9	0.0640001	-0.0389124	-0.0847314
P0AFZ3	Stringent starvation protein B	sspB	18.262	8	25.0629	24.9153	25.1401	24.9772	2	2	-0.147532	0.0772159	-0.0856837
P0ACS2	Redox-sensitive transcriptional activator SoxR	soxR	17.15	6	20.7563	20.705	20.9451	20.6691	3	3	-0.0513215	0.188842	-0.0872134
P0A812	Holliday junction ATP-dependent DNA helicase RuvB	ruvB	37.173	18	23.1424	23.4507	23.5012	23.0544	7	7	0.30837	0.358819	-0.0880054
P0AE91	Protein CreA	creA	17.108	30	24.9101	24.6354	24.7928	24.8217	9	9	-0.274741	-0.117351	-0.0884069
P27127	Lipopolysaccharide 1,6-galactosyltransferase	rfaB	40.825	24	23.15	23.0927	23.5612	23.0613	7	7	-0.0573097	0.411134	-0.0887606
P0AEG6	Thiol:disulfide interchange protein DsbC	dsbC	25.621	47	25.6934	25.5995	25.619	25.6046	9	9	-0.093925	-0.0743645	-0.0887979
P04994	Exodeoxyribonuclease 7 large subunit	xseA	51.832	37	26.4992	26.4254	26.6323	26.4093	14	14	-0.0737981	0.133096	-0.089928
P75767	Putative gluconeogenesis factor	ybhK	32.788	29	23.598	23.6186	23.3273	23.5072	10	10	0.0206449	-0.270667	-0.0907404
P76418	Uncharacterized protein YegU	yegU	35.62	6	20.8935	21.9272	20.2396	20.8017	5	5	1.03375	-0.653908	-0.0918114
P0A9R4	2Fe-2S ferredoxin	fdx	12.331	22	25.4713	25.4235	25.2826	25.3793	6	6	-0.047831	-0.188721	-0.0920037
P33643	Ribosomal large subunit pseudouridine synthase D	rluD	37.121	65	25.2646	25.3687	25.2953	25.1725	14	14	0.104134	0.0307024	-0.0921076
P09147	UDP-glucose 4-epimerase	galE	37.265	66	25.5167	25.3203	25.3332	25.4245	16	16	-0.196338	-0.183448	-0.092138
P52644	Heat shock protein HslJ	hslJ	15.165	10	23.4983	22.8465	23.438	23.4059	4	4	-0.651746	-0.0602946	-0.0923872
P21507	ATP-dependent RNA helicase SrmB	srmB	49.914	69	26.0004	25.884	25.7318	25.908	19	19	-0.116369	-0.268616	-0.0924333
P37750	Putative lipopolysaccharide biosynthesis O-acetyl transferase WbbJ	wbbJ	21.675	10	24.1789	24.0527	24.1301	24.0864	4	4	-0.126222	-0.0488258	-0.0924613
P05055	Polyribonucleotide nucleotidyltransferase	pnp	77.1	238	28.1537	28.0641	28.1634	28.0601	39	39	-0.0896415	0.0096302	-0.093657
P37353	2-succinylbenzoate--CoA ligase	menE	50.184	5	21.4324	21.7079	NaN	21.3381	3	3	0.275555	0.889487	-0.0942654
P0ADQ2	Uncharacterized protein YiiD	yiiD	37.094	43	24.5508	24.3301	24.4227	24.4561	12	12	-0.220681	-0.128089	-0.0946717
P0ACJ8	cAMP-activated global transcriptional regulator CRP	crp	23.64	88	28.2168	28.3873	28.3103	28.1216	18	18	0.170475	0.0935082	-0.0951919
P02925	D-ribose-binding periplasmic protein	rbsB	30.95	135	28.5891	28.4773	28.4356	28.4937	17	17	-0.11176	-0.153512	-0.095331
P77504	Uncharacterized ABC transporter permease YbbP	ybbP	89.331	5	22.0351	21.7396	21.4132	21.9398	5	5	-0.295476	-0.621922	-0.0953312
P77526	Disulfide-bond oxidoreductase YfcG	yfcG	24.516	18	23.8042	23.7049	23.6421	23.7083	5	5	-0.0992684	-0.162128	-0.0958961
P09126	Uroporphyrinogen-III synthase	hemD	27.798	26	22.8428	23.076	23.3158	22.7462	8	8	0.233245	0.472995	-0.0965401
P00887	Phospho-2-dehydro-3-deoxyheptonate aldolase	aroH	38.735	36	23.8388	23.9858	23.7547	23.742	12	12	0.146965	-0.0841373	-0.0968322
P0A8H8	DNA gyrase inhibitor YacG	yacG	7.3061	10	24.1035	23.6836	23.9007	24.0057	2	2	-0.419928	-0.202823	-0.0977645
P75782	Ribosomal RNA large subunit methyltransferase F	rlmF	34.226	8	22.8681	22.9666	22.6686	22.7703	4	4	0.0984184	-0.199578	-0.0978219
P13033	Anaerobic glycerol-3-phosphate dehydrogenase subunit B	glpB	45.357	27	25.2554	24.8991	25.1041	25.1575	10	10	-0.356311	-0.151275	-0.097872
P0AC19	D-erythro-78-dihydroneopterin triphosphate epimerase	folX	14.082	39	26.4928	26.4481	26.6134	26.3945	10	10	-0.0446219	0.120682	-0.0982202
P60720	Octanoyltransferase	lipB	23.882	13	23.9829	23.7802	24.1881	23.8838	3	3	-0.202687	0.205273	-0.0990447
P0AFW0	Transcription antitermination protein RfaH	rfaH	18.34	4	22.2248	22.6756	22.684	22.1255	2	2	0.450881	0.459255	-0.0992645
P0ADL3	Uncharacterized protein YicN	yicN	17.219	6	21.1575	21.122	21.5454	21.0568	4	4	-0.0354666	0.387923	-0.100704
P0AGJ5	Uncharacterized tRNA/rRNA methyltransferase YfiF	yfiF	37.784	57	26.4882	26.264	26.4117	26.3869	12	12	-0.22421	-0.0764452	-0.101253
P0AG07	Ribulose-phosphate 3-epimerase	rpe	24.554	31	26.7962	26.7846	26.6292	26.6935	7	7	-0.0116838	-0.167019	-0.102731
P24554	DNA repair protein RadA	radA	49.472	43	23.2032	22.9631	23.1804	23.1002	12	12	-0.240084	-0.0227815	-0.10301
P0A8Q6	ATP-dependent Clp protease adapter protein ClpS	clpS	12.179	6	22.3367	22.0262	22.3222	22.2334	2	2	-0.3105	-0.0145904	-0.103383
P0AFK0	Metalloprotease PmbA	pmbA	48.369	80	26.0948	25.9725	26.0828	25.9909	24	24	-0.122301	-0.0119871	-0.10386
P0A6T9	Glycine cleavage system H protein	gcvH	13.811	13	28.3918	28.0871	28.2353	28.2879	3	3	-0.304674	-0.156562	-0.103931
P0AFF2	Nucleoside permease NupC	nupC	43.475	15	24.3857	24.6752	24.2842	24.2814	6	6	0.289566	-0.101493	-0.104249
P37631	Uncharacterized protein YhiN	yhiN	43.741	16	22.5433	22.6962	22.8327	22.439	6	6	0.152902	0.289346	-0.104298
P42589	tRNA-binding protein YgjH	ygjH	12.315	10	22.0957	22.2611	22.8418	21.9912	3	3	0.165351	0.746097	-0.104577
P16691	Protein PhnO	phnO	16.57	6	21.5422	21.3906	21.4343	21.4374	3	3	-0.151594	-0.107919	-0.104765
P0A9S3	Galactitol-1-phosphate 5-dehydrogenase	gatD	37.39	80	27.9242	28.0781	27.9295	27.8192	15	15	0.153888	0.0052582	-0.105008
P20083	DNA topoisomerase 4 subunit B	parE	70.243	68	24.944	24.9271	25.0531	24.8388	24	24	-0.0169948	0.109034	-0.105204
P0ACL9	Pyruvate dehydrogenase complex repressor	pdhR	29.425	24	25.0498	25.2362	25.0953	24.9445	7	7	0.186307	0.0454636	-0.105306
P0AG76	Nuclease SbcCD subunit D	sbcD	44.713	7	22.9312	22.6901	23.014	22.8258	3	3	-0.241044	0.082878	-0.105329
P0A715	2-dehydro-3-deoxyphosphooctonate aldolase	kdsA	30.832	92	27.2409	27.1381	27.0552	27.1355	18	18	-0.102814	-0.185736	-0.105454
P0AGL5	Ribosome association toxin RatA	ratA	17.726	13	23.8093	23.5958	24.1755	23.7038	4	4	-0.213489	0.366229	-0.105542
Q46856	Alcohol dehydrogenase YqhD	yqhD	42.097	46	26.2425	26.6421	26.3282	26.1369	15	15	0.399591	0.0857162	-0.105645
P62707	2,3-bisphosphoglycerate-dependent phosphoglycerate mutase	gpmA	28.556	124	29.6377	29.5	29.1866	29.5302	26	26	-0.137704	-0.451088	-0.107449
P0AAN3	Hydrogenase isoenzymes nickel incorporation protein HypB	hypB	31.565	51	25.6408	25.6824	25.4559	25.5328	11	11	0.0415846	-0.184949	-0.108072
P24186	Bifunctional protein FolD;Methylenetetrahydrofolate dehydrogenase;Methenyltetrahydrofolate cyclohydrolase	folD	31.043	39	26.1355	26.1593	26.0735	26.0272	9	9	0.0237187	-0.0620005	-0.108314
P0A7U3	30S ribosomal protein S19	rpsS	10.43	97	30.5289	30.3211	30.5464	30.4204	9	9	-0.207784	0.0174942	-0.108463
P76177	Protein YdgH	ydgH	33.903	90	26.6185	26.4579	26.308	26.5098	21	21	-0.160617	-0.310457	-0.108737
P0A953	3-oxoacyl-[acyl-carrier-protein] synthase 1	fabB	42.613	114	28.7456	28.8174	28.5922	28.6365	16	16	0.0718417	-0.1534	-0.109131
P76397	Multidrug resistance protein MdtA	mdtA	44.464	16	22.0437	21.8614	22.0866	21.9339	6	6	-0.182233	0.0429372	-0.109721
P39408	Uncharacterized deoxyribonuclease YjjV	yjjV	28.909	17	21.58	21.7874	22.062	21.4698	4	4	0.207325	0.481938	-0.110225
P0AC16	Dihydroneopterin aldolase	folB	13.619	13	27.8345	27.6562	27.7038	27.7242	4	4	-0.178336	-0.130702	-0.110258
P31063	Uncharacterized lipoprotein YedD	yedD	14.983	34	25.0202	24.6617	24.6775	24.9098	9	9	-0.358512	-0.342672	-0.110412
A0A385XJE6;P0CE58;P0CE57;P0CE56;P0CE55;P0CE54;P0CE53;P0CE52;P0CE51;P0CE50;P0CE49;P76071	Transposase InsH for insertion sequence element IS5T;	insH11;insH10;insH9;insH8;insH7;insH6;insH4;insH3;insH2;insH1;insH5	37.851	26	25.087	24.8756	25.2915	24.9765	8;8;8;8;8;8;8;8;8;8;8;7	8;8;8;8;8;8;8;8;8;8;8;7	-0.21137	0.204523	-0.110423
P0A809	Holliday junction ATP-dependent DNA helicase RuvA	ruvA	22.085	6	24.4806	24.5919	24.8499	24.3696	2	2	0.111333	0.369347	-0.110965
P0AGG8	Metalloprotease TldD	tldD	51.363	48	25.3188	25.3022	25.4611	25.2073	17	17	-0.0165725	0.142381	-0.111438
P11880	UDP-N-acetylmuramoyl-tripeptide--D-alanyl-D-alanine ligase	murF	47.447	30	25.4257	25.4624	25.5115	25.314	9	9	0.0367243	0.085869	-0.111705
P75876	Ribosomal RNA large subunit methyltransferase I	rlmI	44.356	55	25.4778	25.2817	25.2736	25.366	18	18	-0.196134	-0.204256	-0.111882
P02358	30S ribosomal protein S6;30S ribosomal protein S6	rpsF	15.703	118	30.5564	30.5743	30.6425	30.444	11	11	0.0178881	0.0860971	-0.112351
P65367	Uncharacterized protein YqcA	yqcA	16.274	13	24.7462	24.4385	24.574	24.6335	2	2	-0.307695	-0.172131	-0.11272
P23256	Protein MalY;Cystathionine beta-lyase MalY;Maltose regulon modulator	malY	43.641	22	22.9568	23.1287	22.7132	22.844	7	7	0.171918	-0.24357	-0.112785
P30745	Cyclic pyranopterin monophosphate synthase	moaA	37.346	1	20.6659	20.8951	20.8197	20.5529	2	2	0.22924	0.15384	-0.112972
P06721	Cystathionine beta-lyase MetC	metC	43.212	10	23.9247	23.7567	23.7779	23.8115	4	4	-0.167956	-0.146838	-0.113229
P0ABQ4	Dihydrofolate reductase	folA	17.999	21	24.8951	24.7639	24.9444	24.7818	6	6	-0.131234	0.0492255	-0.113317
P0AFG6	Dihydrolipoyllysine-residue succinyltransferase component of 2-oxoglutarate dehydrogenase complex	sucB	44.011	159	28.8632	28.916	28.799	28.7497	27	27	0.0528219	-0.0642203	-0.113487
P0A7D7	Phosphoribosylaminoimidazole-succinocarboxamide synthase	purC	26.995	54	25.9704	25.8492	25.7538	25.8558	12	12	-0.121165	-0.216593	-0.114592
P0A7V8	30S ribosomal protein S4	rpsD	23.469	180	30.7248	30.6679	30.8583	30.6102	19	19	-0.0568795	0.133544	-0.114597
P00864	Phosphoenolpyruvate carboxylase	ppc	99.061	226	26.525	26.1228	26.6775	26.41	54	54	-0.402132	0.152511	-0.114961
P0A7C6	Peptidase E	pepE	24.57	31	25.8718	25.7356	25.8977	25.7566	8	8	-0.136212	0.0259629	-0.115166
P0AA97	Uncharacterized protein YaeQ	yaeQ	20.876	12	22.7405	23.0427	23.1899	22.6251	4	4	0.302207	0.449367	-0.115443
P0AE82	Sensor protein CpxA	cpxA	51.624	37	23.2908	23.3232	23.5265	23.1753	12	12	0.0323902	0.235667	-0.115525
P0AE08	Alkyl hydroperoxide reductase subunit C	ahpC	20.761	162	31.2714	31.2937	30.9062	31.155	16	16	0.0223687	-0.365165	-0.116336
P0A6G7	ATP-dependent Clp protease proteolytic subunit	clpP	23.186	47	28.7215	28.8332	28.6094	28.604	6	6	0.111699	-0.112032	-0.117432
P24215	Mannonate dehydratase	uxuA	44.838	71	26.8738	26.8469	26.7919	26.756	22	22	-0.026998	-0.0819378	-0.117894
P0AEE8	DNA adenine methylase	dam	32.099	26	22.2497	21.8233	25.8365	22.1312	12	12	-0.426355	3.58688	-0.11846
P60785	Elongation factor 4	lepA	66.57	111	26.9255	26.9533	27.0821	26.8056	24	24	0.027801	0.156659	-0.119842
P25742	Lipopolysaccharide core heptosyltransferase RfaQ	rfaQ	38.73	20	22.451	22.6151	23.0093	22.3301	6	6	0.16412	0.558246	-0.120927
P0AFM6	Phage shock protein A	pspA	25.493	48	26.2099	26.0651	26.2269	26.0884	17	17	-0.144853	0.0169806	-0.121513
P76507	Uncharacterized protein YfdI	yfdI	51.483	10	24.5526	23.4628	23.8275	24.4302	3	3	-1.0898	-0.725113	-0.122363
P0AAI9	Malonyl CoA-acyl carrier protein transacylase	fabD	32.417	74	28.3412	28.2549	27.9554	28.2178	13	13	-0.0862781	-0.385738	-0.123415
P0A8F0	Uracil phosphoribosyltransferase	upp	22.533	76	27.5025	27.222	27.4661	27.3779	11	11	-0.280439	-0.036343	-0.124579
P22523	Chromosome partition protein MukB	mukB	170.23	322	25.6958	25.5758	25.4343	25.5709	83	83	-0.119977	-0.261464	-0.124889
P0ACB7	Protein HemY	hemY	45.244	51	28.1387	28.1883	28.1358	28.0128	13	13	0.0495669	-0.00288309	-0.125917
P33570	Transketolase 2	tktB	73.042	107	26.2457	26.4775	26.1446	26.1194	27	25	0.23172	-0.101115	-0.126304
P30850	Exoribonuclease 2	rnb	72.49	125	26.7162	26.3152	26.4039	26.5894	31	31	-0.401017	-0.312326	-0.126852
P0A6Y8	Chaperone protein DnaK	dnaK	69.114	534	30.5568	30.4689	30.6256	30.4296	59	59	-0.0879367	0.0687574	-0.127201
P77649	UPF0061 protein YdiU	ydiU	54.381	6	22.0603	21.9863	21.5985	21.9324	5	5	-0.0739797	-0.461796	-0.127896
P21499	Ribonuclease R	rnr	92.108	147	25.9561	26.0735	25.9847	25.8278	34	34	0.117341	0.0286135	-0.128318
P36767	Recombination-associated protein RdgC	rdgC	33.993	52	25.1802	25.0538	25.1132	25.0512	14	14	-0.126432	-0.0670293	-0.129043
P76658	Bifunctional protein HldE;D-beta-D-heptose 7-phosphate kinase;D-beta-D-heptose 1-phosphate adenylyltransferase	hldE	51.05	101	26.2138	26.0709	26.3035	26.0845	23	23	-0.14285	0.0897248	-0.129324
P0AA41	tRNA pseudouridine synthase C	truC	29.665	10	22.9673	22.8916	23.0032	22.8375	6	6	-0.0756451	0.0359135	-0.129745
P0A7X6	Ribosome maturation factor RimM	rimM	20.605	27	25.9375	25.6999	25.8892	25.8077	8	8	-0.237573	-0.0483036	-0.129768
P24232	Flavohemoprotein	hmp	43.867	51	24.3913	24.7205	24.2631	24.261	15	15	0.329187	-0.128198	-0.130349
P0ABH7	Citrate synthase	gltA	48.014	148	30.061	30.2399	29.7106	29.93	19	19	0.178927	-0.350398	-0.130962
P0A935	Membrane-bound lytic murein transglycosylase A	mltA	40.41	33	24.1961	23.9181	24.1344	24.065	9	9	-0.278034	-0.0617269	-0.131055
P75745	Uncharacterized protein YbgK	ybgK	34.386	39	23.3268	23.3359	23.3393	23.1956	12	12	0.00915826	0.0125607	-0.131204
P0A6E9	ATP-dependent dethiobiotin synthetase BioD 2	bioD2	24.981	20	24.2996	24.4177	24.1396	24.1676	7	7	0.118065	-0.160021	-0.132037
P0AA37	Ribosomal large subunit pseudouridine synthase A	rluA	24.86	12	23.1186	22.8117	23.2984	22.9864	3	3	-0.306973	0.179741	-0.13224
P0A7X3	30S ribosomal protein S9	rpsI	14.856	95	30.6373	30.3646	30.7624	30.5046	13	13	-0.272655	0.125113	-0.13264
P0A7Z0	Ribose-5-phosphate isomerase A	rpiA	22.86	37	26.986	26.8767	26.8147	26.8528	12	12	-0.109322	-0.171282	-0.133168
P0A7Y8	Ribonuclease P protein component	rnpA	13.789	22	24.5104	24.2378	24.7329	24.3771	7	7	-0.272556	0.222548	-0.13329
P0A850	Trigger factor	tig	48.192	372	29.6543	29.5015	29.5427	29.521	45	45	-0.152804	-0.111656	-0.133328
P0A8V2	DNA-directed RNA polymerase subunit beta	rpoB	150.63	552	28.4174	28.3168	28.4342	28.2821	94	94	-0.100614	0.0168434	-0.135288
P07014	Succinate dehydrogenase iron-sulfur subunit	sdhB	26.77	83	27.2702	27.6063	27.1931	27.1348	18	18	0.336155	-0.0770719	-0.135402
P21888	Cysteine--tRNA ligase	cysS	52.202	122	26.1773	26.0044	26.0876	26.0416	29	29	-0.172894	-0.0896128	-0.135657
P0ADP2	Uncharacterized protein YigI	yigI	17.163	26	27.0562	26.8304	27.4071	26.92	6	6	-0.225825	0.350933	-0.136181
P0AG71	DNA recombination protein RmuC	rmuC	54.764	37	24.4572	24.6405	25.1952	24.3208	15	15	0.183329	0.737967	-0.136408
P33025	Pseudouridine-5-phosphate glycosidase	psuG	32.909	25	23.3715	22.953	23.563	23.2341	7	7	-0.418463	0.191565	-0.137321
P0A7L8	50S ribosomal protein L27	rpmA	9.1244	77	29.7209	29.592	29.6278	29.5831	6	6	-0.128965	-0.0931159	-0.137852
P07639	3-dehydroquinate synthase	aroB	38.881	28	24.3155	24.383	24.2253	24.1773	12	12	0.0675633	-0.0901733	-0.138188
P27298	Oligopeptidase A	prlC	77.166	171	26.9428	26.6777	27.0923	26.8045	41	41	-0.265049	0.149552	-0.138275
P25534	2-octaprenyl-6-methoxyphenol hydroxylase	ubiH	42.288	31	23.6824	23.7337	23.5822	23.5439	10	10	0.0512689	-0.100171	-0.138468
P16384	tRNA dimethylallyltransferase	miaA	35.065	38	23.3468	22.8072	23.5142	23.2076	12	12	-0.539575	0.167459	-0.139198
P00961	Glycine--tRNA ligase beta subunit	glyS	76.812	295	27.9053	27.8792	28.1084	27.7652	56	56	-0.0261183	0.203095	-0.140077
P23367	DNA mismatch repair protein MutL	mutL	67.923	31	22.3032	22.3138	22.2787	22.1628	10	10	0.0105542	-0.0245433	-0.140422
P0AA43	Ribosomal small subunit pseudouridine synthase A	rsuA	25.865	54	26.1865	26.3064	26.039	26.0444	11	11	0.119843	-0.147558	-0.142169
P0A7T3	30S ribosomal protein S16	rpsP	9.1904	74	31.0392	30.9984	31.2015	30.897	8	8	-0.0408456	0.162212	-0.142251
P05852	tRNA N6-adenosine threonylcarbamoyltransferase	tsaD	36.008	24	24.2825	24.1385	24.4574	24.1402	8	8	-0.143966	0.174959	-0.142326
P0A759	Glucosamine-6-phosphate deaminase	nagB	29.774	52	26.4283	26.1418	26.2624	26.2854	10	10	-0.286453	-0.165805	-0.142869
P0DTT0	Large ribosomal subunit assembly factor BipA	bipA	67.355	153	28.1108	28.0792	28.4916	27.9677	30	30	-0.0315496	0.380776	-0.143039
P0AC92	Protein GnsA	gnsA	6.5755	15	24.9078	24.2073	24.6986	24.7641	4	2	-0.70052	-0.209253	-0.143787
P0A8I1	Putative Holliday junction resolvase	yqgF	15.186	18	22.4677	22.6325	22.7599	22.3238	5	5	0.164803	0.292184	-0.143895
P00957	Alanine--tRNA ligase	alaS	96.031	304	27.6753	27.5376	27.6556	27.5313	58	58	-0.137692	-0.0196537	-0.144
P0AEX5	Probable phosphoribulokinase	prkB	32.344	16	22.8967	22.7161	23.0411	22.7526	5	5	-0.180673	0.144422	-0.14416
P37692	ADP-heptose--LPS heptosyltransferase 2	rfaF	39.042	34	24.3549	24.3679	24.5992	24.2097	9	9	0.0130525	0.244299	-0.145176
P0A7R9	30S ribosomal protein S11	rpsK	13.845	144	30.4093	30.4131	30.5121	30.2633	8	8	0.00373847	0.102783	-0.146058
P52062	Oxygen-independent coproporphyrinogen-III oxidase-like protein YggW	yggW	42.584	20	25.2793	25.1155	24.9171	25.1329	5	5	-0.163778	-0.362201	-0.146381
P17993	Ubiquinone biosynthesis O-methyltransferase	ubiG	26.555	41	25.7952	25.7091	25.3425	25.6486	12	12	-0.0860141	-0.452708	-0.146601
P0A7Y0	Ribonuclease 3	rnc	25.55	57	25.6827	25.6161	25.6446	25.5361	14	14	-0.066687	-0.0381607	-0.146623
P04805	Glutamate--tRNA ligase	gltX	53.815	136	27.799	27.6112	27.6187	27.6523	28	28	-0.187781	-0.180272	-0.146645
P09030	Exodeoxyribonuclease III	xthA	30.969	54	26.2097	25.9628	25.9891	26.063	14	14	-0.246856	-0.220581	-0.146671
P0ABU2	Ribosome-binding ATPase YchF	ychF	39.667	79	27.5253	27.3502	27.2867	27.3786	17	17	-0.175116	-0.238552	-0.146727
P07118	Valine--tRNA ligase	valS	108.19	275	27.7182	27.7123	27.9095	27.5704	60	60	-0.0058923	0.191305	-0.147791
P27241	Lipopolysaccharide core biosynthesis protein RfaZ	rfaZ	32.92	9	22.215	22.4977	23.0138	22.067	5	5	0.282745	0.798854	-0.147919
P0A847	Queuine tRNA-ribosyltransferase	tgt	42.593	85	24.9706	25.0068	24.9016	24.8226	18	18	0.0361836	-0.0689814	-0.148025
P0ACQ4	Hydrogen peroxide-inducible genes activator	oxyR	34.276	39	25.1239	25.3226	25.1594	24.9758	10	10	0.198699	0.035544	-0.148093
P0A887	Ubiquinone/menaquinone biosynthesis C-methyltransferase UbiE	ubiE	28.073	83	26.6431	26.543	26.8185	26.4945	16	16	-0.100101	0.175421	-0.14852
P30176	Swarming motility protein YbiA	ybiA	18.669	3	21.4021	21.5195	21.3525	21.2535	3	3	0.11743	-0.0496243	-0.148583
P77781	1,4-dihydroxy-2-naphthoyl-CoA hydrolase	menI	14.945	13	23.7048	23.3715	23.2117	23.5556	3	3	-0.333369	-0.493103	-0.149274
P46859	Thermoresistant gluconokinase	gntK	19.543	8	23.0671	23.0501	23.3986	22.9163	3	3	-0.0170256	0.331484	-0.1508
P0AEJ4	Osmolarity sensor protein EnvZ	envZ	50.333	34	22.3431	23.781	22.4645	22.1921	16	16	1.43784	0.121354	-0.151054
P45552	Uncharacterized protein YhfZ	yhfZ	33.504	10	21.9732	21.8856	21.7253	21.8217	5	5	-0.0875461	-0.247822	-0.151419
Q46927	tRNA threonylcarbamoyladenosine dehydratase	tcdA	28.562	17	24.365	24.3422	24.515	24.2116	5	5	-0.0227466	0.150032	-0.153436
P0A7T7	30S ribosomal protein S18	rpsR	8.9863	66	30.6379	30.2283	30.5001	30.4844	5	5	-0.409637	-0.137797	-0.153462
P75682	Probable 2-keto-3-deoxy-galactonate aldolase YagE	yagE	32.53	33	24.4568	24.8111	24.8687	24.3027	10	10	0.354304	0.411854	-0.154114
P26647	1-acyl-sn-glycerol-3-phosphate acyltransferase	plsC	27.453	21	24.776	25.0192	24.8072	24.6209	7	7	0.243239	0.0311476	-0.155081
P0AEI1	tRNA-2-methylthio-N(6)-dimethylallyladenosine synthase	miaB	53.662	97	26.1499	25.874	25.9995	25.9948	25	25	-0.275938	-0.150374	-0.155135
P05793	Ketol-acid reductoisomerase	ilvC	54.068	54	22.7021	23.0796	24.206	22.5459	22	22	0.377539	1.50388	-0.156177
P76550	Uncharacterized protein YffS	yffS	29.751	26	23.9234	24.1002	23.8648	23.767	12	12	0.17678	-0.058667	-0.156443
P67080	UPF0001 protein YggS	yggS	25.787	45	25.3338	25.194	25.2396	25.1773	12	12	-0.139777	-0.0941992	-0.156487
P31554	LPS-assembly protein LptD	lptD	89.67	164	26.1198	26.2864	26.1775	25.9632	40	40	0.166639	0.0577877	-0.15659
P0AGG0	Thiamine-monophosphate kinase	thiL	35.07	15	23.1381	23.4387	23.1295	22.981	5	5	0.300642	-0.00862137	-0.157062
P0AB77	2-amino-3-ketobutyrate coenzyme A ligase	kbl	43.117	93	27.5306	27.4577	27.6497	27.3734	20	20	-0.0728731	0.119067	-0.157155
P0AE01	tRNA (cytidine/uridine-2-O-)-methyltransferase TrmJ	trmJ	27.048	38	26.4358	26.384	26.6058	26.2783	8	8	-0.0517436	0.170056	-0.157516
P25536	Maf-like protein YhdE	yhdE	21.515	23	23.7725	23.6558	23.4588	23.6148	6	6	-0.116753	-0.313771	-0.157719
P04995	Exodeoxyribonuclease I	sbcB	54.5	20	24.0124	23.776	23.875	23.8541	10	10	-0.236443	-0.137376	-0.15825
P0AC81	Lactoylglutathione lyase	gloA	14.92	18	26.0423	25.8301	25.5328	25.8832	6	6	-0.212192	-0.509459	-0.159128
P0ABQ0	Coenzyme A biosynthesis bifunctional protein CoaBC;Phosphopantothenoylcysteine decarboxylase;Phosphopantothenate--cysteine ligase	coaBC	43.438	42	25.0387	24.9789	25.2022	24.8795	14	14	-0.0597381	0.163576	-0.159155
P63177	23S rRNA (guanosine-2-O-)-methyltransferase RlmB	rlmB	26.556	27	25.4513	25.3259	25.5259	25.2921	8	8	-0.125388	0.0746089	-0.159226
P23836	Transcriptional regulatory protein PhoP	phoP	25.535	42	25.3415	25.2647	25.3485	25.1813	10	10	-0.0767268	0.00707479	-0.160189
Q46802	Uncharacterized sigma-54-dependent transcriptional regulator YgeV	ygeV	66.095	30	23.5349	23.322	24.0389	23.3737	10	10	-0.212967	0.503994	-0.161212
P0AEP3	UTP--glucose-1-phosphate uridylyltransferase	galU	32.942	81	27.8348	27.5346	27.5886	27.6727	17	17	-0.300186	-0.246151	-0.162089
P0ACV6	Protein MpaA	mpaA	26.558	5	23.1199	23.1027	22.7078	22.9577	3	3	-0.0172113	-0.412097	-0.162179
P0A7V3	30S ribosomal protein S3	rpsC	25.983	170	30.9359	30.6662	30.9241	30.7735	22	22	-0.269736	-0.0118474	-0.162404
P0A9L8	Pyrroline-5-carboxylate reductase	proC	28.145	31	26.049	26.4937	25.9165	25.8855	6	6	0.444716	-0.132473	-0.163464
P77475	Fructose-1-phosphate phosphatase YqaB	yqaB	20.78	13	24.4468	24.1988	24.6354	24.2827	3	3	-0.247959	0.188681	-0.164062
P24224	Holo-[acyl-carrier-protein] synthase	acpS	14.052	7	22.9616	22.8211	23.0084	22.7974	3	3	-0.140486	0.0468316	-0.164198
P37013	Anaerobic nitric oxide reductase transcription regulator NorR	norR	55.236	9	21.5768	21.5363	21.2545	21.4124	3	3	-0.0405063	-0.322286	-0.164361
P06966	HTH-type transcriptional regulator DicA	dicA	15.656	10	23.7505	24.0142	23.5018	23.5854	3	3	0.263665	-0.248733	-0.16509
P0A7G6	Protein RecA	recA	37.973	81	27.2768	27.2147	27.9793	27.1115	17	17	-0.0620025	0.70254	-0.165274
P0A6D7	Shikimate kinase 1	aroK	19.538	61	27.0388	27.0012	27.1008	26.8714	11	11	-0.0376317	0.0619541	-0.167455
P0A7H0	DNA replication and repair protein RecF	recF	40.514	4	20.9019	21.0983	21.2121	20.7334	3	3	0.196441	0.310202	-0.168517
P64545	Uncharacterized protein YfgG	yfgG	7.4615	7	22.8605	22.9349	23.1432	22.6908	2	2	0.0743576	0.282712	-0.169698
P76034	Uncharacterized HTH-type transcriptional regulator YciT	yciT	27.602	45	24.4906	24.6817	24.3686	24.3209	12	12	0.191122	-0.121974	-0.169711
P0ADP7	Ubiquinone biosynthesis protein UbiJ	ubiJ	22.152	10	24.1562	23.7417	24.329	23.9859	4	4	-0.414523	0.172803	-0.17033
P0A705	Translation initiation factor IF-2	infB	97.349	320	28.2716	28.1581	28.2846	28.1012	69	69	-0.113475	0.0130309	-0.170359
P30863	2,5-diketo-D-gluconic acid reductase B	dkgB	29.436	11	23.8869	23.5243	23.7752	23.7158	6	6	-0.362557	-0.111731	-0.171123
P33371	tRNA-dihydrouridine synthase C	dusC	35.199	7	21.7335	21.9619	21.8026	21.5623	3	3	0.228397	0.0691515	-0.171219
P33218	Inner membrane protein YebE	yebE	23.687	6	23.8238	23.7874	23.6963	23.6524	4	4	-0.0364063	-0.127511	-0.171371
P24182	Biotin carboxylase	accC	49.32	153	28.1338	27.9796	28.0247	27.9625	27	27	-0.15422	-0.109144	-0.171383
P07012	Peptide chain release factor 2	prfB	41.25	85	26.7001	26.7274	26.7515	26.5281	20	20	0.0272635	0.0513423	-0.172049
P0AFG3	2-oxoglutarate dehydrogenase E1 component	sucA	105.06	262	28.5441	28.5373	28.3912	28.371	47	47	-0.00687192	-0.152978	-0.173117
P77569	Mhp operon transcriptional activator	mhpR	31.322	25	23.3922	23.6882	23.4349	23.2186	10	10	0.295985	0.0427372	-0.173568
P24251	Sigma factor-binding protein Crl	crl	15.655	46	27.1462	26.8854	26.9615	26.9726	10	10	-0.260763	-0.184716	-0.173609
P32144	Uncharacterized HTH-type transcriptional regulator YihW	yihW	28.507	40	23.4178	23.437	23.792	23.244	11	11	0.0191834	0.374267	-0.17381
P0AEI4	Ribosomal protein S12 methylthiotransferase RimO	rimO	49.581	69	25.843	25.446	25.4987	25.6689	18	18	-0.39707	-0.344326	-0.174141
P0A9L3	FKBP-type 22 kDa peptidyl-prolyl cis-trans isomerase	fklB	22.216	51	28.1958	28.2348	28.2331	28.0207	11	11	0.0390235	0.037287	-0.175096
P13458	Nuclease SbcCD subunit C	sbcC	118.72	17	21.6155	21.6096	21.4277	21.4402	9	9	-0.00589416	-0.187817	-0.17529
P0ABD5	Acetyl-coenzyme A carboxylase carboxyl transferase subunit alpha	accA	35.241	120	27.4432	27.283	27.5322	27.2645	23	23	-0.160125	0.0890618	-0.178618
P31808	Uncharacterized oxidoreductase YciK	yciK	27.933	37	23.7821	23.7316	23.6618	23.6026	12	12	-0.0504796	-0.120294	-0.179433
P09372	Protein GrpE	grpE	21.798	69	28.2002	28.0712	28.1269	28.0201	16	16	-0.128959	-0.0733138	-0.180089
P0ABD8	Biotin carboxyl carrier protein of acetyl-CoA carboxylase	accB	16.687	21	28.2258	28.2319	28.3058	28.0448	5	5	0.00614538	0.0800064	-0.180986
P0A7E1	Dihydroorotate dehydrogenase (quinone)	pyrD	36.774	59	24.4706	24.0041	24.4441	24.289	15	15	-0.4665	-0.0264917	-0.181623
P0ADG4	Inositol-1-monophosphatase	suhB	29.172	99	26.9901	26.8291	27.1546	26.808	24	24	-0.161051	0.164503	-0.182139
P0ACT6	HTH-type transcriptional regulator UidR	uidR	21.799	22	22.961	23.2533	22.7171	22.7788	6	6	0.292337	-0.243888	-0.182222
P76389	UPF0053 protein YegH	yegH	59.45	18	22.6741	22.8368	22.7971	22.4905	7	7	0.162692	0.123019	-0.183546
P32162	UPF0381 protein YiiS	yiiS	10.776	10	24.2087	23.796	24.8905	24.0248	3	3	-0.412658	0.681797	-0.18387
P43340	Uncharacterized NAD(P)H oxidoreductase YcaK	ycaK	23.036	3	21.6161	21.5462	21.4222	21.4315	2	2	-0.069889	-0.193832	-0.184569
P0AFF6	Transcription termination/antitermination protein NusA	nusA	54.87	155	27.4963	27.5475	27.6471	27.3104	33	33	0.0512041	0.150799	-0.185825
P23869	Peptidyl-prolyl cis-trans isomerase B	ppiB	18.153	94	29.1301	28.9164	28.923	28.9425	10	10	-0.213694	-0.207131	-0.187648
P51024	Uncharacterized protein YaiL	yaiL	19.923	33	24.74	24.4258	24.384	24.5512	7	7	-0.314161	-0.355921	-0.188796
P0A9F3	HTH-type transcriptional regulator CysB	cysB	36.15	72	25.1256	25.3831	25.0378	24.9355	15	15	0.257533	-0.0877856	-0.190046
P0A9Q5	Acetyl-coenzyme A carboxylase carboxyl transferase subunit beta	accD	33.322	74	27.0028	27.0024	26.9982	26.8109	16	16	-0.000429182	-0.00462041	-0.19191
P0A7E5	CTP synthase	pyrG	60.373	164	27.6255	27.3703	27.5639	27.4326	35	35	-0.255266	-0.0616338	-0.192934
P0A8V6	Fatty acid metabolism regulator protein	fadR	26.968	39	24.6671	24.5011	24.474	24.4741	8	8	-0.166024	-0.193194	-0.193009
P0A9Y6	Cold shock-like protein CspC	cspC	7.4023	121	30.8019	30.471	30.7152	30.6088	4	4	-0.330838	-0.0866346	-0.193097
P27249	Bifunctional uridylyltransferase/uridylyl-removing enzyme;[Protein-PII] uridylyltransferase;[Protein-PII]-UMP uridylyl-removing enzyme	glnD	102.39	43	22.9883	22.7785	22.8115	22.7948	16	16	-0.20977	-0.176784	-0.19344
P37024	ATP-dependent RNA helicase HrpB	hrpB	89.147	15	22.0219	21.9573	22.1079	21.8278	8	8	-0.0646062	0.0859755	-0.194107
P76149	Succinate semialdehyde dehydrogenase [NAD(P)+] Sad	sad	49.717	4	22.8607	23.4991	22.6037	22.6663	3	3	0.638455	-0.256937	-0.194327
P0A7I4	Peptide chain release factor 3	prfC	59.573	100	26.8321	26.577	26.8674	26.6351	21	21	-0.255062	0.0353087	-0.197016
P0AE88	Transcriptional regulatory protein CpxR	cpxR	26.312	48	28.1982	28.1878	28.2634	28.0009	12	12	-0.0104373	0.0651667	-0.197277
P04951	3-deoxy-manno-octulosonate cytidylyltransferase	kdsB	27.614	51	25.9128	25.8531	25.8437	25.7149	12	12	-0.0596114	-0.0690676	-0.197891
P0A817	S-adenosylmethionine synthase	metK	41.951	83	27.5258	27.4975	27.3665	27.3279	19	19	-0.028272	-0.159288	-0.197902
P69411	Outer membrane lipoprotein RcsF	rcsF	14.163	25	26.4332	26.4449	26.4162	26.2352	6	6	0.0117027	-0.0169605	-0.19798
P33355	Uncharacterized protein YehS	yehS	17.973	15	22.9939	23.0586	22.7016	22.7955	7	7	0.0647114	-0.292311	-0.198396
P0A734	Cell division topological specificity factor	minE	10.235	44	26.1729	26.2599	26.0109	25.9742	8	8	0.0870264	-0.16199	-0.198681
P52061	dITP/XTP pyrophosphatase	rdgB	21.039	33	25.1474	25.1203	24.9444	24.9485	8	8	-0.0270381	-0.203003	-0.198853
Q59385	Copper-exporting P-type ATPase A	copA	87.872	71	25.2012	25.137	25.3742	25.0022	18	18	-0.0641626	0.173018	-0.198947
P0A6N4	Elongation factor P	efp	20.591	18	28.0233	27.8971	28.3212	27.824	5	5	-0.126146	0.29791	-0.199309
P43672	ABC transporter ATP-binding protein uup	uup	72.066	66	24.6935	24.3897	24.5252	24.4933	24	24	-0.303857	-0.168324	-0.200223
P0AES4	DNA gyrase subunit A	gyrA	96.962	223	27.2546	27.2268	27.0763	27.0542	50	50	-0.0277459	-0.17825	-0.200337
P0AG03	3-octaprenyl-4-hydroxybenzoate carboxy-lyase partner protein	ubiX	20.695	15	23.8244	23.9343	23.6884	23.6238	5	5	0.109826	-0.136067	-0.200673
P0AAJ5	Formate dehydrogenase-O iron-sulfur subunit	fdoH	33.1	42	25.9072	25.8857	25.9613	25.7066	10	10	-0.021503	0.0540198	-0.200678
P61887	Glucose-1-phosphate thymidylyltransferase 2	rmlA2	32.734	18	23.2831	23.0314	23.4095	23.0821	8	6	-0.25167	0.126449	-0.200911
P03007	DNA polymerase III subunit epsilon	dnaQ	27.099	18	23.5053	23.6642	23.5882	23.3042	4	4	0.158857	0.0828727	-0.201065
P10903	Nitrate/nitrite transporter NarK	narK	49.693	12	26.7121	26.3592	26.0446	26.5101	5	5	-0.352966	-0.66756	-0.202026
P0AF12	5-methylthioadenosine/S-adenosylhomocysteine nucleosidase	mtnN	24.354	25	26.4295	26.5211	26.2342	26.2266	6	6	0.0915462	-0.195318	-0.202923
P52697	6-phosphogluconolactonase	pgl	36.307	64	27.3271	27.1098	27.1454	27.1235	12	12	-0.21736	-0.181744	-0.203679
P0A823	Sugar fermentation stimulation protein A	sfsA	26.228	21	22.1037	22.0775	21.6147	21.8978	7	7	-0.0262298	-0.489023	-0.20589
Q46855	Uncharacterized HTH-type transcriptional regulator YqhC	yqhC	35.956	10	21.988	22.1151	22.1155	21.7813	5	5	0.127108	0.127521	-0.206691
P37351	Ribose-5-phosphate isomerase B	rpiB	16.073	10	22.6447	23.13	23.0849	22.4379	3	3	0.485345	0.440185	-0.206779
P0A6K6	Phosphopentomutase	deoB	44.369	93	26.8689	26.9569	26.7846	26.6619	20	20	0.0880167	-0.0843468	-0.206976
P13024	Protein FdhE	fdhE	34.746	48	25.845	25.8759	25.97	25.6378	12	12	0.0308797	0.124974	-0.207186
P0A6Z1	Chaperone protein HscA	hscA	65.652	72	25.9812	25.8513	25.8326	25.7739	24	24	-0.129907	-0.148593	-0.207277
P0A8I3	UPF0246 protein YaaA	yaaA	29.585	48	24.9702	24.7247	25.0308	24.7624	14	14	-0.245496	0.0605993	-0.207799
P08337	8-oxo-dGTP diphosphatase	mutT	14.927	16	22.8812	22.8217	22.7748	22.6733	6	6	-0.0594735	-0.106388	-0.207946
P27832	dTDP-fucosamine acetyltransferase	wecD	24.22	3	21.421	21.0736	21.8333	21.2129	3	3	-0.347419	0.412286	-0.208128
P23845	Sulfate adenylyltransferase subunit 1	cysN	52.558	51	24.7203	24.6751	24.6648	24.511	14	14	-0.0452229	-0.0555463	-0.209316
P46118	HTH-type transcriptional regulator HexR	hexR	31.975	27	24.5101	24.1984	24.3608	24.3008	11	11	-0.31173	-0.149302	-0.209329
P40874	N-methyl-L-tryptophan oxidase	solA	40.902	66	24.1954	23.8661	24.0678	23.9859	16	16	-0.329344	-0.127587	-0.209533
P0C0R7	Ribosomal RNA large subunit methyltransferase E	rlmE	23.335	25	26.32	26.509	26.5027	26.1099	8	8	0.188953	0.182746	-0.210114
P0A780	N utilization substance protein B	nusB	15.689	27	26.2909	26.0284	26.154	26.0796	9	9	-0.26249	-0.136926	-0.211283
P0A9Q1	Aerobic respiration control protein ArcA	arcA	27.292	102	27.7883	27.6695	28.0117	27.5768	17	17	-0.11878	0.223441	-0.211511
P08312	Phenylalanine--tRNA ligase alpha subunit	pheS	36.831	125	26.7773	26.6026	26.6539	26.565	25	25	-0.174731	-0.123412	-0.212339
P17109	2-succinyl-5-enolpyruvyl-6-hydroxy-3-cyclohexene-1-carboxylate synthase	menD	61.366	19	22.5719	22.4924	22.3647	22.3583	5	5	-0.0795318	-0.207147	-0.213626
P17115	Arabinose 5-phosphate isomerase GutQ	gutQ	34.031	43	24.2562	24.2046	24.707	24.0416	11	11	-0.051601	0.450877	-0.214566
P77213	Putative glutamate--cysteine ligase 2	ybdK	41.688	16	24.1301	23.9913	23.7665	23.9148	5	5	-0.138793	-0.363581	-0.215273
P0A959	Glutamate-pyruvate aminotransferase AlaA	alaA	45.517	29	23.773	23.4548	23.8123	23.5577	10	10	-0.318284	0.0392155	-0.215381
P0AFU4	Transcriptional regulatory protein GlrR	glrR	49.148	39	27.2396	27.1401	27.1782	27.0241	10	10	-0.0994902	-0.0614678	-0.21552
P39401	Phosphoglycerol transferase I	mdoB	85.493	68	24.1252	24.1457	24.2544	23.9094	19	19	0.0205107	0.129251	-0.215785
P10408	Protein translocase subunit SecA	secA	102.02	247	27.5939	27.6063	27.5906	27.3768	55	55	0.0124093	-0.00335104	-0.217085
P75915	Chaperone protein YcdY	ycdY	20.724	16	25.8992	25.6614	25.8786	25.682	4	4	-0.237805	-0.0205715	-0.217211
P07649	tRNA pseudouridine synthase A	truA	30.399	24	23.7577	23.7233	23.683	23.5385	5	5	-0.0343809	-0.0746271	-0.219175
P0ACV4	Lipopolysaccharide assembly protein A	lapA	11.351	15	24.79	24.9657	24.6176	24.5708	3	3	0.175605	-0.172426	-0.219246
P0AF28	Nitrate/nitrite response regulator protein NarL	narL	23.927	57	26.2946	26.5434	26.0015	26.0739	12	12	0.248867	-0.293053	-0.220641
P0AB87	L-fuculose phosphate aldolase	fucA	23.775	4	21.8	21.3058	22.2689	21.5792	2	2	-0.494217	0.468919	-0.220813
P27830	dTDP-glucose 4,6-dehydratase 2	rffG	39.753	32	24.2534	24.104	24.4781	24.0311	12	10	-0.149376	0.22474	-0.222236
P33594	Nickel import ATP-binding protein NikE	nikE	29.721	13	22.82	22.2358	22.4378	22.5971	5	5	-0.584232	-0.382226	-0.222915
P28861	Ferredoxin--NADP reductase	fpr	27.751	20	23.2624	23.2455	23.5087	23.0392	7	7	-0.0168883	0.246281	-0.223208
P0A6H1	ATP-dependent Clp protease ATP-binding subunit ClpX	clpX	46.355	120	27.1691	27.2209	27.0994	26.9454	26	26	0.0518288	-0.0697251	-0.223747
P07604	Transcriptional regulatory protein TyrR	tyrR	57.655	38	24.0395	23.978	23.8903	23.8157	13	13	-0.0615351	-0.149189	-0.223829
P0AFB5	Nitrogen regulation protein NR(II)	glnL	38.556	7	21.4612	21.8063	21.4987	21.2358	5	5	0.345137	0.0374862	-0.225344
P0A6P5	GTPase Der	der	55.035	95	26.4622	26.1124	26.4404	26.2362	28	28	-0.349804	-0.0218235	-0.226009
P25888	ATP-dependent RNA helicase RhlE	rhlE	49.989	51	23.6764	23.3846	23.5475	23.4488	16	16	-0.291816	-0.12892	-0.227531
P0A6Z6	Nickel-responsive regulator	nikR	15.094	13	23.9568	23.7562	23.7451	23.7285	3	3	-0.20054	-0.211681	-0.228297
P37747	UDP-galactopyranose mutase	glf	42.965	75	26.455	26.3005	26.2242	26.2261	21	21	-0.15449	-0.23087	-0.228957
P0AGD7	Signal recognition particle protein	ffh	49.787	114	26.5524	26.3636	26.4868	26.323	21	21	-0.188718	-0.065589	-0.229385
P0AGD1	Superoxide dismutase [Cu-Zn]	sodC	17.681	37	25.9219	25.6497	25.8641	25.6924	8	8	-0.272177	-0.0577387	-0.229513
P75829	Uncharacterized protein YbjX	ybjX	38.357	45	25.4978	25.4457	25.2753	25.268	14	14	-0.0521449	-0.222575	-0.229805
P0A9X1	Zinc import ATP-binding protein ZnuC	znuC	27.867	12	21.4366	20.9641	21.9099	21.2068	5	5	-0.472503	0.473315	-0.229841
P0AG48	50S ribosomal protein L21	rplU	11.564	67	30.5405	30.3156	30.6433	30.3106	8	8	-0.224873	0.102851	-0.229848
P68398	tRNA-specific adenosine deaminase	tadA	18.717	18	22.7433	22.4242	22.6389	22.5128	5	5	-0.319095	-0.10437	-0.230439
P0ACI3	Xylose operon regulatory protein	xylR	44.869	8	22.3225	22.4388	23.0591	22.0916	2	2	0.116298	0.736646	-0.230871
P33030	Uncharacterized protein YeiR	yeiR	36.113	30	23.6893	23.7349	23.7734	23.4578	9	9	0.0455604	0.0841025	-0.231576
P08622	Chaperone protein DnaJ	dnaJ	41.1	68	26.7509	26.6628	26.9188	26.5192	21	21	-0.0881017	0.167922	-0.231605
P0A8I5	tRNA (guanine-N(7)-)-methyltransferase	trmB	27.307	42	25.0204	24.9707	24.7865	24.7886	9	9	-0.049724	-0.233969	-0.231827
P0AE18	Methionine aminopeptidase	map	29.33	72	27.1357	26.7124	27.2629	26.9031	16	16	-0.423247	0.127283	-0.232538
P77202	Thiol:disulfide interchange protein DsbG	dsbG	27.495	38	25.1377	24.93	24.989	24.9047	14	14	-0.20763	-0.148689	-0.23299
P21170	Biosynthetic arginine decarboxylase	speA	73.898	118	26.3669	26.1529	26.3688	26.1339	25	25	-0.21399	0.00193246	-0.233025
P61175	50S ribosomal protein L22	rplV	12.226	196	30.5414	30.051	30.5572	30.3082	13	13	-0.490365	0.0157924	-0.233157
P76268	Transcriptional regulator KdgR	kdgR	30.029	72	28.5995	28.5621	28.4738	28.3651	17	17	-0.0374411	-0.125705	-0.234419
P23837	Sensor protein PhoQ	phoQ	55.299	6	21.8124	21.7552	21.872	21.5779	4	4	-0.0572167	0.0596268	-0.234502
P0A7N9	50S ribosomal protein L33	rpmG	6.3715	23	31.0164	30.786	31.0493	30.7818	3	3	-0.230396	0.0328981	-0.234688
P0A7A2	Probable phosphoglycerate mutase GpmB	gpmB	24.065	48	24.2437	24.0591	24.4649	24.0089	13	13	-0.184606	0.221157	-0.234828
P0ACU0	Uncharacterized HTH-type transcriptional regulator YbiH	ybiH	25.016	5	21.5806	21.7545	21.8723	21.3449	2	2	0.173916	0.291713	-0.235694
P76256	tRNA threonylcarbamoyladenosine biosynthesis protein TsaB	tsaB	25.181	30	24.9054	24.7076	24.9406	24.6693	6	6	-0.197744	0.0352387	-0.236054
Q46800	Xanthine dehydrogenase FAD-binding subunit	xdhB	31.556	2	21.3255	21.0265	22.0774	21.0894	2	2	-0.299054	0.751843	-0.236145
P0ABC3	Modulator of FtsH protease HflC	hflC	37.649	99	27.032	26.7777	27.2664	26.7943	20	20	-0.254335	0.234402	-0.237753
P18956	Gamma-glutamyltranspeptidase;Gamma-glutamyltranspeptidase large chain;Gamma-glutamyltranspeptidase small chain	ggt	61.767	11	22.382	21.5522	22.8728	22.1426	9	9	-0.82982	0.490813	-0.239394
P13857	Ribosomal-protein-serine acetyltransferase	rimL	20.68	12	22.9249	22.8569	22.6965	22.6851	3	3	-0.0680126	-0.228447	-0.239805
P08244	Orotidine 5-phosphate decarboxylase	pyrF	26.35	28	25.1512	25.0138	24.933	24.9112	10	10	-0.137356	-0.218191	-0.240019
P04391;P06960	Ornithine carbamoyltransferase chain I;Ornithine carbamoyltransferase chain F	argI;argF	36.907	19	22.9417	22.8698	23.4183	22.6994	6;4	6;4	-0.0719615	0.476561	-0.24235
P37773	UDP-N-acetylmuramate--L-alanyl-gamma-D-glutamyl-meso-2,6-diaminoheptandioate ligase	mpl	49.874	60	25.5759	25.4823	25.7702	25.333	17	17	-0.0936306	0.194328	-0.242887
P22333	Adenosine deaminase	add	36.397	52	26.472	26.3991	26.3461	26.2289	12	12	-0.0729536	-0.125903	-0.24316
P0AGA2	Protein translocase subunit SecY	secY	48.511	26	27.1328	27.3467	27.491	26.889	7	7	0.213908	0.358174	-0.243791
P0A9C5	Glutamine synthetase	glnA	51.903	132	28.3533	28.3642	28.3438	28.109	24	24	0.0109392	-0.00941272	-0.244267
P0A6L0	Deoxyribose-phosphate aldolase	deoC	27.733	61	27.0346	26.9059	26.7125	26.7894	14	14	-0.128778	-0.322112	-0.245221
P0A993	Fructose-1	fbp	36.833	72	26.9059	27.0239	26.9539	26.6602	12	12	0.118034	0.048068	-0.245699
P23003	tRNA/tmRNA (uracil-C(5))-methyltransferase	trmA	41.966	58	26.9816	26.8071	27.2238	26.7357	13	13	-0.174532	0.242163	-0.245935
P75838	Ribosomal protein S12 methylthiotransferase accessory factor YcaO	ycaO	65.651	33	25.066	24.9989	25.0043	24.8194	10	10	-0.0671298	-0.0617613	-0.246601
P75864	Ribosomal RNA large subunit methyltransferase K/L;23S rRNA m2G2445 methyltransferase;23S rRNA m7G2069 methyltransferase	rlmL	78.853	112	25.0201	24.8136	24.9977	24.7727	27	27	-0.20651	-0.0223903	-0.247448
P63389	Uncharacterized ABC transporter ATP-binding protein YheS	yheS	71.843	88	24.4339	24.3335	24.5966	24.1854	26	26	-0.100359	0.162664	-0.248493
P27829	UDP-N-acetyl-D-mannosamine dehydrogenase	wecC	45.838	46	24.5771	24.3168	24.7118	24.3284	13	13	-0.260305	0.134676	-0.248684
P76220	Uncharacterized protein YdjY	ydjY	24.125	31	24.279	23.8646	23.9088	24.0295	12	12	-0.414447	-0.370173	-0.249505
P0ACS5	HTH-type transcriptional regulator ZntR	zntR	16.179	9	21.5886	21.9922	21.8643	21.3385	3	3	0.40367	0.275742	-0.250028
P14294	DNA topoisomerase 3	topB	73.216	52	22.9196	22.9186	22.7968	22.6689	18	18	-0.00100046	-0.122824	-0.250711
P0A7M6	50S ribosomal protein L29	rpmC	7.2734	51	30.9492	30.9225	31.0988	30.6979	3	3	-0.0267596	0.149586	-0.25128
P0CE48;P0CE47	Elongation factor Tu 2;Elongation factor Tu 1	tufB;tufA	43.313	573	32.8882	32.6863	32.882	32.6314	38;38	38;38	-0.201832	-0.0062021	-0.256761
P68919	50S ribosomal protein L25	rplY	10.693	109	30.3823	30.0734	30.1732	30.1241	10	10	-0.308844	-0.20907	-0.258156
P0A7R1	50S ribosomal protein L9	rplI	15.769	245	30.6345	30.597	30.7248	30.3757	16	16	-0.0375271	0.0903263	-0.258869
P0A6P1	Elongation factor Ts	tsf	30.423	344	30.5559	30.5022	30.5965	30.2966	29	29	-0.0537238	0.040642	-0.259328
P21517	Maltodextrin glucosidase	malZ	69.04	14	21.7653	21.6921	21.8224	21.5052	7	7	-0.0731807	0.057136	-0.260034
P0ADY3	50S ribosomal protein L14	rplN	13.541	102	30.1915	30.1064	30.2852	29.9309	8	8	-0.0851777	0.0936094	-0.260683
P0AGJ7	tRNA (cytidine(34)-2-O)-methyltransferase	trmL	17.726	26	24.0079	23.7914	24.1399	23.7465	8	8	-0.216432	0.131981	-0.261342
P0C037	UPF0345 protein YaiE	yaiE	10.234	15	25.7413	26.035	25.556	25.4797	2	2	0.293712	-0.185271	-0.261626
P77285	Electron transport complex subunit RsxG	rsxG	21.912	19	24.9078	24.9126	25.0393	24.6456	6	6	0.00475866	0.1315	-0.262191
P75828	Uncharacterized protein YbjD	ybjD	63.588	21	22.7836	22.665	22.9316	22.5211	7	7	-0.118618	0.147977	-0.262511
P36928	Uncharacterized chaperone protein YegD	yegD	49.371	13	23.1319	22.7405	22.6251	22.8685	8	8	-0.391479	-0.506814	-0.263486
P0A9F1	Transcriptional regulator MntR	mntR	17.64	26	24.5166	24.3767	24.5851	24.252	5	5	-0.139892	0.0685534	-0.26461
P36979	Dual-specificity RNA methyltransferase RlmN	rlmN	43.085	46	24.9572	24.9204	25.046	24.6923	12	12	-0.0367383	0.088804	-0.264905
P04983	Ribose import ATP-binding protein RbsA	rbsA	55.041	78	23.9444	23.9882	24.1587	23.679	21	21	0.0437467	0.214288	-0.265449
P27836	UDP-N-acetyl-D-mannosaminuronic acid transferase	wecG	27.928	29	23.7058	23.7955	24.1399	23.4401	10	10	0.0897312	0.434154	-0.265652
P00393	NADH dehydrogenase	ndh	47.358	151	27.5019	26.6668	27.3299	27.2328	26	26	-0.83506	-0.171995	-0.269089
P0A8V0	Ribonuclease BN	rbn	32.929	18	23.4118	23.5107	23.6787	23.1419	5	5	0.098915	0.266907	-0.26997
P76038	Gamma-glutamyl-gamma-aminobutyrate hydrolase PuuD	puuD	28.013	10	22.2219	22.4501	21.6995	21.9519	2	2	0.228224	-0.522385	-0.269994
P32680	Uncharacterized protein YjaG	yjaG	22.612	12	25.6704	25.6821	25.7854	25.4	3	3	0.0117849	0.115001	-0.270342
P0A6L7	Altronate oxidoreductase	uxaB	54.808	25	23.1005	23.0736	22.8246	22.8269	10	10	-0.0268935	-0.275922	-0.273632
P36999	23S rRNA (guanine(745)-N(1))-methyltransferase	rlmA	30.419	20	24.0783	23.7673	23.9246	23.8039	8	8	-0.311015	-0.153696	-0.2744
P09148	Galactose-1-phosphate uridylyltransferase	galT	39.645	39	23.7081	23.6828	23.5241	23.4336	11	11	-0.0252757	-0.184008	-0.274449
P39337	Uncharacterized N-acetyltransferase YjgM	yjgM	18.622	21	22.79	22.6866	22.9691	22.5152	7	7	-0.103404	0.179159	-0.274783
P0AGK8	HTH-type transcriptional regulator IscR	iscR	17.336	7	24.7489	24.8841	24.62	24.474	4	4	0.135199	-0.128963	-0.274986
P06846	HTH-type transcriptional regulator EbgR	ebgR	36.21	15	22.2695	22.4558	22.1966	21.9941	6	6	0.186278	-0.0728641	-0.27534
P0A6B4	Alanine racemase	alr	39.152	26	23.5642	23.7675	23.8958	23.2876	10	10	0.203307	0.331597	-0.276614
P0AC33	Fumarate hydratase class I	fumA	60.298	163	27.5439	27.5659	27.2097	27.2654	38	38	0.022023	-0.334182	-0.278482
P32176	Formate dehydrogenase-O major subunit	fdoG	112.55	204	26.473	26.3172	26.3601	26.193	44	44	-0.15583	-0.112907	-0.280032
P0A7Z4	DNA-directed RNA polymerase subunit alpha	rpoA	36.511	156	29.9362	30.0552	29.9523	29.6558	23	23	0.118962	0.0160604	-0.280384
P0ADA5	Uncharacterized lipoprotein YajG	yajG	20.95	18	27.1885	27.0756	27.1902	26.9064	4	4	-0.11287	0.00169684	-0.282043
P0AAI5	3-oxoacyl-[acyl-carrier-protein] synthase 2	fabF	43.045	67	27.9163	27.7153	27.7917	27.6335	18	18	-0.200985	-0.12461	-0.282738
P76086	Transcriptional repressor PaaX	paaX	35.294	13	22.7218	22.6776	22.5384	22.4388	5	5	-0.0442605	-0.183453	-0.283014
P0AAQ2	Uncharacterized protein YajD	yajD	13.364	17	24.6489	24.6691	24.4968	24.3656	5	5	0.0201497	-0.152143	-0.283347
P0A6I0	Cytidylate kinase	cmk	24.746	32	25.8033	25.7014	25.6869	25.5186	7	7	-0.10192	-0.116457	-0.28471
P0AAJ3	Formate dehydrogenase	fdnH	32.238	7	22.8887	22.3252	22.5531	22.6039	4	3	-0.563434	-0.335573	-0.284717
P21156	Sulfate adenylyltransferase subunit 2	cysD	35.188	26	24.3473	24.1395	24.5022	24.062	8	8	-0.207866	0.154826	-0.285322
P0A7A9	Inorganic pyrophosphatase	ppa	19.703	94	29.6951	29.5054	29.6304	29.4095	13	13	-0.189703	-0.0647167	-0.285678
P0AG30	Transcription termination factor Rho	rho	47.004	192	28.5305	28.5844	28.7197	28.2442	26	26	0.0538634	0.189153	-0.286335
P0AG86	Protein-export protein SecB	secB	17.277	48	29.6271	29.8947	29.6822	29.3404	5	5	0.267624	0.0551842	-0.28665
P0A6W9	Glutamate--cysteine ligase	gshA	58.269	77	26.3162	26.3996	26.2937	26.0291	19	19	0.0834278	-0.0224134	-0.287038
P77754	Spheroplast protein Y	spy	18.199	38	24.5522	24.3215	24.4026	24.265	14	14	-0.230734	-0.149588	-0.287221
P0A6T3	Galactokinase	galK	41.442	38	26.5184	26.3935	26.3104	26.2311	10	10	-0.124906	-0.207954	-0.287257
P0ACG1	DNA-binding protein StpA	stpA	15.347	67	27.8924	27.6169	28.181	27.6041	10	9	-0.275503	0.288632	-0.288246
P07109	Histidine transport ATP-binding protein HisP	hisP	28.653	4	21.4555	21.4464	21.5354	21.1665	2	2	-0.00910919	0.0798734	-0.288983
P0AF18	N-acetylglucosamine-6-phosphate deacetylase	nagA	40.949	44	25.664	25.6613	25.4211	25.374	11	11	-0.00271612	-0.242857	-0.290019
P27828	UDP-N-acetylglucosamine 2-epimerase	wecB	42.244	59	25.251	25.0257	25.6362	24.961	13	13	-0.225364	0.38515	-0.290021
P0A8X2	Protein YceI	yceI	20.912	28	23.7947	23.7612	23.7459	23.5019	8	8	-0.0334989	-0.0488002	-0.292804
P0ADN2	UPF0438 protein YifE	yifE	13.133	65	28.3655	28.2337	28.572	28.0724	16	16	-0.13187	0.206465	-0.29308
P0A9M2	Hypoxanthine phosphoribosyltransferase	hpt	20.115	71	26.3688	26.1437	26.3164	26.0755	15	15	-0.225123	-0.0524175	-0.293361
P0ACJ0	Leucine-responsive regulatory protein	lrp	18.887	50	26.2583	26.4738	26.1937	25.964	13	13	0.215492	-0.064565	-0.294326
P18196	Septum site-determining protein MinC	minC	24.775	29	24.2898	24.3256	23.9765	23.995	8	8	0.0358487	-0.313267	-0.294769
P0AFI2	DNA topoisomerase 4 subunit A	parC	83.83	102	25.1047	24.961	25.1618	24.8099	26	26	-0.143635	0.057154	-0.294804
P0ACI6	Regulatory protein AsnC	asnC	16.887	16	23.3811	23.3117	23.6175	23.0815	4	4	-0.0693861	0.236379	-0.299603
P0AAH0	Phosphate import ATP-binding protein PstB	pstB	29.027	34	23.9392	23.9904	24.008	23.6393	12	12	0.0511919	0.0688296	-0.299898
P0A7J3	50S ribosomal protein L10	rplJ	17.711	88	30.8061	30.6125	30.4667	30.5054	12	12	-0.193633	-0.339342	-0.300684
P0AA10	50S ribosomal protein L13	rplM	16.018	144	30.7795	30.3595	30.5576	30.4788	17	17	-0.419977	-0.221845	-0.300735
P17888	Primosomal protein N	priA	81.654	20	23.8275	23.7291	23.9422	23.5266	11	11	-0.0983524	0.114717	-0.300858
P25524	Cytosine deaminase	codA	47.59	65	25.7425	25.2528	25.6902	25.4416	14	14	-0.489715	-0.0523608	-0.300945
P24252	Uncharacterized protein YbgA	ybgA	20.211	15	22.5915	22.657	22.6389	22.2905	6	6	0.0655549	0.0474456	-0.300966
P75800	Putative cyclic di-GMP phosphodiesterase YliE	yliE	90.048	8	21.4746	21.0579	21.4956	21.173	4	4	-0.416738	0.0209375	-0.301576
P77611	Electron transport complex subunit RsxC	rsxC	80.171	43	24.5922	24.1668	24.4007	24.29	17	17	-0.425418	-0.19144	-0.302213
P05827	HTH-type transcriptional regulator IlvY	ilvY	33.204	8	20.598	21.2697	20.8702	20.2956	4	4	0.671718	0.272232	-0.302381
P13669	Mannosyl-D-glycerate transport/metabolism system repressor MngR	mngR	28.273	13	22.5886	22.5904	22.7157	22.2856	5	5	0.00173728	0.12708	-0.303011
P0A8M3	Threonine--tRNA ligase	thrS	74.013	198	27.5847	27.5692	27.4741	27.2799	35	35	-0.0154925	-0.110564	-0.304846
P52097	tRNA(Ile)-lysidine synthase	tilS	48.204	18	23.2003	23.1076	23.0226	22.8944	8	8	-0.0926365	-0.177647	-0.305896
P69922	L-fucose isomerase	fucI	64.976	62	26.3593	26.1895	26.5761	26.0521	20	20	-0.169808	0.216854	-0.307185
P0A6K3	Peptide deformylase	def	19.328	42	26.7078	26.5506	27.0022	26.3991	9	9	-0.157204	0.294368	-0.308663
P31600	Bacteriophage N4 adsorption protein A	nfrA	111.31	5	20.2271	20.2766	20.5907	19.9178	3	3	0.0495677	0.363615	-0.309288
P77293	Bactoprenol glucosyl transferase homolog from prophage CPS-53	yfdH	34.635	24	24.3863	24.2676	24.2179	24.0768	6	6	-0.11877	-0.168478	-0.309498
P0A8G3	Uronate isomerase	uxaC	53.987	87	26.1577	26.0392	25.8472	25.8449	21	21	-0.118418	-0.310444	-0.312716
P02413	50S ribosomal protein L15	rplO	14.98	87	30.5899	30.2855	30.482	30.2762	10	10	-0.304382	-0.107843	-0.313672
P0A754	Glutathione-regulated potassium-efflux system ancillary protein KefF	kefF	20.17	9	24.033	23.8159	23.893	23.7164	2	2	-0.217093	-0.13996	-0.31658
P0AC13	Dihydropteroate synthase	folP	30.615	40	24.2442	23.6757	24.2871	23.9274	14	14	-0.568431	0.0429171	-0.316746
P37745	dTDP-4-dehydrorhamnose 3,5-epimerase	rfbC	21.27	17	24.6935	24.2427	24.7318	24.3756	6	6	-0.450784	0.0383552	-0.317919
P0ABN9	Anaerobic C4-dicarboxylate transporter DcuB	dcuB	47.935	3	23.494	23.0311	23.3378	23.175	2	2	-0.462912	-0.156161	-0.318955
P0A9T4	Protein tas	tas	38.499	21	24.5226	24.2631	24.5863	24.1999	7	7	-0.259591	0.063641	-0.322796
P04079	GMP synthase [glutamine-hydrolyzing]	guaA	58.679	166	27.953	27.2983	27.8526	27.6284	42	42	-0.654665	-0.100416	-0.324596
P27833	dTDP-4-amino-4,6-dideoxygalactose transaminase	rffA	41.901	28	24.1661	23.9779	24.214	23.8413	9	9	-0.188185	0.0479385	-0.324728
P33595	HTH-type transcriptional regulator SgrR	sgrR	63.974	11	21.4118	21.2525	21.522	21.0866	5	5	-0.159267	0.110221	-0.325177
P0A6U3	tRNA uridine 5-carboxymethylaminomethyl modification enzyme MnmG	mnmG	69.52	70	24.6528	24.5198	25.1157	24.3276	21	21	-0.133004	0.462873	-0.325186
P10907	sn-glycerol-3-phosphate import ATP-binding protein UgpC	ugpC	39.523	6	21.1487	21.4142	21.0517	20.823	2	2	0.265484	-0.0970201	-0.325687
P0AAC8	Iron-binding protein IscA	iscA	11.556	8	25.2467	25.3798	25.1669	24.9189	3	3	0.133106	-0.0798236	-0.327801
P33343	Uncharacterized fimbrial-like protein YehD	yehD	19.06	7	21.4759	21.8235	21.2672	21.1472	2	2	0.347626	-0.208682	-0.328721
P0A6F9	10 kDa chaperonin	groS	10.387	107	30.8326	30.7334	30.994	30.5038	7	7	-0.0991477	0.161433	-0.328791
P0A6U5	Ribosomal RNA small subunit methyltransferase G	rsmG	23.431	37	24.5368	24.1421	25.2244	24.208	11	11	-0.394713	0.687598	-0.328835
P16095	L-serine dehydratase 1	sdaA	48.906	70	26.3004	26.0433	25.9859	25.9715	14	14	-0.257066	-0.314458	-0.328836
P0AB18	Sulfurtransferase TusE	tusE	12.41	10	23.4569	23.3499	22.9361	23.1261	2	2	-0.106992	-0.52078	-0.330757
P69902	Formyl-CoA:oxalate CoA-transferase	frc	45.828	5	23.7303	24.2193	23.8215	23.3973	2	2	0.488991	0.0911839	-0.333063
P76270	Free methionine-R-sulfoxide reductase	msrC	18.121	22	25.6852	25.8177	25.2886	25.3514	7	7	0.132482	-0.396545	-0.333729
P0AGJ2	tRNA (guanosine(18)-2-O)-methyltransferase	trmH	25.343	19	24.1783	23.8293	24.3322	23.8435	6	6	-0.348988	0.153894	-0.334829
P76344	Metal-binding protein ZinT	zinT	24.762	5	21.674	21.5955	21.405	21.3375	3	3	-0.078544	-0.269005	-0.336597
P60422	50S ribosomal protein L2	rplB	29.86	203	31.3864	31.2093	31.463	31.0498	20	20	-0.177171	0.0766142	-0.336637
P37326	Putative prophage CPS-53 integrase	intS	44.061	11	22.602	22.6929	22.3779	22.265	5	5	0.090894	-0.22412	-0.337003
P27859	Tat-linked quality control protein TatD	tatD	28.974	11	21.8961	21.6959	21.6368	21.558	4	4	-0.200243	-0.259276	-0.338107
P37440	Oxidoreductase UcpA	ucpA	27.85	61	26.109	26.0274	25.9621	25.7708	14	14	-0.0816182	-0.146945	-0.338225
P0A6Y5	33 kDa chaperonin	hslO	32.534	31	26.3833	26.2348	26.398	26.0448	8	8	-0.148438	0.0147911	-0.338426
P0A6G3	Nicotinamide-nucleotide amidohydrolase PncC	pncC	17.582	13	24.7017	24.3919	24.3825	24.3629	6	6	-0.309858	-0.319195	-0.338853
P0A8S1	HTH-type transcriptional regulator ArgP	argP	33.471	25	23.8017	23.6052	23.2498	23.4615	8	8	-0.196498	-0.551894	-0.340222
P0A7U7	30S ribosomal protein S20	rpsT	9.6843	93	30.1472	29.7241	30.2866	29.8063	9	9	-0.423092	0.139366	-0.340965
P60624	50S ribosomal protein L24	rplX	11.316	142	30.4145	30.3681	30.5219	30.0715	15	15	-0.0464054	0.107398	-0.342974
P0AD44	Uncharacterized protein YfhG	yfhG	27.348	8	21.7446	21.4985	21.6008	21.401	4	4	-0.246112	-0.14382	-0.343656
P08956	Type I restriction enzyme EcoKI R protein	hsdR	134.09	151	25.0265	24.7292	25.0546	24.6804	53	53	-0.29737	0.0280915	-0.346171
P21513	Ribonuclease E	rne	118.2	234	27.221	26.9508	27.0098	26.8744	46	46	-0.270209	-0.211261	-0.346599
P24193	Hydrogenase isoenzymes formation protein HypE	hypE	35.092	30	24.056	23.7455	23.9048	23.7077	6	6	-0.310476	-0.151167	-0.348307
P39353	Uncharacterized oxidoreductase YjhC	yjhC	41.384	26	24.3316	24.5008	25.0805	23.9817	10	10	0.169128	0.748915	-0.349906
P60340	tRNA pseudouridine synthase B	truB	35.087	39	24.7551	24.7573	24.7412	24.4039	10	10	0.00224013	-0.0138229	-0.351137
P63284	Chaperone protein ClpB	clpB	95.584	374	27.9533	27.7363	27.8179	27.6017	67	67	-0.216925	-0.135335	-0.351612
P0ADR6	Ribosomal RNA large subunit methyltransferase M	rlmM	41.905	26	24.013	23.6441	23.6503	23.6589	10	10	-0.368939	-0.36268	-0.354049
P76055	tRNA 2-thiocytidine biosynthesis protein TtcA	ttcA	35.561	36	25.7684	25.5487	25.69	25.4113	12	12	-0.219682	-0.0784499	-0.357053
Q47083	HTH-type transcriptional regulator cbl	cbl	35.855	6	22.4626	22.5104	22.9608	22.1049	2	2	0.0477743	0.498186	-0.3577
P20099	Biotin sulfoxide reductase	bisC	85.85	18	22.7039	22.128	22.9184	22.3459	9	9	-0.575901	0.214516	-0.357998
P45568	1-deoxy-D-xylulose 5-phosphate reductoisomerase	dxr	43.388	22	23.1297	22.9331	23.2567	22.7714	10	10	-0.196637	0.126966	-0.358294
P64588	Transcriptional regulator YqjI	yqjI	23.401	18	24.1444	24.4578	24.1425	23.7856	5	5	0.313376	-0.00194627	-0.358885
P39187	Uncharacterized protein YtfJ	ytfJ	20.42	25	23.9439	24.1077	24.0825	23.5847	8	8	0.163783	0.138584	-0.359126
P33232	L-lactate dehydrogenase	lldD	42.728	120	27.3273	27.4988	27.1705	26.9682	23	23	0.171523	-0.156866	-0.359135
P0AES2	Glucarate dehydratase	gudD	49.14	81	25.2053	25.2106	23.7787	24.8454	18	18	0.00524867	-1.42664	-0.359941
P0AG99	Protein-export membrane protein SecG	secG	11.365	2	24.1755	24.3283	24.2902	23.8155	2	2	0.15281	0.11471	-0.359984
P0AAD8	Threonine/serine transporter TdcC	tdcC	48.878	14	26.1322	24.7696	25.9644	25.7712	5	5	-1.36266	-0.167825	-0.360996
P27306	Soluble pyridine nucleotide transhydrogenase	sthA	51.56	125	27.3166	27.3576	27.3102	26.9547	23	23	0.0410136	-0.00640122	-0.361855
P0A921	Phospholipase A1	pldA	33.163	39	27.1272	27.0049	27.319	26.7637	9	9	-0.122358	0.191771	-0.363512
P07650	Thymidine phosphorylase	deoA	47.207	103	25.9556	25.6877	25.744	25.5916	23	23	-0.267911	-0.211658	-0.364072
P42604	Altronate dehydratase	uxaA	54.092	20	21.979	22.0255	22.2638	21.6136	7	7	0.0464645	0.284845	-0.365445
P0A932	Putative polysaccharide export protein GfcE	gfcE	41.74	5	20.9965	20.3325	20.2638	20.6309	2	2	-0.663908	-0.732605	-0.365509
P37182	Hydrogenase 2 maturation protease	hybD	17.751	13	23.1158	23.174	23.4959	22.7499	4	4	0.0582796	0.380177	-0.365841
P0AAB6	UTP--glucose-1-phosphate uridylyltransferase	galF	32.829	72	27.5483	27.1399	27.3832	27.1784	16	16	-0.408413	-0.165073	-0.369908
P0A8Z0	Acyl-CoA thioester hydrolase YciA	yciA	14.23	14	24.7539	24.6604	24.3665	24.3821	4	4	-0.0935276	-0.387478	-0.371822
P21514	Cyclic di-GMP phosphodiesterase YahA	yahA	40.724	12	21.9649	21.5971	22.8129	21.5918	6	6	-0.367795	0.847942	-0.373126
P0A6F5	60 kDa chaperonin	groL	57.328	434	30.785	30.604	30.7928	30.4102	43	43	-0.180962	0.00785449	-0.374719
P06282	CDP-diacylglycerol pyrophosphatase	cdh	28.45	15	22.2733	22.5633	22.7868	21.898	7	7	0.289975	0.513454	-0.375365
P75824	NADH oxidoreductase HCR	hcr	35.74	7	21.4752	21.667	21.6366	21.0998	2	2	0.191841	0.16141	-0.375402
P77488	1-deoxy-D-xylulose-5-phosphate synthase	dxs	67.616	74	25.7027	25.3294	25.6741	25.3267	18	18	-0.373317	-0.0286014	-0.376023
P08506	D-alanyl-D-alanine carboxypeptidase DacC	dacC	43.608	99	26.5305	26.1622	26.2544	26.1527	20	19	-0.368388	-0.276164	-0.377852
P0AAJ8	Hydrogenase-2 operon protein HybA	hybA	36.003	54	25.0376	24.8103	25.2329	24.6597	10	10	-0.22733	0.195313	-0.377917
P0A8N3	Lysine--tRNA ligase	lysS	57.603	187	27.9878	27.8647	27.8986	27.6082	41	26	-0.123099	-0.0892627	-0.379667
P0A988	DNA polymerase III subunit beta	dnaN	40.586	45	25.7767	25.8517	25.9949	25.397	12	12	0.0750354	0.21817	-0.379719
P0ABM9	Cytochrome c-type biogenesis protein CcmH	ccmH	39.089	14	22.5203	21.6136	21.9544	22.1379	5	5	-0.906696	-0.56582	-0.382385
P07102	Periplasmic AppA protein;Phosphoanhydride phosphohydrolase;4-phytase	appA	47.056	12	23.4779	22.9225	23.6561	23.0947	5	5	-0.555402	0.178202	-0.383211
P0A962	L-asparaginase 1	ansA	37.127	24	24.8068	24.3901	24.5979	24.423	7	7	-0.416677	-0.208831	-0.383722
P52643	D-lactate dehydrogenase	ldhA	36.534	36	26.1488	26.0738	25.9419	25.7645	12	12	-0.0749796	-0.206963	-0.384309
P22634	Glutamate racemase	murI	31.002	34	24.1948	23.9415	24.3809	23.8093	9	9	-0.2533	0.186179	-0.38544
P02359	30S ribosomal protein S7	rpsG	20.019	174	30.5524	30.2379	30.5518	30.1663	18	18	-0.314572	-0.000641463	-0.386164
P08368	Transcriptional regulatory protein CreB	creB	26.125	9	22.0006	22.0502	22.1322	21.6141	3	3	0.0495432	0.131549	-0.386476
P23862	Primosomal replication protein N	priC	20.375	9	23.5524	23.2441	22.6829	23.1634	5	5	-0.30833	-0.869529	-0.389005
P23890	Transcriptional activator CadC	cadC	57.812	5	20.7327	19.9485	21.2385	20.3435	3	3	-0.784235	0.505803	-0.38919
P0A7J7	50S ribosomal protein L11	rplK	14.875	78	30.3841	30.1884	30.3626	29.9947	7	7	-0.195752	-0.0214705	-0.389425
P77279	Probable iron export ATP-binding protein FetA	fetA	25.382	13	22.8585	22.8812	23.1568	22.4674	5	5	0.0226807	0.298365	-0.391106
P77499	Probable ATP-dependent transporter SufC	sufC	27.582	42	24.6214	24.47	24.3914	24.2293	13	13	-0.151388	-0.229977	-0.392097
P77718	tRNA sulfurtransferase	thiI	54.972	81	25.9656	25.7226	25.8971	25.5733	22	22	-0.242985	-0.0684872	-0.39224
P27129	Lipopolysaccharide 1,2-glucosyltransferase	rfaJ	39.04	28	23.1297	22.798	23.4672	22.7374	8	8	-0.331766	0.3375	-0.392392
P0AFY8	Negative modulator of initiation of replication	seqA	20.315	58	26.4563	26.3761	26.4288	26.0636	11	11	-0.0802684	-0.0275241	-0.392732
P24205	Lipid A biosynthesis myristoyltransferase	lpxM	37.41	17	24.1861	24.1904	23.9324	23.7925	5	5	0.00430194	-0.253707	-0.393556
P07654	Phosphate transport system permease protein PstA	pstA	32.321	4	21.8337	21.8953	21.5188	21.4385	2	2	0.0615823	-0.314882	-0.395193
P0A7V0	30S ribosomal protein S2	rpsB	26.743	173	30.4674	30.3184	30.3836	30.0715	21	21	-0.149026	-0.0838233	-0.395924
P60240	RNA polymerase-associated protein RapA	rapA	109.77	153	26.515	26.2815	26.3997	26.1188	38	38	-0.23348	-0.115334	-0.396196
P0ABI8	Cytochrome bo(3) ubiquinol oxidase subunit 1	cyoB	74.367	36	27.8855	27.3986	28.1098	27.4884	8	8	-0.486871	0.224361	-0.397093
P0ABC7	Modulator of FtsH protease HflK	hflK	45.544	111	27.3933	26.8572	27.4332	26.9961	25	25	-0.536082	0.039953	-0.397144
P27838	Protein CyaY	cyaY	12.231	14	25.2009	24.7231	25.4732	24.8029	5	5	-0.477793	0.272375	-0.397944
P0ADT2	UPF0441 protein YgiB	ygiB	23.479	31	24.5845	24.0692	24.8128	24.1845	8	8	-0.515278	0.228279	-0.400015
P0ACD4	Iron-sulfur cluster assembly scaffold protein IscU	iscU	13.848	33	27.1919	27.2788	26.9447	26.7909	9	9	0.0869147	-0.247181	-0.40096
P0A9M0	Lon protease	lon	87.437	237	27.2553	27.1302	27.2289	26.8521	46	46	-0.125138	-0.0264472	-0.403199
P0A7K6	50S ribosomal protein L19	rplS	13.133	111	31.0542	30.7931	30.9445	30.647	14	14	-0.261082	-0.10973	-0.407187
P0AA39	Ribosomal large subunit pseudouridine synthase C	rluC	36.026	68	25.9016	25.654	25.7902	25.4923	16	16	-0.247591	-0.11135	-0.409287
P0A7N4	50S ribosomal protein L32	rpmF	6.4463	73	30.0854	29.4947	30.084	29.6759	7	7	-0.590685	-0.00139372	-0.409459
P0ABP8	Purine nucleoside phosphorylase DeoD-type	deoD	25.95	107	28.6859	28.5517	28.3905	28.274	16	16	-0.13414	-0.295347	-0.4119
P33590	Nickel-binding periplasmic protein	nikA	58.718	102	24.9374	24.5023	24.706	24.5245	23	23	-0.435143	-0.231378	-0.412914
P0A9D8	6-dicarboxylate N-succinyltransferase	dapD	29.892	113	28.4453	28.0933	28.4073	28.0308	18	18	-0.352002	-0.0379142	-0.414446
P77280	Uncharacterized zinc-type alcohol dehydrogenase-like protein YdjJ	ydjJ	37.7	7	25.914	26.0228	26.438	25.4989	4	4	0.108813	0.523998	-0.415068
Q47319	DTW domain-containing protein YfiP	yfiP	25.995	7	21.7653	21.4037	21.5511	21.3496	3	3	-0.361616	-0.214186	-0.415712
P0A6H5	ATP-dependent protease ATPase subunit HslU	hslU	49.593	194	27.4023	27.122	27.6678	26.9851	34	34	-0.280282	0.265499	-0.417154
P07913	L-threonine 3-dehydrogenase	tdh	37.239	53	27.0986	26.966	27.2633	26.6802	12	12	-0.132603	0.164706	-0.418421
P42596	Ribosomal RNA large subunit methyltransferase G	rlmG	42.331	35	23.687	23.1045	23.5261	23.2679	10	10	-0.58247	-0.160873	-0.419138
P0ACM2	HTH-type transcriptional repressor RspR	rspR	26.565	13	22.9291	22.0705	22.8836	22.5077	5	5	-0.858582	-0.045492	-0.421416
P25665	5-methyltetrahydropteroyltriglutamate--homocysteine methyltransferase	metE	84.672	26	22.4681	22.0275	22.066	22.0442	11	11	-0.44061	-0.402115	-0.423901
P0AGL2	Putative reactive intermediate deaminase TdcF	tdcF	14.007	49	28.0449	26.966	28.4104	27.6206	7	7	-1.07896	0.365473	-0.424358
P0ABJ1	Cytochrome bo(3) ubiquinol oxidase subunit 2	cyoA	34.911	87	27.8373	27.3018	27.9061	27.4115	10	10	-0.535497	0.0687813	-0.425806
P0AEE5	D-galactose-binding periplasmic protein	mglB	35.712	172	29.4364	29.4534	29.0377	29.0062	31	31	0.0170565	-0.398655	-0.430176
P0AG55	50S ribosomal protein L6	rplF	18.904	138	30.695	30.5373	30.6993	30.2618	13	13	-0.157704	0.00430928	-0.433217
P75694	Uncharacterized protein YahO	yahO	9.8953	37	27.2661	26.8019	27.4999	26.8322	9	9	-0.464132	0.233839	-0.433871
P45527	Uncharacterized protease YhbU	yhbU	37.047	5	21.8755	21.3738	21.8327	21.4412	2	2	-0.501679	-0.0428506	-0.434314
P0A6Z3	Chaperone protein HtpG	htpG	71.422	304	28.7156	28.4726	28.6164	28.28	52	52	-0.242994	-0.0991593	-0.435595
P08245	Uncharacterized protein YciH	yciH	11.396	13	23.9504	23.722	23.7726	23.5146	2	2	-0.228353	-0.177745	-0.435775
P16703	Cysteine synthase B	cysM	32.664	35	24.157	23.6113	24.2521	23.7209	12	12	-0.545668	0.0950555	-0.436117
P76406	Uncharacterized protein YegR	yegR	11.465	4	20.6049	21.2859	22.6339	NaN	3	3	0.680998	2.02908	-0.437054
P0ADT5	Putative acid--amine ligase YgiC	ygiC	45.025	41	25.129	24.9893	25.2645	24.6905	11	11	-0.139679	0.135526	-0.43849
P0AD37	Uncharacterized protein YfeC	yfeC	12.719	6	22.4348	22.4547	21.9373	21.995	4	4	0.0199135	-0.497488	-0.439848
P05791	Dihydroxy-acid dehydratase	ilvD	65.531	18	22.6499	22.6339	22.8755	22.2085	7	7	-0.0159598	0.225655	-0.441401
P37767	Uncharacterized HTH-type transcriptional regulator YfhH	yfhH	30.707	18	23.1383	23.0827	22.9054	22.695	7	7	-0.0555913	-0.2329	-0.443314
P15005	5-methylcytosine-specific restriction enzyme B	mcrB	53.157	36	23.3905	23.1032	23.5923	22.9467	11	11	-0.287252	0.201816	-0.443766
P77304	Dipeptide and tripeptide permease A	dtpA	53.991	7	23.8227	23.0593	23.4443	23.3789	4	4	-0.763362	-0.378395	-0.443813
P0A873	tRNA (guanine-N(1)-)-methyltransferase	trmD	28.422	19	24.7553	24.6399	24.6081	24.31	7	7	-0.115397	-0.1472	-0.445307
[truncated: 254 more rows]
