# Supplementary material for: Mutations in the essential outer membrane protein BamA contribute to Escherichia coli resistance to the antimicrobial peptide TAT-RasGAP317-326
Source: J Biol Chem. 2024 Nov 26;301(1):108018. doi: 10.1016/j.jbc.2024.108018 (PMC11842939; doi:10.1016/j.jbc.2024.108018)
Supplement: Dataset 2 [file mmc12.xlsx]

## Sheet: All
Dataset 2. List of proteins detected by MS/MS in E. coli treated or not with 32 µg/ml TAT-RasGAP317-326. Samples were analyzed in duplicates by MS/MS and detected peptides were attributed to the corresponding proteins. Number of peptides were then compared between treated and untreated samples and foldchange were calculated.
Majority.protein.IDs	Protein.names	Gene.names	Mol.weight.kDa	Score	p.value.Ctrl-TAT	Log2 fold.change.Ctrl-TAT	is.significant.Ctrl-TAT	Log2 Ctrl.16904.iBAQ	Log2 TAT.16905.iBAQ	Log2 Ctrl.16906.iBAQ	Log2 TAT.16907.iBAQ	iBAQ.peptides	Peptides	Razor.unique.peptides	Unique.peptides	Intensity	Ctrl.16904.Intensity	TAT.16905.Intensity	Ctrl.16906.Intensity	TAT.16907.Intensity	Ctrl.16904.MS.MS.count	TAT.16905.MS.MS.count	Ctrl.16906.MS.MS.count	TAT.16907.MS.MS.count	MS.MS.count	GOBP name	GOMF name	GOCC name	KEGG name	Fasta.headers
P0AGK8	HTH-type transcriptional regulator IscR	iscR	17.336	233.02	0.0467014	-7.71979	TRUE	NaN	2.89926	-2.65266	3.93468	10	7	7	7	1398500000	0	479800000	93102000	825590000	1	7	3	9	20	nucleobase-containing compound metabolic process;transcription, DNA-dependent;regulation of transcription, DNA-dependent;nitrogen compound metabolic process;metabolic process;biosynthetic process;macromolecule biosynthetic process;regulation of biosynthetic process;cellular process;regulation of gene expression;regulation of macromolecule biosynthetic process;RNA metabolic process;regulation of n…	nucleic acid binding transcription factor activity;nucleic acid binding;DNA binding;double-stranded DNA binding;sequence-specific DNA binding transcription factor activity;binding;iron ion binding;ion binding;cation binding;structure-specific DNA binding;metal ion binding;transition metal ion binding;iron-sulfur cluster binding;2 iron, 2 sulfur cluster binding;metal cluster binding			sp|P0AGK8|ISCR_ECOLI HTH-type transcriptional regulator IscR OS=Escherichia coli (strain K12) OX=83333 GN=iscR PE=1 SV=1
P0A6J3	Sulfate transporter CysZ	cysZ	29.305	5.3016	0.000753018	-6.28907	TRUE	NaN	-0.279476	NaN	0.0543511	5	1	1	1	21654000	0	9604300	0	12050000	0	1	0	1	2	sulfur amino acid metabolic process;sulfur amino acid biosynthetic process;sulfate assimilation;organic acid metabolic process;cellular amino acid metabolic process;cysteine metabolic process;sulfur compound metabolic process;nitrogen compound metabolic process;transport;ion transport;cation transport;hydrogen transport;metabolic process;cellular amino acid biosynthetic process;biosynthetic proce…	transporter activity;secondary active sulfate transmembrane transporter activity;cation transmembrane transporter activity;anion transmembrane transporter activity;sulfate:hydrogen symporter activity;high affinity sulfate:hydrogen symporter activity;ion transmembrane transporter activity;monovalent inorganic cation transmembrane transporter activity;hydrogen ion transmembrane transporter activity…	integral to plasma membrane;integral to membrane;intrinsic to membrane;intrinsic to plasma membrane;membrane part;plasma membrane part;cell part		sp|P0A6J3|CYSZ_ECOLI Sulfate transporter CysZ OS=Escherichia coli (strain K12) OX=83333 GN=cysZ PE=1 SV=1
P69776	Major outer membrane lipoprotein Lpp	lpp	8.3234	19.586	0.0345162	-5.93793	TRUE	1.03842	5.87076	-1.22638	5.81715	5	6	6	6	1750500000	53039000	686770000	192670000	818030000	5	5	6	7	23	lipid metabolic process;metabolic process;cellular process;lipid modification;cellular metabolic process;primary metabolic process;cellular lipid metabolic process	pattern binding;binding;protein binding;glycosaminoglycan binding;lipid binding;carbohydrate binding;polysaccharide binding;identical protein binding;peptidoglycan binding	cell outer membrane;membrane;integral to membrane;outer membrane;intrinsic to membrane;intrinsic to cell outer membrane;membrane part;external encapsulating structure part;cell part;integral to cell outer membrane		sp|P69776|LPP_ECOLI Major outer membrane lipoprotein Lpp OS=Escherichia coli (strain K12) OX=83333 GN=lpp PE=1 SV=1
P39334	HTH-type transcriptional repressor BdcR	bdcR	21.501	8.7873	0.0201075	-5.89138	TRUE	NaN	-0.0768204	NaN	0.270495	8	1	1	1	40080000	0	17684000	0	22396000	0	1	0	1	2	nucleobase-containing compound metabolic process;transcription, DNA-dependent;regulation of transcription, DNA-dependent;nitrogen compound metabolic process;metabolic process;biosynthetic process;macromolecule biosynthetic process;regulation of biosynthetic process;negative regulation of biosynthetic process;negative regulation of metabolic process;cellular process;regulation of gene expression;r…	nucleic acid binding transcription factor activity;nucleic acid binding;DNA binding;sequence-specific DNA binding transcription factor activity;binding			sp|P39334|BDCR_ECOLI HTH-type transcriptional repressor BdcR OS=Escherichia coli (strain K12) OX=83333 GN=bdcR PE=1 SV=2
P0AFK6	Spermidine/putrescine transport system permease protein PotC	potC	29.111	2.039	0.000512683	-5.71534	TRUE	NaN	0.276788	NaN	0.50535	5	1	1	1	30594000	0	14123000	0	16471000	0	1	0	1	2	transport;amine transport;polyamine transport;establishment of localization;organic substance transport;nitrogen compound transport	catalytic activity;transporter activity;amine transmembrane transporter activity;polyamine transmembrane transporter activity;primary active transmembrane transporter activity;P-P-bond-hydrolysis-driven transmembrane transporter activity;polyamine-transporting ATPase activity;pyrophosphatase activity;hydrolase activity;hydrolase activity, acting on acid anhydrides;hydrolase activity, acting on ac…	plasma membrane;membrane;integral to membrane;intrinsic to membrane;membrane part;cell part	ABC transporters	sp|P0AFK6|POTC_ECOLI Spermidine/putrescine transport system permease protein PotC OS=Escherichia coli (strain K12) OX=83333 GN=potC PE=3 SV=1
P0AFN2	Phage shock protein C	pspC	13.517	1.6975	0.0784808	-5.12358	FALSE	NaN	-0.0617584	NaN	-0.326863	5	2	2	2	20420000	0	11169000	0	9251300	0	3	0	2	5	nucleobase-containing compound metabolic process;transcription, DNA-dependent;regulation of transcription, DNA-dependent;nitrogen compound metabolic process;metabolic process;biosynthetic process;macromolecule biosynthetic process;regulation of biosynthetic process;cellular process;regulation of gene expression;regulation of macromolecule biosynthetic process;RNA metabolic process;regulation of n…		plasma membrane;membrane;integral to membrane;intrinsic to membrane;membrane part;cell part		sp|P0AFN2|PSPC_ECOLI Phage shock protein C OS=Escherichia coli (strain K12) OX=83333 GN=pspC PE=1 SV=1
P17315	Colicin I receptor	cirA	73.895	52.246	0.0601475	-4.7897	FALSE	-8.51732	-2.23494	NaN	-2.83199	37	11	11	11	62408000	293130	32233000	0	29883000	1	10	0	9	20	transport;cellular ion homeostasis;cellular metal ion homeostasis;cellular iron ion homeostasis;cellular process;protein transport;cellular homeostasis;cellular cation homeostasis;iron assimilation;homeostatic process;bacteriocin transport;establishment of protein localization;chemical homeostasis;ion homeostasis;establishment of localization;metal ion homeostasis;iron ion homeostasis;cation home…	receptor activity;transporter activity;iron ion transmembrane transporter activity;protein transmembrane transporter activity;cation transmembrane transporter activity;protein transporter activity;ion transmembrane transporter activity;siderophore transmembrane transporter activity;primary active transmembrane transporter activity;P-P-bond-hydrolysis-driven transmembrane transporter activity;P-P-…	cell outer membrane;membrane;integral to membrane;outer membrane;intrinsic to membrane;membrane part;external encapsulating structure part;cell part		sp|P17315|CIRA_ECOLI Colicin I receptor OS=Escherichia coli (strain K12) OX=83333 GN=cirA PE=1 SV=2
P28631	DNA polymerase III subunit delta	holB	36.936	10.646	0.129804	-4.75948	FALSE	NaN	2.21703	-4.39992	-1.59284	16	4	4	4	204150000	0	180830000	6914800	16410000	1	3	2	2	8	nucleobase-containing compound metabolic process;DNA metabolic process;DNA replication;DNA-dependent DNA replication;nitrogen compound metabolic process;metabolic process;biosynthetic process;macromolecule biosynthetic process;cellular process;cellular nitrogen compound metabolic process;cellular macromolecule biosynthetic process;macromolecule metabolic process;cellular metabolic process;primary…	nucleic acid binding;DNA binding;catalytic activity;DNA-directed DNA polymerase activity;nuclease activity;exonuclease activity;binding;3'-5' exonuclease activity;transferase activity;transferase activity, transferring phosphorus-containing groups;nucleotidyltransferase activity;hydrolase activity;hydrolase activity, acting on ester bonds;DNA polymerase activity	DNA replication factor C complex;DNA polymerase III complex;macromolecular complex;DNA polymerase complex;protein complex;organelle part;intracellular part;chromosomal part;intracellular organelle part;cell part	Purine metabolism;Pyrimidine metabolism;DNA replication;Mismatch repair;Homologous recombination	sp|P28631|HOLB_ECOLI DNA polymerase III subunit delta OS=Escherichia coli (strain K12) OX=83333 GN=holB PE=1 SV=2
Q46919	Uncharacterized protein YqcC	yqcC	12.786	2.5657	0.0052644	-4.56498	TRUE	NaN	-0.281881	NaN	-0.925496	5	1	1	1	15698000	0	9588300	0	6109300	0	1	0	1	2	biofilm formation;single-species biofilm formation;multi-organism process				sp|Q46919|YQCC_ECOLI Uncharacterized protein YqcC OS=Escherichia coli (strain K12) OX=83333 GN=yqcC PE=1 SV=1
P0ABU7	Biopolymer transport protein ExbB	exbB	26.287	80.074	0.0446746	-4.53247	TRUE	-0.916439	2.78952	-2.87572	2.48326	8	7	7	7	517460000	12304000	212380000	33032000	259740000	1	9	4	9	23	transport;regulation of gene expression;posttranscriptional regulation of gene expression;protein transport;regulation of metabolic process;regulation of protein stability;bacteriocin transport;establishment of protein localization;regulation of biological process;protein stabilization;establishment of localization;regulation of macromolecule metabolic process;biological regulation;regulation of …	transporter activity;protein transporter activity;substrate-specific transporter activity;energy transducer activity;molecular transducer activity	plasma membrane;membrane;integral to membrane;intrinsic to membrane;membrane part;cell part		sp|P0ABU7|EXBB_ECOLI Biopolymer transport protein ExbB OS=Escherichia coli (strain K12) OX=83333 GN=exbB PE=1 SV=1
P75829	Uncharacterized protein YbjX	ybjX	38.357	123.27	0.03948	-4.46423	TRUE	-2.58117	1.33532	-4.30021	0.711757	19	13	13	13	836840000	45075000	384310000	78199000	329250000	2	12	3	10	27	response to stress;response to DNA damage stimulus;cellular process;cellular response to stress;response to stimulus;cellular response to stimulus				sp|P75829|YBJX_ECOLI Uncharacterized protein YbjX OS=Escherichia coli (strain K12) OX=83333 GN=ybjX PE=4 SV=1
P31547	D-methionine transport system permease protein MetI	metI	23.256	30.351	0.0333296	-4.31898	TRUE	NaN	1.11916	NaN	-0.435068	7	1	1	1	47468000	0	35452000	0	12016000	0	2	0	1	3	transport;amino acid transport;amine transport;organic acid transport;carboxylic acid transport;establishment of localization;organic substance transport;nitrogen compound transport		plasma membrane;membrane;integral to membrane;intrinsic to membrane;membrane part;cell part	ABC transporters	sp|P31547|METI_ECOLI D-methionine transport system permease protein MetI OS=Escherichia coli (strain K12) OX=83333 GN=metI PE=1 SV=1
P37339	L-2-hydroxyglutarate oxidase LhgO	lhgO	46.081	22.717	0.257033	-4.22344	FALSE	-9.04508	-1.68232	-3.75599	-2.67186	23	8	8	8	60821000	7868300	28156000	5585400	19211000	2	9	1	8	20		catalytic activity;(S)-2-hydroxy-acid oxidase activity;binding;oxidoreductase activity;oxidoreductase activity, acting on CH-OH group of donors;oxidoreductase activity, acting on the CH-OH group of donors, oxygen as acceptor;L-2-hydroxyglutarate oxidase activity;cofactor binding;flavin adenine dinucleotide binding;coenzyme binding	cytoplasm;intracellular part;cell part		sp|P37339|LHGD_ECOLI L-2-hydroxyglutarate dehydrogenase OS=Escherichia coli (strain K12) OX=83333 GN=lhgD PE=1 SV=3
P0A9T6	Uncharacterized HTH-type transcriptional regulator YbaQ	ybaQ	13.171	8.4418	0.059557	-4.1145	FALSE	NaN	-0.229796	-2.85833	1.19281	7	2	2	2	54221000	0	13917000	3167000	37137000	0	1	1	2	4	nucleobase-containing compound metabolic process;transcription, DNA-dependent;regulation of transcription, DNA-dependent;nitrogen compound metabolic process;metabolic process;biosynthetic process;macromolecule biosynthetic process;regulation of biosynthetic process;cellular process;regulation of gene expression;regulation of macromolecule biosynthetic process;RNA metabolic process;regulation of n…	nucleic acid binding;DNA binding;binding;sequence-specific DNA binding			sp|P0A9T6|YBAQ_ECOLI Uncharacterized HTH-type transcriptional regulator YbaQ OS=Escherichia coli (strain K12) OX=83333 GN=ybaQ PE=1 SV=1
P08245	Uncharacterized protein YciH	yciH	11.396	5.1928	0.397615	-3.95064	FALSE	0.722651	0.995072	NaN	0.948393	5	3	3	3	69580000	23952000	23235000	0	22393000	3	3	0	2	8	translational initiation;regulation of translation;regulation of biosynthetic process;cellular process;regulation of gene expression;regulation of macromolecule biosynthetic process;posttranscriptional regulation of gene expression;regulation of metabolic process;regulation of cellular metabolic process;regulation of cellular biosynthetic process;regulation of cellular protein metabolic process;r…	nucleic acid binding;RNA binding;translation initiation factor activity;binding;translation factor activity, nucleic acid binding;ribonucleoprotein binding;ribosome binding	ribonucleoprotein complex;macromolecular complex;intracellular part;cytoplasmic part;cell part;translation initiation complex	RNA transport	sp|P08245|YCIH_ECOLI Uncharacterized protein YciH OS=Escherichia coli (strain K12) OX=83333 GN=yciH PE=1 SV=1
P0AEJ2	Isochorismate synthase EntC	entC	42.931	23.356	0.0547472	-3.84938	FALSE	-5.98685	-1.07983	NaN	-1.33279	18	12	12	12	93540000	823910	65357000	0	27359000	1	12	0	8	21	alcohol metabolic process;peptide metabolic process;cellular aromatic compound metabolic process;metabolic process;biosynthetic process;siderophore metabolic process;enterobactin metabolic process;enterobactin biosynthetic process;catechol-containing compound metabolic process;cellular process;phenol-containing compound metabolic process;nonribosomal peptide biosynthetic process;siderophore biosy…	magnesium ion binding;catalytic activity;binding;isochorismate synthase activity;isomerase activity;intramolecular transferase activity;ion binding;cation binding;metal ion binding;intramolecular transferase activity, transferring hydroxy groups		Ubiquinone and other terpenoid-quinone biosynthesis;Biosynthesis of siderophore group nonribosomal peptides	sp|P0AEJ2|ENTC_ECOLI Isochorismate synthase EntC OS=Escherichia coli (strain K12) OX=83333 GN=entC PE=1 SV=1
P76445	Lipid A 1-diphosphate synthase	lpxT	26.759	3.8981	0.343299	-3.8228	FALSE	NaN	2.33529	1.21726	1.58216	8	3	3	3	210740000	0	94124000	61024000	55591000	0	2	1	2	5	polysaccharide biosynthetic process;carbohydrate metabolic process;polysaccharide metabolic process;lipid metabolic process;metabolic process;lipid biosynthetic process;lipopolysaccharide metabolic process;biosynthetic process;macromolecule biosynthetic process;lipopolysaccharide biosynthetic process;cellular process;cellular component organization;cellular membrane organization;carbohydrate bios…	catalytic activity;pyrophosphatase activity;transferase activity;transferase activity, transferring phosphorus-containing groups;phosphotransferase activity, phosphate group as acceptor;hydrolase activity;hydrolase activity, acting on acid anhydrides;hydrolase activity, acting on acid anhydrides, in phosphorus-containing anhydrides;undecaprenyl-diphosphatase activity	plasma membrane;membrane;integral to membrane;intrinsic to membrane;membrane part;cell part		sp|P76445|LPXT_ECOLI Lipid A 1-diphosphate synthase OS=Escherichia coli (strain K12) OX=83333 GN=lpxT PE=1 SV=2
P15031	Fe(3+) dicitrate transport ATP-binding protein FecE	fecE	28.19	2.8641	0.00963517	-3.76429	TRUE	NaN	-2.60494	NaN	-3.34821	14	2	2	2	8555800	0	5365400	0	3190400	0	2	0	1	3	transport;ion transport;homeostatic process;chemical homeostasis;ion homeostasis;establishment of localization;iron ion homeostasis;cation homeostasis;biological regulation;regulation of biological quality	nucleotide binding;catalytic activity;binding;ATP binding;pyrophosphatase activity;hydrolase activity;hydrolase activity, acting on acid anhydrides;hydrolase activity, acting on acid anhydrides, in phosphorus-containing anhydrides;ATPase activity;purine nucleotide binding;nucleoside-triphosphatase activity;adenyl nucleotide binding;ribonucleotide binding;purine ribonucleotide binding;adenyl ribon…	plasma membrane;membrane;cell part	ABC transporters	sp|P15031|FECE_ECOLI Fe(3+) dicitrate transport ATP-binding protein FecE OS=Escherichia coli (strain K12) OX=83333 GN=fecE PE=2 SV=1
P15028	Fe(3+) dicitrate-binding periplasmic protein	fecB	33.146	16.368	0.143062	-3.75596	FALSE	NaN	-2.97272	NaN	-0.12682	14	3	3	3	57402000	0	27645000	0	29757000	0	4	0	4	8	transport;ion transport;homeostatic process;chemical homeostasis;ion homeostasis;establishment of localization;iron ion homeostasis;cation homeostasis;biological regulation;regulation of biological quality		periplasmic space;cell part	ABC transporters	sp|P15028|FECB_ECOLI Fe(3+) dicitrate-binding periplasmic protein OS=Escherichia coli (strain K12) OX=83333 GN=fecB PE=2 SV=3
P0A8L5	UPF0260 protein YcgN	ycgN	17.91	2.862	0.0861692	-3.7433	FALSE	NaN	-1.84057	NaN	-0.291055	8	2	2	2	20383000	0	5207800	0	15175000	0	2	0	2	4					sp|P0A8L5|YCGN_ECOLI UPF0260 protein YcgN OS=Escherichia coli (strain K12) OX=83333 GN=ycgN PE=3 SV=1
P0A746	Peptide methionine sulfoxide reductase MsrB	msrB	15.451	20.254	0.168106	-3.58743	FALSE	NaN	0.162681	-1.38558	0.949424	8	3	3	3	72722000	0	20878000	15990000	35854000	0	1	5	4	10	response to stress;response to oxidative stress;metabolic process;cellular process;protein metabolic process;protein repair;response to chemical stimulus;macromolecule metabolic process;cellular metabolic process;primary metabolic process;cellular macromolecule metabolic process;cellular protein metabolic process;response to stimulus	catalytic activity;binding;iron ion binding;zinc ion binding;oxidoreductase activity;oxidoreductase activity, acting on a sulfur group of donors;oxidoreductase activity, acting on a sulfur group of donors, disulfide as acceptor;peptide-methionine (R)-S-oxide reductase activity;ion binding;cation binding;metal ion binding;transition metal ion binding	cytosol;intracellular part;cytoplasmic part;cell part		sp|P0A746|MSRB_ECOLI Peptide methionine sulfoxide reductase MsrB OS=Escherichia coli (strain K12) OX=83333 GN=msrB PE=1 SV=1
P0ABT5	tRNA-dihydrouridine synthase B	dusB	35.866	9.9452	0.0167584	-3.55302	TRUE	NaN	-0.724438	-3.95234	-0.972294	19	3	3	3	53313000	0	26812000	4026800	22474000	0	2	1	3	6		catalytic activity;binding;oxidoreductase activity;oxidoreductase activity, acting on the CH-CH group of donors;tRNA dihydrouridine synthase activity;cofactor binding;flavin adenine dinucleotide binding;coenzyme binding			sp|P0ABT5|DUSB_ECOLI tRNA-dihydrouridine synthase B OS=Escherichia coli (strain K12) OX=83333 GN=dusB PE=1 SV=1
P0A752	Nicotinate-nucleotide adenylyltransferase	nadD	24.528	4.786	0.150958	-3.44892	FALSE	NaN	-1.32689	NaN	-0.632548	9	2	2	2	21838000	0	8364600	0	13473000	0	1	0	2	3	organic acid metabolic process;nucleobase-containing compound metabolic process;cellular amino acid metabolic process;aspartate metabolic process;coenzyme metabolic process;oxidoreduction coenzyme metabolic process;nucleoside phosphate metabolic process;nitrogen compound metabolic process;metabolic process;biosynthetic process;aspartate family amino acid metabolic process;coenzyme biosynthetic pr…	nucleotide binding;catalytic activity;nicotinate-nucleotide adenylyltransferase activity;binding;ATP binding;transferase activity;transferase activity, transferring phosphorus-containing groups;nucleotidyltransferase activity;purine nucleotide binding;adenyl nucleotide binding;ribonucleotide binding;purine ribonucleotide binding;adenyl ribonucleotide binding;purine ribonucleoside triphosphate bin…		Nicotinate and nicotinamide metabolism	sp|P0A752|NADD_ECOLI Nicotinate-nucleotide adenylyltransferase OS=Escherichia coli (strain K12) OX=83333 GN=nadD PE=1 SV=1
P0AG03	3-octaprenyl-4-hydroxybenzoate carboxy-lyase partner protein	ubiX	20.695	6.8116	0.0252956	-3.44211	TRUE	NaN	-2.20248	NaN	-1.55021	12	2	2	2	15588000	0	6078600	0	9509600	0	2	0	2	4	coenzyme metabolic process;oxidoreduction coenzyme metabolic process;ubiquinone metabolic process;ubiquinone biosynthetic process;metabolic process;biosynthetic process;coenzyme biosynthetic process;cellular process;cellular ketone metabolic process;quinone cofactor metabolic process;cellular metabolic process;cellular biosynthetic process;small molecule metabolic process;quinone cofactor biosynt…	catalytic activity;3-octaprenyl-4-hydroxybenzoate carboxy-lyase activity;lyase activity;carbon-carbon lyase activity;carboxy-lyase activity		Ubiquinone and other terpenoid-quinone biosynthesis	sp|P0AG03|UBIX_ECOLI Flavin prenyltransferase UbiX OS=Escherichia coli (strain K12) OX=83333 GN=ubiX PE=2 SV=1
P0AB14	Uncharacterized protein YccJ	yccJ	8.5244	18.402	0.372482	-3.42083	FALSE	NaN	2.8368	1.76322	1.64771	5	4	4	4	332980000	0	119070000	116970000	96936000	0	3	3	4	10					sp|P0AB14|YCCJ_ECOLI Uncharacterized protein YccJ OS=Escherichia coli (strain K12) OX=83333 GN=yccJ PE=1 SV=1
P0AGF2	Sulfur acceptor protein CsdE	csdE	15.94	4.028	0.391756	-3.33059	FALSE	-2.3191	-3.25542	NaN	1.8388	11	2	2	2	100400000	6398900	2685600	0	91320000	1	1	0	1	3	metabolic process;biosynthetic process;cellular process;iron-sulfur cluster assembly;metallo-sulfur cluster assembly;cellular metabolic process;cellular biosynthetic process;cofactor metabolic process;cofactor biosynthetic process				sp|P0AGF2|CSDE_ECOLI Sulfur acceptor protein CsdE OS=Escherichia coli (strain K12) OX=83333 GN=csdE PE=1 SV=1
P0AEH3	Protein ElaA	elaA	17.419	8.6343	0.161683	-3.31836	FALSE	NaN	-1.76496	NaN	-2.13558	7	2	2	2	8499200	0	4802000	0	3697100	0	1	1	2	4	protein modification process;protein acetylation;N-terminal protein amino acid acetylation;metabolic process;cellular process;protein metabolic process;N-terminal protein amino acid modification;macromolecule metabolic process;macromolecule modification;protein acylation;cellular metabolic process;primary metabolic process;cellular macromolecule metabolic process;cellular protein metabolic process	catalytic activity;peptide alpha-N-acetyltransferase activity;N-acetyltransferase activity;acetyltransferase activity;N-acyltransferase activity;transferase activity;transferase activity, transferring acyl groups;transferase activity, transferring acyl groups other than amino-acyl groups;peptide N-acetyltransferase activity	protein acetyltransferase complex;macromolecular complex;protein complex;intracellular part;cell part		sp|P0AEH3|ELAA_ECOLI Protein ElaA OS=Escherichia coli (strain K12) OX=83333 GN=elaA PE=1 SV=1
P0AC98	Succinate-acetate/proton symporter SatP	satP	20.071	1.6965	0.341444	-3.31618	FALSE	1.42683	2.20326	NaN	1.93068	2	1	1	1	54778000	15609000	21473000	0	17695000	1	1	0	1	3	transport;ion transport;cation transport;hydrogen transport;anion transport;dicarboxylic acid transport;acetate transport;cellular process;monovalent inorganic cation transport;organic anion transport;monocarboxylic acid transport;C4-dicarboxylate transport;succinate transport;organic acid transport;proton transport;ion transmembrane transport;acetate transmembrane transport;carboxylic acid trans…	transporter activity;organic acid transmembrane transporter activity;monocarboxylic acid transmembrane transporter activity;cation transmembrane transporter activity;anion transmembrane transporter activity;organic anion transmembrane transporter activity;ion transmembrane transporter activity;acetate transmembrane transporter activity;secondary active transmembrane transporter activity;symporter…	plasma membrane;membrane;integral to membrane;intrinsic to membrane;membrane part;cell part		sp|P0AC98|SATP_ECOLI Succinate-acetate/proton symporter SatP OS=Escherichia coli (strain K12) OX=83333 GN=satP PE=1 SV=1
P29131	Cell division protein FtsN	ftsN	35.793	45.262	0.251307	-3.30698	FALSE	NaN	-0.804743	-2.15275	-1.02205	19	6	6	6	103620000	0	34909000	32079000	36634000	0	5	5	6	16	barrier septum formation;cellular process;cellular component organization;cellular component assembly;cytokinetic process;cell division;cellular component organization or biogenesis;cellular component organization or biogenesis at cellular level;cellular component organization at cellular level;cellular component assembly at cellular level		plasma membrane;membrane;integral to membrane;cell septum;intrinsic to membrane;membrane part;cell part		sp|P29131|FTSN_ECOLI Cell division protein FtsN OS=Escherichia coli (strain K12) OX=83333 GN=ftsN PE=1 SV=3
P30745	Cyclic pyranopterin monophosphate synthase	moaA	37.346	25.791	0.0141209	-3.26408	TRUE	-5.07259	-2.3584	NaN	-1.73771	21	5	5	5	32880000	1811500	16455000	0	14613000	1	5	0	5	11	cellular aromatic compound metabolic process;coenzyme metabolic process;Mo-molybdopterin cofactor biosynthetic process;nitrogen compound metabolic process;response to stress;metabolic process;biosynthetic process;coenzyme biosynthetic process;response to temperature stimulus;response to heat;response to abiotic stimulus;cellular process;heterocycle biosynthetic process;aromatic compound biosynthe…	nucleotide binding;binding;GTP binding;purine nucleotide binding;guanyl nucleotide binding;ribonucleotide binding;purine ribonucleotide binding;guanyl ribonucleotide binding;purine ribonucleoside triphosphate binding;ion binding;cation binding;metal ion binding;iron-sulfur cluster binding;4 iron, 4 sulfur cluster binding;metal cluster binding	molybdopterin synthase complex;macromolecular complex;protein complex;cell part	Folate biosynthesis;Sulfur relay system	sp|P30745|MOAA_ECOLI GTP 3,8-cyclase OS=Escherichia coli (strain K12) OX=83333 GN=moaA PE=1 SV=1
P15038	Helicase IV	helD	77.975	38.916	0.384459	-3.25171	FALSE	-3.66282	2.34848	2.21411	2.70624	42	15	15	15	1860300000	37296000	499280000	667980000	655740000	9	8	14	9	40	nucleobase-containing compound metabolic process;DNA metabolic process;DNA recombination;nitrogen compound metabolic process;metabolic process;cellular process;DNA geometric change;DNA duplex unwinding;cellular nitrogen compound metabolic process;macromolecule metabolic process;cellular metabolic process;primary metabolic process;cellular macromolecule metabolic process;DNA conformation change;nu…	two-component sensor activity;nucleotide binding;nucleic acid binding;DNA binding;DNA helicase activity;catalytic activity;ATP-dependent DNA helicase activity;helicase activity;protein kinase activity;protein histidine kinase activity;signal transducer activity;binding;ATP binding;ATP-dependent helicase activity;DNA-dependent ATPase activity;kinase activity;pyrophosphatase activity;transferase ac…	membrane;macromolecular complex;DNA helicase complex;protein complex;intracellular part;cell part		sp|P15038|HELD_ECOLI DNA helicase IV OS=Escherichia coli (strain K12) OX=83333 GN=helD PE=1 SV=2
P0AE14	Protein AmpE	ampE	32.122	20.008	0.0176539	-3.21374	TRUE	-3.59075	-0.832573	-3.63765	0.0316643	16	3	3	3	134030000	58812000	20947000	16314000	37957000	3	3	2	3	11			plasma membrane;membrane;integral to membrane;intrinsic to membrane;membrane part;cell part		sp|P0AE14|AMPE_ECOLI Protein AmpE OS=Escherichia coli (strain K12) OX=83333 GN=ampE PE=1 SV=1
P02929	Protein TonB	tonB	26.094	2.1136	0.14769	-3.1709	FALSE	NaN	-2.11459	-3.88687	-2.06885	11	1	1	1	14446000	0	5922000	2439600	6084800	1	1	1	1	4	transition metal ion transport;transport;ion transport;cation transport;iron ion transport;protein transport;iron chelate transport;cobalamin transport;siderophore transport;metal ion transport;colicin transport;bacteriocin transport;establishment of protein localization;vitamin transport;establishment of localization	transporter activity;iron ion transmembrane transporter activity;cation transmembrane transporter activity;ion transmembrane transporter activity;siderophore transmembrane transporter activity;transmembrane transporter activity;inorganic cation transmembrane transporter activity;substrate-specific transmembrane transporter activity;substrate-specific transporter activity;energy transducer activit…	plasma membrane;membrane;integral to membrane;outer membrane-bounded periplasmic space;intrinsic to membrane;intrinsic to plasma membrane;intrinsic to external side of plasma membrane;periplasmic space;membrane part;plasma membrane part;external encapsulating structure part;cell part		sp|P02929|TONB_ECOLI Protein TonB OS=Escherichia coli (strain K12) OX=83333 GN=tonB PE=1 SV=2
P0ABF1	Poly(A) polymerase I	pcnB	53.87	60.711	0.414028	-3.14413	FALSE	NaN	0.719096	0.886654	1.21341	26	18	18	18	616470000	95631000	125470000	209040000	186330000	11	14	17	19	61	nucleobase-containing compound metabolic process;plasmid maintenance;transcription, DNA-dependent;mRNA polyadenylation;RNA processing;mRNA processing;nitrogen compound metabolic process;metabolic process;biosynthetic process;macromolecule biosynthetic process;RNA modification;cellular process;RNA metabolic process;mRNA metabolic process;RNA 3'-end processing;mRNA 3'-end processing;RNA biosyntheti…	nucleotide binding;nucleic acid binding;RNA binding;catalytic activity;polynucleotide adenylyltransferase activity;binding;ATP binding;transferase activity;transferase activity, transferring phosphorus-containing groups;nucleotidyltransferase activity;purine nucleotide binding;adenyl nucleotide binding;ribonucleotide binding;purine ribonucleotide binding;adenyl ribonucleotide binding;purine ribon…	cytoplasm;plasma membrane;membrane;intracellular part;cell part	RNA degradation	sp|P0ABF1|PCNB_ECOLI Poly(A) polymerase I OS=Escherichia coli (strain K12) OX=83333 GN=pcnB PE=1 SV=2
P76217	N-succinylglutamate 5-semialdehyde dehydrogenase	astD	53.026	10.177	0.105968	-3.12229	FALSE	NaN	-1.02352	NaN	-2.43356	17	6	6	6	30081000	0	22778000	0	7303300	0	6	0	2	8	organic acid metabolic process;succinate metabolic process;cellular amino acid metabolic process;arginine metabolic process;arginine catabolic process;glutamate metabolic process;nitrogen compound metabolic process;metabolic process;catabolic process;cellular amino acid catabolic process;glutamine family amino acid metabolic process;glutamine family amino acid catabolic process;amine metabolic pr…	catalytic activity;aldehyde dehydrogenase (NAD) activity;oxidoreductase activity;oxidoreductase activity, acting on the aldehyde or oxo group of donors, NAD or NADP as acceptor;oxidoreductase activity, acting on the aldehyde or oxo group of donors;succinylglutamate-semialdehyde dehydrogenase activity		Arginine and proline metabolism	sp|P76217|ASTD_ECOLI N-succinylglutamate 5-semialdehyde dehydrogenase OS=Escherichia coli (strain K12) OX=83333 GN=astD PE=1 SV=1
P0AD59	Inhibitor of vertebrate lysozyme	ivy	16.872	23.354	0.225267	-3.0967	FALSE	-0.468274	0.688783	-4.02815	1.00818	10	4	4	4	307980000	100890000	97520000	4125500	105450000	3	6	2	5	16	regulation of metabolic process;regulation of biological process;regulation of catalytic activity;biological regulation;regulation of molecular function	enzyme inhibitor activity;enzyme regulator activity;lysozyme inhibitor activity	periplasmic space;cell part		sp|P0AD59|IVY_ECOLI Inhibitor of vertebrate lysozyme OS=Escherichia coli (strain K12) OX=83333 GN=ivy PE=1 SV=1
P0ACX3	Putative monooxygenase YdhR	ydhR	11.288	3.523	0.34124	-3.08541	FALSE	NaN	-0.113437	-1.05991	-0.77484	7	3	3	3	38566000	0	18055000	11016000	9495000	1	2	1	1	5		catalytic activity;oxidoreductase activity			sp|P0ACX3|YDHR_ECOLI Putative monooxygenase YdhR OS=Escherichia coli (strain K12) OX=83333 GN=ydhR PE=1 SV=1
P21420	Putative outer membrane porin protein NmpC	nmpC	40.302	55.265	0.0906139	-3.04349	FALSE	-3.79599	0.0945396	-1.84421	0.352242	18	10	7	7	167960000	10292000	55800000	30338000	71525000	4	10	5	11	30	transport;ion transport;cellular process;establishment of localization;transmembrane transport	transporter activity;channel activity;porin activity;passive transmembrane transporter activity;wide pore channel activity;transmembrane transporter activity	cell outer membrane;membrane;outer membrane;macromolecular complex;protein complex;membrane part;external encapsulating structure part;cell part;pore complex		sp|P21420|NMPC_ECOLI Putative outer membrane porin protein NmpC OS=Escherichia coli (strain K12) OX=83333 GN=nmpC PE=5 SV=2
P76170	UPF0482 protein YnfB	ynfB	12.909	10.657	0.409347	-2.93848	FALSE	-4.44356	1.45255	1.22848	1.20933	6	3	3	3	126590000	800480	41671000	47049000	37065000	2	3	4	2	11					sp|P76170|YNFB_ECOLI UPF0482 protein YnfB OS=Escherichia coli (strain K12) OX=83333 GN=ynfB PE=1 SV=1
P0AF52	Guanine/hypoxanthine permease GhxP	ghxP	45.711	31.715	0.424142	-2.93124	FALSE	NaN	-0.448359	-0.723912	-0.996647	7	1	1	1	34008000	0	11961000	13905000	8141500	0	1	2	1	4	transport;purine base transport;cellular process;nucleobase transport;nucleobase-containing compound transport;hypoxanthine transport;establishment of localization;transmembrane transport;nitrogen compound transport;purine-containing compound transmembrane transport	transporter activity;purine base transmembrane transporter activity;nucleobase transmembrane transporter activity;guanine transmembrane transporter activity;nucleobase-containing compound transmembrane transporter activity;transmembrane transporter activity;substrate-specific transmembrane transporter activity;substrate-specific transporter activity	plasma membrane;membrane;integral to membrane;intrinsic to membrane;membrane part;cell part		sp|P0AF52|GHXP_ECOLI Guanine/hypoxanthine permease GhxP OS=Escherichia coli (strain K12) OX=83333 GN=ghxP PE=1 SV=1
P22186	Transcriptional regulator MraZ	mraZ	17.386	14.734	0.214354	-2.90996	FALSE	NaN	-0.776167	-2.54219	-1.6178	8	2	2	2	21447000	0	10891000	4506100	6049500	0	2	1	1	4	nucleobase-containing compound metabolic process;transcription, DNA-dependent;nitrogen compound metabolic process;metabolic process;biosynthetic process;macromolecule biosynthetic process;cellular process;RNA metabolic process;RNA biosynthetic process;cellular nitrogen compound metabolic process;cellular macromolecule biosynthetic process;macromolecule metabolic process;cellular metabolic process…	nucleic acid binding transcription factor activity;nucleic acid binding;DNA binding;sequence-specific DNA binding transcription factor activity;binding	cytoplasm;nucleoid;organelle;non-membrane-bounded organelle;intracellular organelle;intracellular non-membrane-bounded organelle;intracellular part;cell part		sp|P22186|MRAZ_ECOLI Transcriptional regulator MraZ OS=Escherichia coli (strain K12) OX=83333 GN=mraZ PE=1 SV=1
P0AEL6	Ferrienterobactin-binding periplasmic protein	fepB	34.283	8.2988	0.212052	-2.86203	FALSE	NaN	-1.44968	-3.41724	-2.60509	10	3	3	3	20269000	0	13383000	3071100	3814400	1	3	1	1	6	transport;ion transport;response to stress;response to DNA damage stimulus;cellular process;cellular response to stress;homeostatic process;chemical homeostasis;ion homeostasis;response to stimulus;establishment of localization;cellular response to stimulus;iron ion homeostasis;cation homeostasis;biological regulation;regulation of biological quality		periplasmic space;cell part	ABC transporters	sp|P0AEL6|FEPB_ECOLI Ferric enterobactin-binding periplasmic protein FepB OS=Escherichia coli (strain K12) OX=83333 GN=fepB PE=1 SV=1
P75780	Catecholate siderophore receptor Fiu	fiu	81.959	88.541	0.0127145	-2.83981	TRUE	-5.62605	-2.39689	-4.997	-2.54654	32	9	9	9	63241000	1880900	22476000	3287600	35596000	1	9	2	10	22	transition metal ion transport;transport;ion transport;cation transport;iron ion transport;iron chelate transport;peptide transport;siderophore transport;drug transport;metal ion transport;homeostatic process;microcin transport;antibiotic transport;chemical homeostasis;ion homeostasis;establishment of localization;iron ion homeostasis;cation homeostasis;biological regulation;regulation of biologi…	receptor activity;binding;iron ion binding;ion binding;cation binding;metal ion binding;transition metal ion binding	cell outer membrane;membrane;integral to membrane;outer membrane;intrinsic to membrane;membrane part;external encapsulating structure part;cell part		sp|P75780|FIU_ECOLI Catecholate siderophore receptor Fiu OS=Escherichia coli (strain K12) OX=83333 GN=fiu PE=1 SV=1
P0A8T1	Ribosomal protein L11 methyltransferase	prmA	31.877	53.338	0.0205369	-2.83646	TRUE	-1.35226	1.87642	-0.527504	1.91674	9	9	9	9	356730000	24896000	137300000	42436000	152100000	5	7	6	11	29	protein modification process;protein methylation;N-terminal protein amino acid methylation;one-carbon metabolic process;metabolic process;protein alkylation;cellular process;N-terminal peptidyl-alanine methylation;N-terminal peptidyl-alanine trimethylation;peptidyl-lysine methylation;peptidyl-lysine trimethylation;peptidyl-amino acid modification;peptidyl-alanine modification;peptidyl-lysine modi…	catalytic activity;methyltransferase activity;N-methyltransferase activity;protein methyltransferase activity;S-adenosylmethionine-dependent methyltransferase activity;lysine N-methyltransferase activity;protein-lysine N-methyltransferase activity;transferase activity;transferase activity, transferring one-carbon groups	cytoplasm;intracellular part;cell part		sp|P0A8T1|PRMA_ECOLI Ribosomal protein L11 methyltransferase OS=Escherichia coli (strain K12) OX=83333 GN=prmA PE=1 SV=1
P10378	Enterobactin synthase component E	entE	59.111	17.273	0.00531705	-2.82199	TRUE	-5.46241	-2.46171	NaN	-2.87157	22	4	4	4	24765000	1448500	16340000	0	6976500	1	3	0	2	6	alcohol metabolic process;peptide metabolic process;cellular aromatic compound metabolic process;metabolic process;biosynthetic process;siderophore metabolic process;enterobactin metabolic process;enterobactin biosynthetic process;catechol-containing compound metabolic process;cellular process;phenol-containing compound metabolic process;nonribosomal peptide biosynthetic process;siderophore biosy…	nucleotide binding;catalytic activity;binding;ATP binding;(2,3-dihydroxybenzoyl)adenylate synthase activity;transferase activity;transferase activity, transferring acyl groups;transferase activity, transferring phosphorus-containing groups;nucleotidyltransferase activity;ligase activity;ligase activity, forming carbon-nitrogen bonds;acid-amino acid ligase activity;purine nucleotide binding;adenyl…	membrane;cell part	Biosynthesis of siderophore group nonribosomal peptides	sp|P10378|ENTE_ECOLI Enterobactin synthase component E OS=Escherichia coli (strain K12) OX=83333 GN=entE PE=1 SV=3
P32157	Protein YiiM	yiiM	25.342	19.412	0.0272938	-2.77812	TRUE	-3.89884	-1.61364	-4.83474	-1.56369	12	4	4	4	54898000	4658900	15557000	1379600	33302000	2	2	3	2	9	response to toxin;response to chemical stimulus;response to stimulus	catalytic activity;binding;vitamin binding;molybdenum ion binding;pyridoxal phosphate binding;ion binding;cation binding;metal ion binding;transition metal ion binding;cofactor binding;vitamin B6 binding			sp|P32157|YIIM_ECOLI Protein YiiM OS=Escherichia coli (strain K12) OX=83333 GN=yiiM PE=1 SV=2
P0ABB8	Magnesium-transporting ATPase, P-type 1	mgtA	99.465	162.78	0.0466029	-2.75361	TRUE	-1.97897	1.20224	-2.31067	0.0153348	33	23	23	23	952070000	118540000	441920000	99436000	292170000	14	22	17	17	70		nucleotide binding;catalytic activity;transporter activity;binding;ATP binding;cation transmembrane transporter activity;ion transmembrane transporter activity;magnesium ion transmembrane transporter activity;primary active transmembrane transporter activity;P-P-bond-hydrolysis-driven transmembrane transporter activity;magnesium-importing ATPase activity;ATPase activity, coupled to transmembrane …	plasma membrane;membrane;integral to membrane;intrinsic to membrane;membrane part;cell part		sp|P0ABB8|ATMA_ECOLI Magnesium-transporting ATPase, P-type 1 OS=Escherichia coli (strain K12) OX=83333 GN=mgtA PE=1 SV=1
P0A905	Outer membrane lipoprotein SlyB	slyB	15.601	159.21	0.0498491	-2.73548	TRUE	2.96394	5.50639	1.89427	4.82278	5	7	7	7	1573300000	282070000	671250000	222510000	397440000	13	14	11	9	47			cell outer membrane;membrane;outer membrane;external encapsulating structure part;cell part		sp|P0A905|SLYB_ECOLI Outer membrane lipoprotein SlyB OS=Escherichia coli (strain K12) OX=83333 GN=slyB PE=2 SV=1
P45568	1-deoxy-D-xylulose 5-phosphate reductoisomerase	dxr	43.388	24.324	0.324897	-2.70218	FALSE	-2.8892	-1.29098	-6.73186	-2.92571	19	10	10	10	121450000	30221000	32396000	28705000	30125000	6	5	3	6	20	carbohydrate metabolic process;monosaccharide metabolic process;alcohol metabolic process;cellular aldehyde metabolic process;organic acid metabolic process;pyruvate metabolic process;lipid metabolic process;phospholipid metabolic process;isoprenoid metabolic process;terpenoid metabolic process;coenzyme metabolic process;oxidoreduction coenzyme metabolic process;ubiquinone metabolic process;ubiqu…	nucleotide binding;catalytic activity;binding;protein binding;oxidoreductase activity;oxidoreductase activity, acting on CH-OH group of donors;oxidoreductase activity, acting on the CH-OH group of donors, NAD or NADP as acceptor;manganese ion binding;1-deoxy-D-xylulose-5-phosphate reductoisomerase activity;identical protein binding;ion binding;cation binding;metal ion binding;transition metal ion…		Terpenoid backbone biosynthesis	sp|P45568|DXR_ECOLI 1-deoxy-D-xylulose 5-phosphate reductoisomerase OS=Escherichia coli (strain K12) OX=83333 GN=dxr PE=1 SV=2
P39830	Inner membrane protein YbaL	ybaL	59.423	19.338	0.000289462	-2.69235	TRUE	-4.46733	-1.71184	-4.38965	-1.76045	20	4	4	4	72477000	12482000	21939000	7563700	30492000	3	4	2	5	14	transport;ion transport;cation transport;potassium ion transport;monovalent inorganic cation transport;metal ion transport;establishment of localization	transporter activity;cation transmembrane transporter activity;ion transmembrane transporter activity;monovalent inorganic cation transmembrane transporter activity;hydrogen ion transmembrane transporter activity;secondary active transmembrane transporter activity;antiporter activity;solute:cation antiporter activity;solute:hydrogen antiporter activity;solute:solute antiporter activity;active tra…	plasma membrane;membrane;integral to membrane;intrinsic to membrane;membrane part;cell part		sp|P39830|YBAL_ECOLI Putative cation/proton antiporter YbaL OS=Escherichia coli (strain K12) OX=83333 GN=ybaL PE=1 SV=2
P0A6R3	DNA-binding protein Fis	fis	11.24	134.62	0.0256096	-2.64876	TRUE	2.28003	5.41172	3.13768	5.3035	2	4	4	4	821270000	28197000	343720000	130600000	318750000	4	21	8	21	54	two-component signal transduction system (phosphorelay);nucleobase-containing compound metabolic process;transcription, DNA-dependent;regulation of transcription, DNA-dependent;nitrogen compound metabolic process;signal transduction;metabolic process;biosynthetic process;macromolecule biosynthetic process;regulation of biosynthetic process;cellular process;regulation of gene expression;regulation…	two-component response regulator activity;regulatory region DNA binding;regulatory region nucleic acid binding;nucleic acid binding transcription factor activity;nucleic acid binding;DNA binding;sequence-specific DNA binding transcription factor activity;signal transducer activity;binding;sequence-specific DNA binding;transcription regulatory region DNA binding;molecular transducer activity	nucleosome;cytoplasmic nucleosome;macromolecular complex;protein-DNA complex;organelle part;intracellular part;chromosomal part;cytoplasmic part;intracellular organelle part;cell part		sp|P0A6R3|FIS_ECOLI DNA-binding protein Fis OS=Escherichia coli (strain K12) OX=83333 GN=fis PE=1 SV=1
P37631	Uncharacterized protein YhiN	yhiN	43.741	17.485	0.0911789	-2.61529	FALSE	-2.83659	-1.37176	-4.33015	-0.564409	20	7	7	7	117550000	14064000	24507000	23473000	55508000	3	6	2	6	17	metabolic process;oxidation-reduction process				sp|P37631|YHIN_ECOLI Uncharacterized protein YhiN OS=Escherichia coli (strain K12) OX=83333 GN=yhiN PE=4 SV=3
P0AF12	5-methylthioadenosine/S-adenosylhomocysteine nucleosidase	mtnN	24.354	48.627	0.0615656	-2.60905	FALSE	-1.8166	1.47195	-0.458325	1.47123	10	5	5	5	649870000	180090000	161500000	80515000	227770000	8	10	8	13	39	sulfur amino acid metabolic process;sulfur amino acid biosynthetic process;organic acid metabolic process;nucleobase-containing compound metabolic process;cellular amino acid metabolic process;methionine metabolic process;cellular modified amino acid metabolic process;coenzyme metabolic process;sulfur compound metabolic process;nitrogen compound metabolic process;metabolic process;cellular amino …	catalytic activity;purine nucleosidase activity;adenosylhomocysteine nucleosidase activity;methylthioadenosine nucleosidase activity;hydrolase activity;hydrolase activity, acting on glycosyl bonds;hydrolase activity, hydrolyzing N-glycosyl compounds		Cysteine and methionine metabolism	sp|P0AF12|MTNN_ECOLI 5-methylthioadenosine/S-adenosylhomocysteine nucleosidase OS=Escherichia coli (strain K12) OX=83333 GN=mtnN PE=1 SV=1
P37649	Protein YhjK	yhjK	74.38	10.153	0.0275187	-2.57106	TRUE	-5.01861	-2.49635	-5.68143	-3.06157	36	7	7	7	41850000	5496500	14875000	6612500	14865000	2	5	2	5	14		signal transducer activity;molecular transducer activity	plasma membrane;membrane;integral to membrane;intrinsic to membrane;membrane part;cell part		sp|P37649|PDEK_ECOLI Probable cyclic di-GMP phosphodiesterase PdeK OS=Escherichia coli (strain K12) OX=83333 GN=pdeK PE=1 SV=3
P0AGI1	Ribose transport system permease protein RbsC	rbsC	33.451	10.74	0.396437	-2.55231	FALSE	NaN	-1.28663	-1.35792	-1.08871	9	2	2	2	45742000	0	8601300	11520000	25620000	0	2	1	2	5	transport;carbohydrate transport;establishment of localization;organic substance transport	transporter activity	plasma membrane;membrane;integral to membrane;intrinsic to membrane;membrane part;cell part	ABC transporters	sp|P0AGI1|RBSC_ECOLI Ribose import permease protein RbsC OS=Escherichia coli (strain K12) OX=83333 GN=rbsC PE=1 SV=1
P0ADX9	Ribosomal RNA small subunit methyltransferase D	rsmD	21.677	2.2753	0.129925	-2.53079	FALSE	NaN	-2.26657	-3.37936	-1.06056	9	2	2	2	17212000	0	4360900	2837500	10014000	0	1	1	1	3	rRNA modification;RNA methylation;nucleobase-containing compound metabolic process;rRNA processing;RNA processing;one-carbon metabolic process;nitrogen compound metabolic process;metabolic process;RNA modification;cellular process;RNA metabolic process;rRNA metabolic process;rRNA methylation;methylation;ncRNA processing;cellular nitrogen compound metabolic process;ncRNA metabolic process;macromol…	nucleic acid binding;binding			sp|P0ADX9|RSMD_ECOLI Ribosomal RNA small subunit methyltransferase D OS=Escherichia coli (strain K12) OX=83333 GN=rsmD PE=1 SV=1
P76116	Uncharacterized protein YncE	yncE	38.612	94.531	0.104577	-2.49216	FALSE	-1.60673	1.70586	0.14232	1.81404	19	11	11	11	552810000	18110000	192390000	101400000	240910000	3	11	8	16	38		nucleic acid binding;DNA binding;binding	outer membrane-bounded periplasmic space;periplasmic space;external encapsulating structure part;cell part		sp|P76116|YNCE_ECOLI Uncharacterized protein YncE OS=Escherichia coli (strain K12) OX=83333 GN=yncE PE=1 SV=1
P0AD24	UPF0352 protein YejL	yejL	8.2884	8.3948	0.328447	-2.48659	FALSE	-1.96443	-1.23676	NaN	-1.5834	4	3	3	3	10030000	2975400	3957200	0	3097800	1	2	0	1	4					sp|P0AD24|YEJL_ECOLI UPF0352 protein YejL OS=Escherichia coli (strain K12) OX=83333 GN=yejL PE=1 SV=1
P0AAJ5	Formate dehydrogenase-O iron-sulfur subunit	fdoH	33.1	28.751	0.143472	-2.46478	FALSE	-2.64229	0.168033	-0.852351	1.26688	16	9	9	8	274390000	36165000	46289000	62929000	129010000	4	10	9	12	35	generation of precursor metabolites and energy;metabolic process;anaerobic respiration;cellular process;energy derivation by oxidation of organic compounds;cellular metabolic process;cellular respiration;oxidation-reduction process	catalytic activity;binding;formate dehydrogenase (NAD+) activity;electron carrier activity;oxidoreductase activity;oxidoreductase activity, acting on the aldehyde or oxo group of donors, NAD or NADP as acceptor;oxidoreductase activity, acting on the aldehyde or oxo group of donors;ion binding;cation binding;metal ion binding;iron-sulfur cluster binding;4 iron, 4 sulfur cluster binding;metal clust…	plasma membrane;membrane;integral to membrane;intrinsic to membrane;membrane part;cell part	Glyoxylate and dicarboxylate metabolism;Methane metabolism	sp|P0AAJ5|FDOH_ECOLI Formate dehydrogenase-O iron-sulfur subunit OS=Escherichia coli (strain K12) OX=83333 GN=fdoH PE=1 SV=1
P0A707	Translation initiation factor IF-3;Translation initiation factor IF-3, N-terminally processed;Translation initiation factor IF-3S	infC	20.564	203.53	0.0570862	-2.40596	FALSE	2.1877	5.13928	3.38481	5.24515	7	7	7	7	4923700000	568110000	1354700000	1546000000	1454900000	11	17	14	15	57	response to stress;response to temperature stimulus;response to cold;response to abiotic stimulus;cellular process;cellular component organization;cellular component disassembly;ribosome disassembly;macromolecular complex disassembly;ribonucleoprotein complex disassembly;cellular macromolecular complex subunit organization;cellular macromolecular complex disassembly;macromolecular complex subunit…	nucleic acid binding;RNA binding;translation initiation factor activity;binding;translation factor activity, nucleic acid binding;ribonucleoprotein binding;ribosome binding	cytoplasm;membrane;intracellular part;cell part		sp|P0A707|IF3_ECOLI Translation initiation factor IF-3 OS=Escherichia coli (strain K12) OX=83333 GN=infC PE=1 SV=1
Q46822	Isopentenyl-diphosphate Delta-isomerase	idi	20.508	1.7857	0.427609	-2.40143	FALSE	-2.4077	-2.60362	NaN	-2.26205	8	3	3	3	11316000	4376600	3068700	0	3870600	1	1	0	2	4	alcohol metabolic process;lipid metabolic process;phospholipid metabolic process;isoprenoid metabolic process;coenzyme metabolic process;oxidoreduction coenzyme metabolic process;ubiquinone metabolic process;ubiquinone biosynthetic process;response to stress;response to DNA damage stimulus;metabolic process;isoprenoid biosynthetic process;lipid biosynthetic process;phospholipid biosynthetic proce…	catalytic activity;isopentenyl-diphosphate delta-isomerase activity;binding;hydrolase activity;isomerase activity;intramolecular oxidoreductase activity;intramolecular oxidoreductase activity, transposing C=C bonds;ion binding;cation binding;metal ion binding	cytoplasm;intracellular part;cell part	Terpenoid backbone biosynthesis	sp|Q46822|IDI_ECOLI Isopentenyl-diphosphate Delta-isomerase OS=Escherichia coli (strain K12) OX=83333 GN=idi PE=1 SV=1
P14176	Glycine betaine/L-proline transport system permease protein ProW	proW	37.619	12.839	0.322447	-2.39618	FALSE	NaN	-1.0498	-1.07317	0.257606	7	3	3	3	43890000	0	7883300	16586000	19421000	0	1	3	1	5	transport;amino acid transport;response to stress;response to osmotic stress;response to abiotic stimulus;amine transport;organic acid transport;carboxylic acid transport;response to stimulus;establishment of localization;organic substance transport;nitrogen compound transport	transporter activity	plasma membrane;membrane;integral to membrane;intrinsic to membrane;membrane part;cell part	ABC transporters	sp|P14176|PROW_ECOLI Glycine betaine/proline betaine transport system permease protein ProW OS=Escherichia coli (strain K12) OX=83333 GN=proW PE=1 SV=1
P29012	Alanine racemase, catabolic	dadX	38.844	28.897	0.280167	-2.38959	FALSE	-4.65178	-0.813308	-1.41108	-0.470375	20	10	10	10	226320000	23344000	42173000	58676000	102120000	4	7	3	7	21	organic acid metabolic process;cellular amino acid metabolic process;alanine metabolic process;nitrogen compound metabolic process;metabolic process;pyruvate family amino acid metabolic process;amine metabolic process;cellular process;carboxylic acid metabolic process;cellular nitrogen compound metabolic process;cellular ketone metabolic process;oxoacid metabolic process;cellular amine metabolic …	catalytic activity;binding;alanine racemase activity;isomerase activity;racemase and epimerase activity;racemase and epimerase activity, acting on amino acids and derivatives;vitamin binding;pyridoxal phosphate binding;amino-acid racemase activity;cofactor binding;vitamin B6 binding		D-Alanine metabolism	sp|P29012|ALR2_ECOLI Alanine racemase, catabolic OS=Escherichia coli (strain K12) OX=83333 GN=dadX PE=2 SV=2
P0AC73	Evolved beta-galactosidase subunit beta	ebgC	17.456	2.4104	0.0286068	-2.38678	TRUE	NaN	-3.8463	NaN	-3.04742	9	1	1	1	3985400	0	1458900	0	2526400	0	1	0	2	3				Galactose metabolism;Other glycan degradation	sp|P0AC73|EBGC_ECOLI Evolved beta-galactosidase subunit beta OS=Escherichia coli (strain K12) OX=83333 GN=ebgC PE=1 SV=1
P36999	23S rRNA (guanine(745)-N(1))-methyltransferase	rlmA	30.419	5.2481	0.372734	-2.37848	FALSE	-5.43465	-1.14525	-1.27227	-0.804715	13	4	4	4	49506000	872530	13703000	17659000	17272000	2	3	3	4	12	rRNA modification;RNA methylation;nucleobase-containing compound metabolic process;rRNA processing;RNA processing;one-carbon metabolic process;nitrogen compound metabolic process;metabolic process;RNA modification;cellular process;RNA metabolic process;rRNA metabolic process;rRNA methylation;methylation;ncRNA processing;cellular nitrogen compound metabolic process;ncRNA metabolic process;macromol…	catalytic activity;binding;methyltransferase activity;N-methyltransferase activity;RNA methyltransferase activity;zinc ion binding;rRNA methyltransferase activity;S-adenosylmethionine-dependent methyltransferase activity;rRNA (guanine-N1-)-methyltransferase activity;rRNA (guanine) methyltransferase activity;transferase activity;transferase activity, transferring one-carbon groups;ion binding;cati…	cytoplasm;intracellular part;cell part		sp|P36999|RLMA_ECOLI 23S rRNA (guanine(745)-N(1))-methyltransferase OS=Escherichia coli (strain K12) OX=83333 GN=rlmA PE=1 SV=1
P21177	Fatty acid oxidation complex subunit alpha;Enoyl-CoA hydratase/Delta(3)-cis-Delta(2)-trans-enoyl-CoA isomerase/3-hydroxybutyryl-CoA epimerase;3-hydroxyacyl-CoA dehydrogenase	fadB	79.593	7.7312	0.000435383	-2.36249	TRUE	-4.40409	-1.97192	-4.33733	-2.04452	38	6	6	6	59779000	5210200	27024000	6167500	21378000	1	6	1	6	14	organic acid metabolic process;lipid metabolic process;fatty acid metabolic process;fatty acid beta-oxidation;metabolic process;catabolic process;fatty acid catabolic process;cellular process;lipid catabolic process;organic acid catabolic process;fatty acid oxidation;carboxylic acid metabolic process;lipid modification;monocarboxylic acid metabolic process;lipid oxidation;cellular ketone metaboli…	catalytic activity;3-hydroxyacyl-CoA dehydrogenase activity;dodecenoyl-CoA delta-isomerase activity;enoyl-CoA hydratase activity;binding;3-hydroxybutyryl-CoA epimerase activity;oxidoreductase activity;oxidoreductase activity, acting on CH-OH group of donors;oxidoreductase activity, acting on the CH-OH group of donors, NAD or NADP as acceptor;lyase activity;carbon-oxygen lyase activity;hydro-lyase…		Fatty acid metabolism;Valine, leucine and isoleucine degradation;Geraniol degradation;Lysine degradation;Tryptophan metabolism;beta-Alanine metabolism;Propanoate metabolism;Butanoate metabolism;Carbon fixation pathways in prokaryotes;Limonene and pinene degradation;Caprolactam degradation;Biosynthesis of unsaturated fatty acids	sp|P21177|FADB_ECOLI Fatty acid oxidation complex subunit alpha OS=Escherichia coli (strain K12) OX=83333 GN=fadB PE=1 SV=2
P64506	Uncharacterized protein YebY	yebY	12.378	3.0772	0.00047392	-2.31395	TRUE	NaN	-1.90194	NaN	-2.00271	5	2	2	2	22656000	0	3119400	0	19537000	0	1	0	2	3					sp|P64506|YEBY_ECOLI Uncharacterized protein YebY OS=Escherichia coli (strain K12) OX=83333 GN=yebY PE=1 SV=1
P0AFM6	Phage shock protein A	pspA	25.493	80.641	0.0777496	-2.29459	FALSE	-0.063708	3.12137	1.19038	2.59448	13	9	9	9	1162800000	131230000	377230000	269910000	384420000	7	13	10	14	44	response to stress;response to temperature stimulus;phage shock;response to heat;response to biotic stimulus;response to virus;response to abiotic stimulus;response to stimulus;multi-organism process;response to other organism		cytoplasm;plasma membrane;membrane;intracellular part;cell part		sp|P0AFM6|PSPA_ECOLI Phage shock protein A OS=Escherichia coli (strain K12) OX=83333 GN=pspA PE=1 SV=2
P13024	Protein FdhE	fdhE	34.746	115.27	0.0559135	-2.29323	FALSE	-1.96437	1.08167	-0.938385	0.602018	19	10	10	10	787940000	129230000	124460000	289910000	244340000	9	9	10	11	39	metabolic process;protein metabolic process;macromolecule metabolic process;primary metabolic process;protein maturation	binding;iron ion binding;ferric iron binding;ion binding;cation binding;metal ion binding;transition metal ion binding	cytoplasm;intracellular part;cell part		sp|P13024|FDHE_ECOLI Protein FdhE OS=Escherichia coli (strain K12) OX=83333 GN=fdhE PE=1 SV=2
P06971	Ferrichrome-iron receptor	fhuA	82.181	323.31	0.00428649	-2.29319	TRUE	-0.26589	2.05986	-0.443838	1.81679	43	30	30	30	2152800000	170040000	905260000	174400000	903080000	21	51	20	45	137	transition metal ion transport;transport;ion transport;cation transport;iron ion transport;iron chelate transport;siderophore transport;metal ion transport;homeostatic process;chemical homeostasis;ion homeostasis;establishment of localization;iron ion homeostasis;cation homeostasis;biological regulation;regulation of biological quality	receptor activity;binding;iron ion binding;toxin binding;ion binding;cation binding;virion binding;metal ion binding;transition metal ion binding;cofactor binding	cell outer membrane;membrane;integral to membrane;outer membrane;intrinsic to membrane;membrane part;external encapsulating structure part;cell part		sp|P06971|FHUA_ECOLI Ferrichrome outer membrane transporter/phage receptor OS=Escherichia coli (strain K12) OX=83333 GN=fhuA PE=1 SV=2
P0A7M6	50S ribosomal protein L29	rpmC	7.2734	176.23	0.376638	-2.29143	FALSE	5.34881	9.73555	5.47655	5.67266	2	3	3	3	15269000000	2217100000	6840100000	2999300000	3212400000	11	14	7	10	42	translation;metabolic process;biosynthetic process;macromolecule biosynthetic process;cellular process;protein metabolic process;cellular macromolecule biosynthetic process;macromolecule metabolic process;cellular metabolic process;primary metabolic process;cellular biosynthetic process;cellular macromolecule metabolic process;cellular protein metabolic process	nucleic acid binding;RNA binding;structural constituent of ribosome;structural molecule activity;binding;rRNA binding	large ribosomal subunit;cytosolic large ribosomal subunit;ribonucleoprotein complex;macromolecular complex;organelle part;intracellular part;intracellular organelle part;cell part	Ribosome	sp|P0A7M6|RL29_ECOLI 50S ribosomal protein L29 OS=Escherichia coli (strain K12) OX=83333 GN=rpmC PE=1 SV=1
P77285	Electron transport complex subunit RsxG	rsxG	21.912	25.141	0.29744	-2.26992	FALSE	-5.3499	-1.46036	-2.09835	-1.44804	10	4	4	4	78355000	711790	12044000	57093000	8506200	1	3	2	2	8	generation of precursor metabolites and energy;metabolic process;cellular process;electron transport chain;cellular metabolic process;oxidation-reduction process	nucleotide binding;binding;electron carrier activity;FMN binding;cofactor binding;coenzyme binding	plasma membrane;membrane;integral to membrane;intrinsic to membrane;membrane part;cell part		sp|P77285|RSXG_ECOLI Ion-translocating oxidoreductase complex subunit G OS=Escherichia coli (strain K12) OX=83333 GN=rsxG PE=1 SV=1
P25665	5-methyltetrahydropteroyltriglutamate--homocysteine methyltransferase	metE	84.672	72.331	0.196963	-2.25909	FALSE	NaN	-2.22129	-5.89676	-4.53453	36	14	14	14	93306000	0	39091000	37232000	16982000	1	12	7	4	24	sulfur amino acid metabolic process;sulfur amino acid biosynthetic process;organic acid metabolic process;protein modification process;protein methylation;cellular amino acid metabolic process;methionine metabolic process;cellular aromatic compound metabolic process;one-carbon metabolic process;coenzyme metabolic process;folic acid-containing compound metabolic process;sulfur compound metabolic p…	catalytic activity;5-methyltetrahydropteroyltriglutamate-homocysteine S-methyltransferase activity;binding;methyltransferase activity;S-methyltransferase activity;zinc ion binding;protein methyltransferase activity;methionine synthase activity;transferase activity;transferase activity, transferring one-carbon groups;5-methyltetrahydrofolate-dependent methyltransferase activity;5-methyltetrahydrop…		Cysteine and methionine metabolism;Selenocompound metabolism	sp|P25665|METE_ECOLI 5-methyltetrahydropteroyltriglutamate--homocysteine methyltransferase OS=Escherichia coli (strain K12) OX=83333 GN=metE PE=1 SV=6
P05523	Formamidopyrimidine-DNA glycosylase	mutM	30.29	13.329	0.212072	-2.24622	FALSE	-5.02628	-2.13198	-2.74678	-1.14864	16	7	7	7	59147000	1425300	13128000	19187000	25406000	1	5	3	5	14	nucleobase-containing compound metabolic process;DNA metabolic process;DNA repair;base-excision repair, AP site formation;nucleotide-excision repair;DNA catabolic process;nitrogen compound metabolic process;response to stress;response to DNA damage stimulus;metabolic process;catabolic process;macromolecule catabolic process;cellular process;cellular response to stress;cellular nitrogen compound m…	oxidized base lesion DNA N-glycosylase activity;oxidized pyrimidine base lesion DNA N-glycosylase activity;nucleic acid binding;DNA binding;damaged DNA binding;catalytic activity;DNA-(apurinic or apyrimidinic site) lyase activity;nuclease activity;endonuclease activity;binding;zinc ion binding;oxidized purine base lesion DNA N-glycosylase activity;hydrolase activity;hydrolase activity, acting on …		Base excision repair	sp|P05523|FPG_ECOLI Formamidopyrimidine-DNA glycosylase OS=Escherichia coli (strain K12) OX=83333 GN=mutM PE=1 SV=3
P32131	Oxygen-independent coproporphyrinogen-III oxidase	hemN	52.728	41.912	0.568146	-2.23406	FALSE	0.840934	5.68395	-0.418462	-0.793358	27	16	16	16	3591100000	174000000	3241900000	97792000	77503000	9	15	10	8	42	cellular aromatic compound metabolic process;porphyrin-containing compound metabolic process;porphyrin-containing compound biosynthetic process;protoporphyrinogen IX biosynthetic process;nitrogen compound metabolic process;metabolic process;biosynthetic process;cellular process;heterocycle biosynthetic process;tetrapyrrole metabolic process;tetrapyrrole biosynthetic process;cellular nitrogen comp…	catalytic activity;coproporphyrinogen oxidase activity;binding;oxidoreductase activity;oxidoreductase activity, acting on the CH-CH group of donors;oxidoreductase activity, acting on the CH-CH group of donors, oxygen as acceptor;ion binding;cation binding;metal ion binding;iron-sulfur cluster binding;4 iron, 4 sulfur cluster binding;metal cluster binding;coproporphyrinogen dehydrogenase activity	cytoplasm;intracellular part;cell part	Porphyrin and chlorophyll metabolism	sp|P32131|HEMN_ECOLI Oxygen-independent coproporphyrinogen III oxidase OS=Escherichia coli (strain K12) OX=83333 GN=hemN PE=1 SV=4
P45470	Protein YhbO	yhbO	18.858	85.707	0.0858532	-2.22848	FALSE	-0.906903	0.517466	-2.28548	0.747112	10	8	8	8	313050000	110260000	94014000	69819000	38953000	8	9	8	4	29	response to stress;response to oxidative stress;response to temperature stimulus;response to pH;response to radiation;response to heat;response to UV;response to light stimulus;response to abiotic stimulus;response to chemical stimulus;response to stimulus	catalytic activity;binding;protein binding;hydrolase activity;hydrolase activity, acting on glycosyl bonds;identical protein binding			sp|P45470|YHBO_ECOLI Protein/nucleic acid deglycase 2 OS=Escherichia coli (strain K12) OX=83333 GN=yhbO PE=1 SV=2
P0AB61	Protein YciN	yciN	9.3855	41.872	0.466398	-2.21237	FALSE	2.13798	1.68155	-2.80527	2.07591	5	5	5	5	460420000	180380000	75499000	108380000	96160000	6	6	4	6	22					sp|P0AB61|YCIN_ECOLI Protein YciN OS=Escherichia coli (strain K12) OX=83333 GN=yciN PE=1 SV=1
P0A8H6	Der GTPase-activating protein YihI	yihI	19.059	124.6	0.293662	-2.21113	FALSE	-1.54496	2.28463	1.5871	2.17975	10	8	8	8	752950000	91324000	158950000	260300000	242380000	9	11	9	14	43	regulation of nucleotide metabolic process;regulation of catabolic process;cellular process;regulation of nucleobase-containing compound metabolic process;regulation of metabolic process;ribonucleoprotein complex biogenesis;regulation of nucleotide catabolic process;regulation of cellular metabolic process;regulation of cellular catabolic process;regulation of purine nucleotide catabolic process;…	GTPase activator activity;enzyme activator activity;enzyme regulator activity;GTPase regulator activity;nucleoside-triphosphatase regulator activity			sp|P0A8H6|YIHI_ECOLI Der GTPase-activating protein YihI OS=Escherichia coli (strain K12) OX=83333 GN=yihI PE=1 SV=1
P0AG80	sn-glycerol-3-phosphate-binding periplasmic protein UgpB	ugpB	48.448	33.177	0.0115918	-2.17833	TRUE	-3.2417	-0.731202	-2.86934	-1.02319	27	12	12	12	125330000	11178000	52632000	21980000	39536000	3	10	6	11	30	glycerophosphodiester transport;transport;ion transport;anion transport;carbohydrate transport;organic anion transport;organophosphate ester transport;polyol transport;glycerol-3-phosphate transport;organic alcohol transport;establishment of localization;organic substance transport	transporter activity	outer membrane-bounded periplasmic space;macromolecular complex;periplasmic space;ATP-binding cassette (ABC) transporter complex;protein complex;membrane part;external encapsulating structure part;cell part;ATP-binding cassette (ABC) transporter complex, substrate-binding subunit-containing	ABC transporters	sp|P0AG80|UGPB_ECOLI sn-glycerol-3-phosphate-binding periplasmic protein UgpB OS=Escherichia coli (strain K12) OX=83333 GN=ugpB PE=1 SV=1
P0A6A8	Acyl carrier protein	acpP	8.6394	24.799	0.247959	-2.1714	FALSE	4.13346	7.8018	6.80553	7.47998	3	3	3	3	6615600000	954880000	2117200000	1628500000	1915000000	5	5	4	4	18	organic acid metabolic process;lipid metabolic process;fatty acid metabolic process;fatty acid biosynthetic process;membrane lipid metabolic process;phospholipid metabolic process;glycolipid metabolic process;metabolic process;lipid biosynthetic process;phospholipid biosynthetic process;biosynthetic process;lipid A biosynthetic process;glycolipid biosynthetic process;cellular process;organic acid…	acyl binding;acyl carrier activity;transporter activity;binding;amino acid binding;vitamin binding;substrate-specific transporter activity;phosphopantetheine binding;carboxylic acid binding;amine binding;modified amino acid binding	cytoplasm;intracellular part;cell part		sp|P0A6A8|ACP_ECOLI Acyl carrier protein OS=Escherichia coli (strain K12) OX=83333 GN=acpP PE=1 SV=2
P08179	Phosphoribosylglycinamide formyltransferase	purN	23.238	37.935	0.367657	-2.15285	FALSE	-2.6653	1.95128	-1.14302	-1.4539	11	7	7	7	548460000	42991000	105530000	221810000	178130000	7	3	6	4	20	nucleobase-containing compound metabolic process;purine nucleotide metabolic process;purine nucleotide biosynthetic process;IMP biosynthetic process;'de novo' IMP biosynthetic process;nucleoside phosphate metabolic process;nitrogen compound metabolic process;response to stress;response to DNA damage stimulus;metabolic process;biosynthetic process;nucleotide metabolic process;nucleoside monophosph…	catalytic activity;phosphoribosylglycinamide formyltransferase activity;methyltransferase activity;transferase activity;transferase activity, transferring one-carbon groups;hydroxymethyl-, formyl- and related transferase activity		Purine metabolism;One carbon pool by folate	sp|P08179|PUR3_ECOLI Phosphoribosylglycinamide formyltransferase OS=Escherichia coli (strain K12) OX=83333 GN=purN PE=1 SV=1
P0AGB6	ECF RNA polymerase sigma-E factor	rpoE	21.695	6.0351	0.00773367	-2.14393	TRUE	-3.55351	-1.67535	-3.78328	-1.37358	11	2	2	2	31659000	2719600	12864000	2621200	13454000	1	4	1	4	10	nucleobase-containing compound metabolic process;transcription initiation, DNA-dependent;regulation of transcription, DNA-dependent;nitrogen compound metabolic process;response to stress;response to osmotic stress;metabolic process;biosynthetic process;response to temperature stimulus;response to abiotic stimulus;regulation of biosynthetic process;cellular process;regulation of gene expression;re…	protein binding transcription factor activity;core RNA polymerase binding transcription factor activity;core DNA-dependent RNA polymerase binding promoter specificity activity;nucleic acid binding transcription factor activity;nucleic acid binding;DNA binding;sequence-specific DNA binding transcription factor activity;binding;sigma factor activity	cytoplasm;intracellular part;cell part	RNA polymerase	sp|P0AGB6|RPOE_ECOLI ECF RNA polymerase sigma-E factor OS=Escherichia coli (strain K12) OX=83333 GN=rpoE PE=1 SV=1
P37636	Multidrug resistance protein MdtE	mdtE	41.19	54.735	0.597469	-2.13023	FALSE	0.503468	0.307013	-6.07231	-1.6154	22	12	12	12	404130000	157580000	94942000	79620000	71995000	13	12	7	8	40	transport;cellular process;response to chemical stimulus;response to antibiotic;response to stimulus;establishment of localization;transmembrane transport		plasma membrane;membrane;cell part		sp|P37636|MDTE_ECOLI Multidrug resistance protein MdtE OS=Escherichia coli (strain K12) OX=83333 GN=mdtE PE=1 SV=1
P0ACZ8	Transcriptional regulatory protein CusR	cusR	25.394	58.51	0.516909	-2.12208	FALSE	NaN	-2.45064	-1.38042	-1.40353	11	2	2	2	54070000	0	4691500	39728000	9650000	0	1	2	1	4	two-component signal transduction system (phosphorelay);nucleobase-containing compound metabolic process;transcription, DNA-dependent;regulation of transcription, DNA-dependent;nitrogen compound metabolic process;signal transduction;metabolic process;biosynthetic process;macromolecule biosynthetic process;regulation of biosynthetic process;positive regulation of metabolic process;cellular process…	regulatory region DNA binding;transcription regulatory region sequence-specific DNA binding;core promoter sequence-specific DNA binding;core promoter binding;regulatory region nucleic acid binding;nucleic acid binding;DNA binding;binding;protein binding;identical protein binding;sequence-specific DNA binding;transcription regulatory region DNA binding	cytoplasm;macromolecular complex;protein-DNA complex;intracellular part;cell part	Two-component system	sp|P0ACZ8|CUSR_ECOLI Transcriptional regulatory protein CusR OS=Escherichia coli (strain K12) OX=83333 GN=cusR PE=1 SV=1
P0A9J4	2-dehydropantoate 2-reductase	panE	33.87	22.04	0.346461	-2.08714	FALSE	NaN	-1.92354	-2.38491	-2.08657	12	4	4	4	81698000	0	17512000	32739000	31447000	0	3	2	4	9	organic acid metabolic process;cellular amino acid metabolic process;cellular modified amino acid metabolic process;coenzyme metabolic process;vitamin metabolic process;water-soluble vitamin metabolic process;nitrogen compound metabolic process;metabolic process;cellular amino acid biosynthetic process;biosynthetic process;coenzyme biosynthetic process;vitamin biosynthetic process;amine metabolic…	nucleotide binding;catalytic activity;binding;2-dehydropantoate 2-reductase activity;oxidoreductase activity;oxidoreductase activity, acting on CH-OH group of donors;oxidoreductase activity, acting on the CH-OH group of donors, NAD or NADP as acceptor;cofactor binding;NADP binding;coenzyme binding	cytoplasm;intracellular part;cell part	Pantothenate and CoA biosynthesis	sp|P0A9J4|PANE_ECOLI 2-dehydropantoate 2-reductase OS=Escherichia coli (strain K12) OX=83333 GN=panE PE=1 SV=1
P37326	Putative prophage CPS-53 integrase	intS	44.061	23.127	0.344553	-2.06758	FALSE	NaN	-3.54687	-3.25132	-1.48598	19	5	5	5	29157000	0	3790300	9624800	15742000	1	1	3	3	8	nucleobase-containing compound metabolic process;DNA metabolic process;DNA recombination;nitrogen compound metabolic process;metabolic process;cellular process;DNA integration;reproductive process;viral reproductive process;entry into host cell;provirus excision;cellular nitrogen compound metabolic process;locomotion;macromolecule metabolic process;cellular metabolic process;primary metabolic pro…	nucleic acid binding;DNA binding;binding;protein binding;identical protein binding;sequence-specific DNA binding			sp|P37326|INTS_ECOLI Prophage integrase IntS OS=Escherichia coli (strain K12) OX=83333 GN=intS PE=1 SV=1
P39451	Alcohol dehydrogenase, propanol-preferring	adhP	35.379	221.37	0.192305	-2.06281	FALSE	-1.23825	1.83557	0.888698	1.9405	17	11	11	11	974510000	57055000	251900000	229630000	435920000	5	12	11	14	42	cellular aldehyde metabolic process;acetaldehyde metabolic process;response to stress;response to DNA damage stimulus;metabolic process;catabolic process;cellular process;response to organic substance;cellular response to stress;response to chemical stimulus;cellular metabolic process;cellular catabolic process;response to ethanol;aldehyde catabolic process;acetaldehyde catabolic process;response…	catalytic activity;alcohol dehydrogenase (NAD) activity;binding;zinc ion binding;oxidoreductase activity;oxidoreductase activity, acting on CH-OH group of donors;oxidoreductase activity, acting on the CH-OH group of donors, NAD or NADP as acceptor;ion binding;cation binding;metal ion binding;transition metal ion binding		Glycolysis / Gluconeogenesis;Fatty acid metabolism;Tyrosine metabolism;Chloroalkane and chloroalkene degradation;Naphthalene degradation;Retinol metabolism;Metabolism of xenobiotics by cytochrome P450;Drug metabolism - cytochrome P450	sp|P39451|ADHP_ECOLI Alcohol dehydrogenase, propanol-preferring OS=Escherichia coli (strain K12) OX=83333 GN=adhP PE=1 SV=1
P0AE48	Gamma-glutamylcyclotransferase family protein YtfP	ytfP	12.866	19.933	0.029086	-2.04915	TRUE	-0.267923	1.27699	-0.738951	1.81442	4	3	3	3	199730000	47503000	41051000	50731000	60445000	4	2	4	4	14					sp|P0AE48|YTFP_ECOLI Gamma-glutamylcyclotransferase family protein YtfP OS=Escherichia coli (strain K12) OX=83333 GN=ytfP PE=1 SV=1
P75838	Ribosomal protein S12 methylthiotransferase accessory factor YcaO	ycaO	65.651	210.89	0.131207	-2.01613	FALSE	0.120008	2.91378	1.74366	2.98214	21	18	18	18	2841400000	321450000	742270000	790260000	987410000	13	21	12	24	70	protein modification process;metabolic process;cellular process;peptidyl-amino acid modification;peptidyl-aspartic acid modification;peptidyl-cysteine modification;peptidyl-L-beta-methylthioaspartic acid biosynthetic process from peptidyl-aspartic acid;protein metabolic process;macromolecule metabolic process;macromolecule modification;cellular metabolic process;primary metabolic process;cellular…				sp|P75838|YCAO_ECOLI Ribosomal protein S12 methylthiotransferase accessory factor YcaO OS=Escherichia coli (strain K12) OX=83333 GN=ycaO PE=1 SV=2
P77541	2-methylisocitrate lyase	prpB	32.134	116	0.3349	-2.00661	FALSE	-2.70442	-0.93959	NaN	-2.93776	13	7	7	7	105010000	8452700	92620000	0	3937600	3	9	0	1	13	organic acid metabolic process;metabolic process;catabolic process;cellular process;organic acid catabolic process;propionate metabolic process;propionate catabolic process;propionate catabolic process, 2-methylcitrate cycle;carboxylic acid metabolic process;monocarboxylic acid metabolic process;cellular ketone metabolic process;oxoacid metabolic process;cellular metabolic process;cellular catabo…	magnesium ion binding;catalytic activity;binding;lyase activity;carbon-carbon lyase activity;oxo-acid-lyase activity;ion binding;cation binding;methylisocitrate lyase activity;metal ion binding		Propanoate metabolism	sp|P77541|PRPB_ECOLI 2-methylisocitrate lyase OS=Escherichia coli (strain K12) OX=83333 GN=prpB PE=1 SV=3
P0AA41	tRNA pseudouridine synthase C	truC	29.665	6.6257	0.262785	-1.99097	FALSE	-6.33918	-3.10745	-3.76045	-3.01023	14	5	5	5	23743000	501980	3787300	3389300	16064000	1	2	2	4	9	pseudouridine synthesis;nucleobase-containing compound metabolic process;RNA processing;tRNA metabolic process;tRNA modification;nitrogen compound metabolic process;tRNA processing;metabolic process;RNA modification;cellular process;RNA metabolic process;tRNA pseudouridine synthesis;ncRNA processing;cellular nitrogen compound metabolic process;ncRNA metabolic process;macromolecule metabolic proce…	nucleic acid binding;RNA binding;catalytic activity;binding;pseudouridine synthase activity;isomerase activity;intramolecular transferase activity			sp|P0AA41|TRUC_ECOLI tRNA pseudouridine synthase C OS=Escherichia coli (strain K12) OX=83333 GN=truC PE=1 SV=1
P45800	Putative membrane protein IgaA homolog	yrfF	79.489	35.441	0.452294	-1.98843	FALSE	-4.89274	-5.29441	NaN	-1.02977	27	2	2	2	61626000	29331000	1604100	0	30691000	2	1	1	1	5			cell wall;plasma membrane;peptidoglycan-based cell wall;Gram-negative-bacterium-type cell wall;membrane;integral to membrane;external encapsulating structure;intrinsic to membrane;membrane part;cell part		sp|P45800|IGAA_ECOLI Putative membrane protein IgaA homolog OS=Escherichia coli (strain K12) OX=83333 GN=yrfF PE=1 SV=1
P77399	Fatty acid oxidation complex subunit alpha;Enoyl-CoA hydratase/3-hydroxybutyryl-CoA epimerase;3-hydroxyacyl-CoA dehydrogenase	fadJ	77.071	3.9174	0.13866	-1.98793	FALSE	NaN	-3.3241	-4.92817	-4.04814	38	4	4	4	23647000	0	8846500	4094800	10705000	0	3	1	3	7	organic acid metabolic process;lipid metabolic process;fatty acid metabolic process;fatty acid beta-oxidation;metabolic process;catabolic process;fatty acid catabolic process;cellular process;lipid catabolic process;organic acid catabolic process;fatty acid oxidation;carboxylic acid metabolic process;lipid modification;monocarboxylic acid metabolic process;lipid oxidation;cellular ketone metaboli…	nucleotide binding;catalytic activity;3-hydroxyacyl-CoA dehydrogenase activity;enoyl-CoA hydratase activity;binding;3-hydroxybutyryl-CoA epimerase activity;oxidoreductase activity;oxidoreductase activity, acting on CH-OH group of donors;oxidoreductase activity, acting on the CH-OH group of donors, NAD or NADP as acceptor;lyase activity;carbon-oxygen lyase activity;hydro-lyase activity;isomerase a…	cytoplasm;intracellular part;cell part	Fatty acid metabolism;Valine, leucine and isoleucine degradation;Geraniol degradation;Lysine degradation;Tryptophan metabolism;beta-Alanine metabolism;Propanoate metabolism;Butanoate metabolism;Carbon fixation pathways in prokaryotes;Limonene and pinene degradation;Caprolactam degradation;Biosynthesis of unsaturated fatty acids	sp|P77399|FADJ_ECOLI Fatty acid oxidation complex subunit alpha OS=Escherichia coli (strain K12) OX=83333 GN=fadJ PE=1 SV=1
P0A9G6	Isocitrate lyase	aceA	47.521	323.31	0.00131277	-1.9819	TRUE	4.75606	6.8306	4.89054	6.77979	22	25	25	25	28825000000	4178100000	8858900000	5140500000	10647000000	36	60	54	68	218	carbohydrate metabolic process;cellular aldehyde metabolic process;organic acid metabolic process;acetyl-CoA metabolic process;glyoxylate cycle;tricarboxylic acid cycle;coenzyme metabolic process;metabolic process;catabolic process;coenzyme catabolic process;cellular process;carboxylic acid metabolic process;monocarboxylic acid metabolic process;cellular ketone metabolic process;oxoacid metabolic…	catalytic activity;isocitrate lyase activity;binding;lyase activity;carbon-carbon lyase activity;oxo-acid-lyase activity;ion binding;cation binding;metal ion binding	cytosol;intracellular part;cytoplasmic part;cell part	Glyoxylate and dicarboxylate metabolism	sp|P0A9G6|ACEA_ECOLI Isocitrate lyase OS=Escherichia coli (strain K12) OX=83333 GN=aceA PE=1 SV=1
P0AFJ7	Low-affinity inorganic phosphate transporter 1	pitA	53.388	78.588	0.140609	-1.97576	FALSE	-0.133954	1.80756	-1.34323	0.666768	9	8	8	8	329620000	46796000	158680000	49071000	75069000	6	10	10	10	36	transition metal ion transport;transport;ion transport;cation transport;phosphate ion transport;hydrogen transport;anion transport;zinc ion transport;cellular process;monovalent inorganic cation transport;inorganic anion transport;proton transport;metal ion transport;ion transmembrane transport;phosphate ion transmembrane transport;establishment of localization;transmembrane transport;divalent me…	transporter activity;inorganic phosphate transmembrane transporter activity;zinc ion transmembrane transporter activity;cation transmembrane transporter activity;anion transmembrane transporter activity;ion transmembrane transporter activity;inorganic anion transmembrane transporter activity;phosphate ion transmembrane transporter activity;secondary active transmembrane transporter activity;sympo…	plasma membrane;membrane;integral to membrane;intrinsic to membrane;membrane part;cell part		sp|P0AFJ7|PITA_ECOLI Low-affinity inorganic phosphate transporter PitA OS=Escherichia coli (strain K12) OX=83333 GN=pitA PE=1 SV=1
P60869	Putative transport protein YbjL	ybjL	60.35	4.0277	0.00565025	-1.97405	TRUE	NaN	-2.21271	-4.34786	-2.50968	18	5	5	5	19289000	0	9053400	2900100	7335300	2	4	2	2	10	transport;ion transport;cation transport;potassium ion transport;regulation of metal ion transport;monovalent inorganic cation transport;metal ion transport;regulation of localization;regulation of potassium ion transport;regulation of ion transport;regulation of biological process;regulation of transport;establishment of localization;biological regulation	transporter activity;cation transmembrane transporter activity;ion transmembrane transporter activity;potassium channel regulator activity;channel regulator activity;transmembrane transporter activity;substrate-specific transmembrane transporter activity;substrate-specific transporter activity	plasma membrane;membrane;integral to membrane;intrinsic to membrane;membrane part;cell part		sp|P60869|YBJL_ECOLI Putative transport protein YbjL OS=Escherichia coli (strain K12) OX=83333 GN=ybjL PE=3 SV=1
P21151	3-ketoacyl-CoA thiolase	fadA	40.876	1.9876	0.0578064	-1.94746	FALSE	NaN	-3.28316	NaN	-3.95178	18	2	2	2	7010500	0	4310900	0	2699600	0	2	0	1	3	organic acid metabolic process;lipid metabolic process;fatty acid metabolic process;fatty acid beta-oxidation;metabolic process;catabolic process;fatty acid catabolic process;cellular process;lipid catabolic process;organic acid catabolic process;fatty acid oxidation;carboxylic acid metabolic process;lipid modification;monocarboxylic acid metabolic process;lipid oxidation;cellular ketone metaboli…	catalytic activity;acetyl-CoA C-acyltransferase activity;C-acyltransferase activity;transferase activity;transferase activity, transferring acyl groups;transferase activity, transferring acyl groups other than amino-acyl groups	cytoplasm;intracellular part;cell part	Fatty acid metabolism;Valine, leucine and isoleucine degradation;Geraniol degradation;Benzoate degradation;alpha-Linolenic acid metabolism;Ethylbenzene degradation	sp|P21151|FADA_ECOLI 3-ketoacyl-CoA thiolase FadA OS=Escherichia coli (strain K12) OX=83333 GN=fadA PE=1 SV=3
P42641	GTPase ObgE/CgtA	obgE	43.285	217.68	0.0292536	-1.93708	TRUE	1.2412	3.46373	1.14184	2.79347	16	16	16	16	2354300000	377010000	790030000	415400000	771870000	14	20	15	23	72	chromosome segregation;metabolic process;cellular process;cellular component organization;cellular component assembly;ribonucleoprotein complex assembly;cellular macromolecular complex subunit organization;cellular macromolecular complex assembly;ribosome assembly;macromolecular complex subunit organization;macromolecular complex assembly;organelle assembly;ribonucleoprotein complex subunit organ…	nucleotide binding;magnesium ion binding;nucleic acid binding;DNA binding;RNA binding;catalytic activity;GTPase activity;binding;GTP binding;pyrophosphatase activity;hydrolase activity;hydrolase activity, acting on acid anhydrides;hydrolase activity, acting on acid anhydrides, in phosphorus-containing anhydrides;purine nucleotide binding;nucleoside-triphosphatase activity;guanyl nucleotide bindin…	cytosol;intracellular part;cytoplasmic part;cell part		sp|P42641|OBG_ECOLI GTPase ObgE/CgtA OS=Escherichia coli (strain K12) OX=83333 GN=obgE PE=1 SV=1
P69222	Translation initiation factor IF-1	infA	8.2495	26.346	0.419416	-1.92371	FALSE	1.5936	5.19247	5.38344	5.632	3	4	4	4	2842400000	486740000	539310000	910830000	905540000	4	9	11	10	34		nucleic acid binding;RNA binding;translation initiation factor activity;binding;translation factor activity, nucleic acid binding;ribonucleoprotein binding;ribosome binding	cytoplasm;intracellular part;cell part		sp|P69222|IF1_ECOLI Translation initiation factor IF-1 OS=Escherichia coli (strain K12) OX=83333 GN=infA PE=1 SV=2
P0A7T3	30S ribosomal protein S16	rpsP	9.1904	73.966	0.271788	-1.9212	FALSE	5.56516	6.8239	6.58509	9.16876	3	6	6	6	18236000000	2975600000	4592000000	5720400000	4948100000	9	9	8	8	34	ribosomal small subunit assembly;nucleobase-containing compound metabolic process;DNA metabolic process;translation;nitrogen compound metabolic process;metabolic process;biosynthetic process;macromolecule biosynthetic process;cellular process;cellular component organization;protein metabolic process;cellular component assembly;ribonucleoprotein complex assembly;cellular macromolecular complex sub…	nucleic acid binding;DNA binding;structural constituent of ribosome;catalytic activity;nuclease activity;endonuclease activity;endodeoxyribonuclease activity;deoxyribonuclease activity;structural molecule activity;binding;hydrolase activity;hydrolase activity, acting on ester bonds;structure-specific DNA binding	small ribosomal subunit;cytosolic small ribosomal subunit;ribonucleoprotein complex;macromolecular complex;organelle part;intracellular part;intracellular organelle part;cell part	Ribosome	sp|P0A7T3|RS16_ECOLI 30S ribosomal protein S16 OS=Escherichia coli (strain K12) OX=83333 GN=rpsP PE=1 SV=1
P0ADA1	Acyl-CoA thioesterase I	tesA	23.622	41.116	0.15792	-1.89784	FALSE	NaN	-3.54232	NaN	-3.17321	15	1	1	1	6861100	0	3001800	0	3859200	0	1	0	1	2	lipid metabolic process;metabolic process;primary metabolic process	catalytic activity;phospholipase activity;lysophospholipase activity;binding;protein binding;peptidase activity;CoA hydrolase activity;palmitoyl-CoA hydrolase activity;acyl-CoA thioesterase activity;lipase activity;hydrolase activity;hydrolase activity, acting on ester bonds;thiolester hydrolase activity;identical protein binding;acyl-CoA hydrolase activity;carboxylic ester hydrolase activity	outer membrane-bounded periplasmic space;periplasmic space;external encapsulating structure part;cell part	Biosynthesis of unsaturated fatty acids	sp|P0ADA1|TESA_ECOLI Thioesterase 1/protease 1/lysophospholipase L1 OS=Escherichia coli (strain K12) OX=83333 GN=tesA PE=1 SV=1
P76403	Uncharacterized protease YegQ	yegQ	51.193	90.312	0.191272	-1.89714	FALSE	-1.77991	1.13254	0.169709	1.05153	27	16	16	16	1255500000	149290000	319390000	372070000	414710000	11	18	21	19	69		catalytic activity;peptidase activity;hydrolase activity		Epithelial cell signaling in Helicobacter pylori infection	sp|P76403|TRHP_ECOLI tRNA hydroxylation protein P OS=Escherichia coli (strain K12) OX=83333 GN=trhP PE=1 SV=1
P16525	DNA replication terminus site-binding protein	tus	35.783	9.1651	0.194896	-1.88725	FALSE	-5.40611	-2.67984	-3.45841	-2.41017	16	5	5	5	36423000	6755000	5821500	13975000	9871000	2	3	2	4	11	nucleobase-containing compound metabolic process;DNA metabolic process;DNA replication termination;regulation of DNA replication;nitrogen compound metabolic process;metabolic process;negative regulation of DNA replication;regulation of biosynthetic process;negative regulation of biosynthetic process;negative regulation of metabolic process;cellular process;regulation of macromolecule biosynthetic…	nucleic acid binding;DNA binding;binding;sequence-specific DNA binding	cytoplasm;intracellular part;cell part		sp|P16525|TUS_ECOLI DNA replication terminus site-binding protein OS=Escherichia coli (strain K12) OX=83333 GN=tus PE=1 SV=1
P0AG24	Bifunctional (p)ppGpp synthase/hydrolase SpoT;GTP pyrophosphokinase;Guanosine-3,5-bis(diphosphate) 3-pyrophosphohydrolase	spoT	79.342	54.105	0.0143943	-1.83783	TRUE	-3.11401	-1.58477	-3.35815	-1.21174	38	17	17	17	193250000	32757000	48800000	37387000	74308000	6	10	6	14	36	nucleobase-containing compound metabolic process;purine nucleotide metabolic process;purine nucleotide biosynthetic process;nucleoside phosphate metabolic process;nitrogen compound metabolic process;metabolic process;biosynthetic process;nucleotide metabolic process;nucleotide biosynthetic process;cellular process;nucleobase-containing small molecule interconversion;guanosine tetraphosphate metab…	catalytic activity;binding;GTP diphosphokinase activity;guanosine-3',5'-bis(diphosphate) 3'-diphosphatase activity;kinase activity;amino acid binding;transferase activity;transferase activity, transferring phosphorus-containing groups;diphosphotransferase activity;hydrolase activity;hydrolase activity, acting on ester bonds;diphosphoric monoester hydrolase activity;carboxylic acid binding;phospho…	cytoplasm;intracellular part;cell part	Purine metabolism	sp|P0AG24|SPOT_ECOLI Bifunctional (p)ppGpp synthase/hydrolase SpoT OS=Escherichia coli (strain K12) OX=83333 GN=spoT PE=1 SV=1
P0AAT6	Ribosomal silencing factor RsfS	rsfS	11.582	117.48	0.124047	-1.8222	FALSE	0.596463	2.96231	1.98359	3.26215	4	9	9	9	1173900000	121730000	277920000	333770000	440500000	4	13	9	15	41	regulation of translation;regulation of biosynthetic process;negative regulation of biosynthetic process;negative regulation of metabolic process;cellular process;regulation of gene expression;regulation of macromolecule biosynthetic process;negative regulation of macromolecule biosynthetic process;negative regulation of macromolecule metabolic process;posttranscriptional regulation of gene expre…	binding;ribonucleoprotein binding;ribosomal large subunit binding	cytoplasm;intracellular part;cell part		sp|P0AAT6|IOJAP_ECOLI Ribosomal silencing factor RsfS OS=Escherichia coli (strain K12) OX=83333 GN=rsfS PE=1 SV=1
P06966	HTH-type transcriptional regulator DicA	dicA	15.656	15.755	0.436667	-1.81721	FALSE	NaN	-2.00189	-1.67437	-1.43948	9	4	4	4	107340000	0	27305000	41986000	38047000	0	2	3	4	9	nucleobase-containing compound metabolic process;transcription, DNA-dependent;regulation of transcription, DNA-dependent;nitrogen compound metabolic process;cell cycle;metabolic process;biosynthetic process;macromolecule biosynthetic process;regulation of biosynthetic process;cellular process;regulation of gene expression;regulation of macromolecule biosynthetic process;RNA metabolic process;regu…	nucleic acid binding;DNA binding;binding;sequence-specific DNA binding			sp|P06966|DICA_ECOLI HTH-type transcriptional regulator DicA OS=Escherichia coli (strain K12) OX=83333 GN=dicA PE=4 SV=1
P0AFJ1	Protein PhnA	phnA	12.345	11.821	0.0207375	-1.8129	TRUE	1.73644	3.51746	1.33085	3.17563	5	4	4	4	368880000	48364000	153950000	41265000	125300000	5	6	4	6	21				Phosphonate and phosphinate metabolism	sp|P0AFJ1|YJDM_ECOLI Protein YjdM OS=Escherichia coli (strain K12) OX=83333 GN=yjdM PE=3 SV=1
P37692	ADP-heptose--LPS heptosyltransferase 2	rfaF	39.042	38.349	0.120567	-1.80971	FALSE	-3.55989	-0.990809	-2.18172	-1.13137	20	8	8	8	148500000	25873000	44365000	29228000	49031000	4	7	6	8	25	carbohydrate metabolic process;metabolic process;biosynthetic process;lipopolysaccharide core region biosynthetic process;oligosaccharide metabolic process;oligosaccharide biosynthetic process;carbohydrate biosynthetic process;primary metabolic process;lipopolysaccharide core region metabolic process	catalytic activity;ADP-heptose-lipopolysaccharide heptosyltransferase activity;lipopolysaccharide heptosyltransferase activity;transferase activity;transferase activity, transferring glycosyl groups		Lipopolysaccharide biosynthesis	sp|P37692|RFAF_ECOLI ADP-heptose--LPS heptosyltransferase 2 OS=Escherichia coli (strain K12) OX=83333 GN=rfaF PE=1 SV=1
P77726	Inner membrane transport protein YajR	yajR	48.809	13.819	0.0336548	-1.79908	TRUE	-4.76843	-2.56488	-4.10749	-2.71288	11	3	3	3	14110000	1171600	5787200	2093600	5057400	1	3	1	3	8	transport;cellular process;establishment of localization;transmembrane transport		integral to plasma membrane;integral to membrane;intrinsic to membrane;intrinsic to plasma membrane;membrane part;plasma membrane part;cell part		sp|P77726|YAJR_ECOLI Inner membrane transport protein YajR OS=Escherichia coli (strain K12) OX=83333 GN=yajR PE=1 SV=2
P0AA91	Uncharacterized lipoprotein YeaY	yeaY	20.921	11.701	0.207792	-1.78897	FALSE	-3.32362	-0.751789	-1.40664	-0.400523	13	4	4	4	70468000	3769300	18000000	21528000	27171000	3	2	4	4	13			plasma membrane;membrane;outer membrane;cell part		sp|P0AA91|YEAY_ECOLI Uncharacterized lipoprotein YeaY OS=Escherichia coli (strain K12) OX=83333 GN=yeaY PE=3 SV=1
P76621	Protein CsiD	csiD	37.36	192.79	0.108233	-1.7554	FALSE	0.844425	1.95307	-0.414765	1.98739	18	11	11	11	598600000	119520000	213090000	58914000	207070000	8	14	7	12	41		binding;iron ion binding;ion binding;cation binding;metal ion binding;transition metal ion binding			sp|P76621|GLAH_ECOLI Glutarate 2-hydroxylase OS=Escherichia coli (strain K12) OX=83333 GN=glaH PE=1 SV=2
P0A962	L-asparaginase 1	ansA	37.127	78.473	0.23274	-1.74533	FALSE	-3.72909	-0.571689	-1.95037	-1.6171	12	9	9	9	347120000	65245000	78670000	129500000	73703000	8	11	10	11	40	organic acid metabolic process;cellular amino acid metabolic process;asparagine metabolic process;asparagine catabolic process;nitrogen compound metabolic process;metabolic process;catabolic process;cellular amino acid catabolic process;glutamine family amino acid metabolic process;glutamine family amino acid catabolic process;aspartate family amino acid metabolic process;aspartate family amino a…	catalytic activity;asparaginase activity;binding;protein binding;hydrolase activity;hydrolase activity, acting on carbon-nitrogen (but not peptide) bonds;hydrolase activity, acting on carbon-nitrogen (but not peptide) bonds, in linear amides;identical protein binding	cytoplasm;intracellular part;cell part	Alanine, aspartate and glutamate metabolism;Cyanoamino acid metabolism;Nitrogen metabolism	sp|P0A962|ASPG1_ECOLI L-asparaginase 1 OS=Escherichia coli (strain K12) OX=83333 GN=ansA PE=1 SV=1
P39298	Esterase YjfP	yjfP	27.588	3.4227	0.0161135	-1.73947	TRUE	-4.4387	-2.90201	-4.39899	-2.45675	12	2	2	2	12288000	1606300	3743000	1866200	5073000	1	2	1	1	5	metabolic process	catalytic activity;hydrolase activity			sp|P39298|YJFP_ECOLI Esterase YjfP OS=Escherichia coli (strain K12) OX=83333 GN=yjfP PE=4 SV=1
P21363	Protein YciE	yciE	18.961	10.311	0.461597	-1.73544	FALSE	-1.75608	-1.00242	NaN	-2.55324	11	4	4	4	38228000	9453500	21342000	0	7432400	2	6	0	3	11					sp|P21363|YCIE_ECOLI Protein YciE OS=Escherichia coli (strain K12) OX=83333 GN=yciE PE=1 SV=1
P39406	Ribosomal RNA small subunit methyltransferase C	rsmC	37.624	127.11	0.169516	-1.7062	FALSE	-0.991329	1.43782	0.618783	1.60204	20	12	12	12	1406400000	238110000	339010000	413830000	415410000	8	17	10	17	52	rRNA modification;RNA methylation;nucleobase-containing compound metabolic process;rRNA processing;RNA processing;one-carbon metabolic process;nitrogen compound metabolic process;metabolic process;RNA modification;cellular process;RNA metabolic process;rRNA metabolic process;rRNA methylation;methylation;ncRNA processing;cellular nitrogen compound metabolic process;ncRNA metabolic process;macromol…	nucleic acid binding;catalytic activity;binding;methyltransferase activity;N-methyltransferase activity;RNA methyltransferase activity;rRNA methyltransferase activity;S-adenosylmethionine-dependent methyltransferase activity;rRNA (guanine-N2-)-methyltransferase activity;rRNA (guanine) methyltransferase activity;transferase activity;transferase activity, transferring one-carbon groups	cytoplasm;intracellular part;cell part		sp|P39406|RSMC_ECOLI Ribosomal RNA small subunit methyltransferase C OS=Escherichia coli (strain K12) OX=83333 GN=rsmC PE=1 SV=3
P0ADK0	Uncharacterized protein YiaF	yiaF	25.663	12.802	0.499157	-1.69482	FALSE	0.763507	0.370995	-3.37849	0.403663	10	5	5	5	273740000	95074000	113020000	18350000	47296000	3	6	3	5	17					sp|P0ADK0|YIAF_ECOLI Uncharacterized protein YiaF OS=Escherichia coli (strain K12) OX=83333 GN=yiaF PE=4 SV=2
P0A7A2	Probable phosphoglycerate mutase GpmB	gpmB	24.065	42.945	0.140207	-1.68489	FALSE	-1.94024	0.44154	-0.525224	0.462773	13	9	9	9	335930000	63178000	63514000	116860000	92385000	5	7	8	9	29	carbohydrate metabolic process;monosaccharide metabolic process;glucose metabolic process;glucose catabolic process;alcohol metabolic process;generation of precursor metabolites and energy;glycolysis;phosphorus metabolic process;phosphate-containing compound metabolic process;metabolic process;catabolic process;cellular process;carbohydrate catabolic process;dephosphorylation;hexose metabolic pro…	catalytic activity;phosphoglycerate mutase activity;hydrolase activity;hydrolase activity, acting on ester bonds;phosphatase activity;isomerase activity;intramolecular transferase activity;intramolecular transferase activity, phosphotransferases;phosphoric ester hydrolase activity	cytosol;intracellular part;cytoplasmic part;cell part	Glycolysis / Gluconeogenesis;Methane metabolism	sp|P0A7A2|GPMB_ECOLI Probable phosphoglycerate mutase GpmB OS=Escherichia coli (strain K12) OX=83333 GN=gpmB PE=3 SV=1
P0ABJ1	Cytochrome bo(3) ubiquinol oxidase subunit 2	cyoA	34.911	107.02	0.383463	-1.67911	FALSE	-3.63402	-0.193397	-0.649875	-0.73229	18	6	6	6	2099400000	271450000	489430000	708500000	629970000	7	11	18	14	50	generation of precursor metabolites and energy;transport;metabolic process;aerobic respiration;cellular process;energy derivation by oxidation of organic compounds;aerobic electron transport chain;electron transport chain;respiratory electron transport chain;cellular metabolic process;cellular respiration;establishment of localization;transmembrane transport;oxidation-reduction process	catalytic activity;cytochrome-c oxidase activity;transporter activity;binding;copper ion binding;cation transmembrane transporter activity;cytochrome o ubiquinol oxidase activity;electron carrier activity;heme-copper terminal oxidase activity;ion transmembrane transporter activity;monovalent inorganic cation transmembrane transporter activity;hydrogen ion transmembrane transporter activity;primar…	integral to plasma membrane;cytochrome o ubiquinol oxidase complex;integral to membrane;intrinsic to membrane;intrinsic to plasma membrane;macromolecular complex;protein complex;membrane part;plasma membrane part;cell part;respiratory chain	Oxidative phosphorylation	sp|P0ABJ1|CYOA_ECOLI Cytochrome bo(3) ubiquinol oxidase subunit 2 OS=Escherichia coli (strain K12) OX=83333 GN=cyoA PE=1 SV=1
P06961	Multifunctional CCA protein;CCA-adding enzyme;2-nucleotidase;2,3-cyclic phosphodiesterase;Phosphatase	cca	46.467	36.586	0.0455529	-1.67277	TRUE	-2.55825	-0.836766	-3.0302	-1.40615	25	12	12	12	145550000	22224000	54700000	24431000	44196000	5	15	6	12	38	tRNA 3'-terminal CCA addition;nucleobase-containing compound metabolic process;RNA processing;tRNA metabolic process;nitrogen compound metabolic process;tRNA processing;metabolic process;cellular process;RNA metabolic process;RNA 3'-end processing;ncRNA processing;cellular nitrogen compound metabolic process;ncRNA metabolic process;RNA repair;tRNA 3'-end processing;macromolecule metabolic process…	tRNA binding;nucleotide binding;magnesium ion binding;nucleic acid binding;RNA binding;catalytic activity;cyclic-nucleotide phosphodiesterase activity;tRNA adenylyltransferase activity;binding;ATP binding;phosphoric diester hydrolase activity;tRNA cytidylyltransferase activity;transferase activity;transferase activity, transferring phosphorus-containing groups;nucleotidyltransferase activity;hydr…		RNA transport	sp|P06961|CCA_ECOLI Multifunctional CCA protein OS=Escherichia coli (strain K12) OX=83333 GN=cca PE=1 SV=1
Q47146	Acyl-coenzyme A dehydrogenase	fadE	89.223	36.08	0.0769777	-1.66704	FALSE	-4.28479	-2.30403	-3.35104	-1.99771	38	10	10	10	86656000	7389800	22542000	15791000	40933000	5	8	4	9	26	organic acid metabolic process;lipid metabolic process;fatty acid metabolic process;fatty acid beta-oxidation;metabolic process;catabolic process;fatty acid catabolic process;cellular process;lipid catabolic process;organic acid catabolic process;fatty acid oxidation;carboxylic acid metabolic process;lipid modification;monocarboxylic acid metabolic process;fatty acid beta-oxidation using acyl-CoA…	catalytic activity;acyl-CoA dehydrogenase activity;binding;oxidoreductase activity;oxidoreductase activity, acting on the CH-CH group of donors;cofactor binding;flavin adenine dinucleotide binding;coenzyme binding		Fatty acid metabolism	sp|Q47146|FADE_ECOLI Acyl-coenzyme A dehydrogenase OS=Escherichia coli (strain K12) OX=83333 GN=fadE PE=2 SV=2
P0AAD6	Serine transporter	sdaC	46.906	60.23	0.540951	-1.66238	FALSE	-1.3321	1.21693	2.64721	3.42293	8	6	6	6	541000000	33033000	45573000	222000000	240400000	9	8	14	18	49		transporter activity	integral to plasma membrane;integral to membrane;intrinsic to membrane;intrinsic to plasma membrane;membrane part;plasma membrane part;cell part		sp|P0AAD6|SDAC_ECOLI Serine transporter SdaC OS=Escherichia coli (strain K12) OX=83333 GN=sdaC PE=1 SV=1
P0AB80	Branched-chain-amino-acid aminotransferase	ilvE	34.093	9.6272	0.359345	-1.65705	FALSE	-0.406762	2.60585	-0.502619	-0.201124	13	4	4	4	278460000	28467000	193650000	30104000	26245000	3	5	3	3	14	organic acid metabolic process;cellular amino acid metabolic process;aspartate metabolic process;aspartate biosynthetic process;isoleucine metabolic process;leucine metabolic process;valine metabolic process;nitrogen compound metabolic process;metabolic process;cellular amino acid biosynthetic process;biosynthetic process;aspartate family amino acid metabolic process;aspartate family amino acid b…	catalytic activity;branched-chain-amino-acid transaminase activity;binding;protein binding;transaminase activity;transferase activity;transferase activity, transferring nitrogenous groups;identical protein binding;L-leucine transaminase activity;L-valine transaminase activity;L-isoleucine transaminase activity		Valine, leucine and isoleucine degradation;Valine, leucine and isoleucine biosynthesis;Pantothenate and CoA biosynthesis	sp|P0AB80|ILVE_ECOLI Branched-chain-amino-acid aminotransferase OS=Escherichia coli (strain K12) OX=83333 GN=ilvE PE=1 SV=2
P0ACV0	Lipid A biosynthesis lauroyltransferase	lpxL	35.406	120.16	0.452854	-1.64944	FALSE	-3.72251	-0.435248	-0.165089	-0.153468	15	3	3	3	115470000	3298700	28502000	48684000	34985000	1	3	2	2	8	carbohydrate metabolic process;lipid metabolic process;membrane lipid metabolic process;phospholipid metabolic process;glycolipid metabolic process;metabolic process;lipid biosynthetic process;phospholipid biosynthetic process;biosynthetic process;lipopolysaccharide core region biosynthetic process;lipid A biosynthetic process;glycolipid biosynthetic process;oligosaccharide metabolic process;olig…	catalytic activity;lauroyltransferase activity;transferase activity;transferase activity, transferring acyl groups;transferase activity, transferring acyl groups other than amino-acyl groups	cell wall;integral to plasma membrane;peptidoglycan-based cell wall;Gram-negative-bacterium-type cell wall;membrane;integral to membrane;external encapsulating structure;intrinsic to membrane;intrinsic to plasma membrane;membrane part;plasma membrane part;cell part	Lipopolysaccharide biosynthesis	sp|P0ACV0|LPXL_ECOLI Lipid A biosynthesis lauroyltransferase OS=Escherichia coli (strain K12) OX=83333 GN=lpxL PE=1 SV=1
P77316	Uncharacterized zinc-type alcohol dehydrogenase-like protein YbdR	ybdR	44.175	22.805	0.205474	-1.62307	FALSE	-3.13976	-0.929301	-3.64494	-2.60926	23	7	7	7	71366000	7575300	49010000	6032200	8747700	3	8	1	3	15		catalytic activity;binding;zinc ion binding;oxidoreductase activity;ion binding;cation binding;metal ion binding;transition metal ion binding			sp|P77316|YBDR_ECOLI Uncharacterized zinc-type alcohol dehydrogenase-like protein YbdR OS=Escherichia coli (strain K12) OX=83333 GN=ybdR PE=3 SV=1
P0ADB7	Entericidin B	ecnB	4.8095	30.6	0.694192	-1.61334	FALSE	NaN	-2.06512	1.11263	1.21759	2	1	1	1	26098000	0	1114300	14189000	10794000	0	1	1	1	3	response to toxin;response to chemical stimulus;response to stimulus		plasma membrane;membrane;cell part		sp|P0ADB7|ECNB_ECOLI Entericidin B OS=Escherichia coli (strain K12) OX=83333 GN=ecnB PE=3 SV=1
P23003	tRNA/tmRNA (uracil-C(5))-methyltransferase	trmA	41.966	119.72	0.0481866	-1.60093	TRUE	-2.08705	0.0142236	-1.46129	-0.360706	21	15	15	15	470160000	36312000	166820000	93084000	173940000	7	18	11	13	49	RNA methylation;nucleobase-containing compound metabolic process;RNA processing;tRNA metabolic process;tRNA modification;one-carbon metabolic process;nitrogen compound metabolic process;tRNA processing;metabolic process;RNA modification;cellular process;RNA metabolic process;tRNA methylation;methylation;ncRNA processing;cellular nitrogen compound metabolic process;ncRNA metabolic process;macromol…	tRNA binding;nucleic acid binding;RNA binding;catalytic activity;binding;methyltransferase activity;RNA methyltransferase activity;tRNA methyltransferase activity;S-adenosylmethionine-dependent methyltransferase activity;tRNA (uracil) methyltransferase activity;transferase activity;transferase activity, transferring one-carbon groups;rRNA binding;tRNA (m5U54) methyltransferase activity;S-adenosyl…			sp|P23003|TRMA_ECOLI tRNA/tmRNA (uracil-C(5))-methyltransferase OS=Escherichia coli (strain K12) OX=83333 GN=trmA PE=1 SV=1
P33570	Transketolase 2	tktB	73.042	273.33	0.00566357	-1.59616	TRUE	0.96804	2.49529	1.0552	2.72027	29	32	30	30	3499100000	689390000	1124800000	563340000	1121600000	21	39	22	37	119		catalytic activity;transketolase activity;binding;transferase activity;transferase activity, transferring aldehyde or ketonic groups;ion binding;cation binding;metal ion binding		Pentose phosphate pathway;Carbon fixation in photosynthetic organisms;Biosynthesis of ansamycins	sp|P33570|TKT2_ECOLI Transketolase 2 OS=Escherichia coli (strain K12) OX=83333 GN=tktB PE=1 SV=1
P0A9L5	Peptidyl-prolyl cis-trans isomerase C	ppiC	10.232	19.698	0.407585	-1.59518	FALSE	0.357536	3.48732	3.4254	3.48598	7	5	5	5	735930000	26035000	200880000	288320000	220690000	1	6	5	5	17	protein peptidyl-prolyl isomerization;protein modification process;metabolic process;cellular process;peptidyl-amino acid modification;peptidyl-proline modification;protein metabolic process;macromolecule metabolic process;macromolecule modification;cellular metabolic process;primary metabolic process;cellular macromolecule metabolic process;cellular protein metabolic process	peptidyl-prolyl cis-trans isomerase activity;catalytic activity;isomerase activity;cis-trans isomerase activity	cytoplasm;intracellular part;cell part		sp|P0A9L5|PPIC_ECOLI Peptidyl-prolyl cis-trans isomerase C OS=Escherichia coli (strain K12) OX=83333 GN=ppiC PE=1 SV=2
P76128	Probable D,D-dipeptide-binding periplasmic protein DdpA	ddpA	57.641	2.4678	0.342206	-1.59193	FALSE	-6.69675	-3.96333	-6.97642	-6.52597	28	2	2	2	6403400	783540	4185200	729510	705160	1	2	1	1	5	transport;cellular process;protein transport;peptide transport;establishment of protein localization;establishment of localization;transmembrane transport		macromolecular complex;periplasmic space;ATP-binding cassette (ABC) transporter complex;protein complex;membrane part;cell part	ABC transporters	sp|P76128|DDPA_ECOLI Probable D,D-dipeptide-binding periplasmic protein DdpA OS=Escherichia coli (strain K12) OX=83333 GN=ddpA PE=2 SV=1
P27300	Tetraacyldisaccharide 4-kinase	lpxK	35.589	21.172	0.237631	-1.5916	FALSE	NaN	-3.05755	-3.65062	-2.9691	16	5	5	5	96144000	0	25069000	34566000	36508000	0	6	3	6	15	carbohydrate metabolic process;lipid metabolic process;membrane lipid metabolic process;phospholipid metabolic process;glycolipid metabolic process;metabolic process;lipid biosynthetic process;phospholipid biosynthetic process;biosynthetic process;lipopolysaccharide core region biosynthetic process;lipid A biosynthetic process;glycolipid biosynthetic process;oligosaccharide metabolic process;olig…	nucleotide binding;catalytic activity;binding;ATP binding;tetraacyldisaccharide 4'-kinase activity;kinase activity;transferase activity;transferase activity, transferring phosphorus-containing groups;phosphotransferase activity, alcohol group as acceptor;purine nucleotide binding;adenyl nucleotide binding;ribonucleotide binding;purine ribonucleotide binding;adenyl ribonucleotide binding;purine ri…	plasma membrane;membrane;cell part	Lipopolysaccharide biosynthesis	sp|P27300|LPXK_ECOLI Tetraacyldisaccharide 4-kinase OS=Escherichia coli (strain K12) OX=83333 GN=lpxK PE=1 SV=2
P24188	UPF0176 protein YceA	yceA	39.781	33.071	0.316105	-1.55748	FALSE	-4.33566	-1.62429	-1.98628	-1.58269	19	4	4	4	65416000	2731600	21358000	15733000	25593000	1	5	2	3	11					sp|P24188|TRHO_ECOLI tRNA uridine(34) hydroxylase OS=Escherichia coli (strain K12) OX=83333 GN=trhO PE=1 SV=2
P40719	Sensor protein QseC	qseC	50.281	17.372	0.0197357	-1.55565	TRUE	-5.82532	NaN	-6.05596	NaN	25	2	2	2	5086600	1279900	0	3806700	0	1	1	2	1	5	two-component signal transduction system (phosphorelay);protein modification process;protein phosphorylation;phosphorus metabolic process;phosphate-containing compound metabolic process;signal transduction;metabolic process;cellular process;phosphorylation;peptidyl-histidine phosphorylation;peptidyl-amino acid modification;peptidyl-histidine modification;protein metabolic process;signal transduct…	two-component sensor activity;nucleotide binding;catalytic activity;protein kinase activity;protein histidine kinase activity;signal transducer activity;binding;ATP binding;kinase activity;transferase activity;transferase activity, transferring phosphorus-containing groups;phosphotransferase activity, alcohol group as acceptor;phosphotransferase activity, nitrogenous group as acceptor;purine nucl…	plasma membrane;membrane;integral to membrane;intrinsic to membrane;membrane part;cell part	Two-component system	sp|P40719|QSEC_ECOLI Sensor protein QseC OS=Escherichia coli (strain K12) OX=83333 GN=qseC PE=1 SV=2
P05824	DNA repair protein RecN	recN	61.396	13.196	0.357134	-1.55008	FALSE	NaN	-4.28968	-6.91575	-3.86453	29	7	7	7	24262000	0	10518000	788020	12956000	0	6	1	8	15	double-strand break repair via homologous recombination;recombinational repair;nucleobase-containing compound metabolic process;DNA metabolic process;DNA repair;double-strand break repair;DNA recombination;nitrogen compound metabolic process;response to stress;response to DNA damage stimulus;cell communication;metabolic process;SOS response;response to external stimulus;cellular process;response …	nucleotide binding;binding;ATP binding;purine nucleotide binding;adenyl nucleotide binding;ribonucleotide binding;purine ribonucleotide binding;adenyl ribonucleotide binding;purine ribonucleoside triphosphate binding	cytoplasm;intracellular part;cell part		sp|P05824|RECN_ECOLI DNA repair protein RecN OS=Escherichia coli (strain K12) OX=83333 GN=recN PE=1 SV=2
P63386	Probable phospholipid import ATP-binding protein MlaF	mlaF	29.096	72.825	0.00681404	-1.5423	TRUE	-0.677605	0.806709	-0.564158	1.03613	12	11	11	11	723270000	200550000	163890000	194210000	164630000	9	12	7	11	39	transport;lipid transport;phospholipid transport;establishment of localization;organic substance transport	nucleotide binding;catalytic activity;transporter activity;lipid transporter activity;binding;ATP binding;phospholipid transporter activity;pyrophosphatase activity;hydrolase activity;hydrolase activity, acting on acid anhydrides;hydrolase activity, acting on acid anhydrides, in phosphorus-containing anhydrides;ATPase activity;purine nucleotide binding;nucleoside-triphosphatase activity;substrate…	macromolecular complex;ATP-binding cassette (ABC) transporter complex;protein complex;membrane part;cell part		sp|P63386|MLAF_ECOLI Intermembrane phospholipid transport system ATP-binding protein MlaF OS=Escherichia coli (strain K12) OX=83333 GN=mlaF PE=1 SV=1
P16681	Protein PhnB	phnB	16.171	22.907	0.220296	-1.54193	FALSE	-1.40275	0.0842452	-2.69472	-1.09786	9	7	7	7	93138000	26389000	31550000	19702000	15498000	10	9	6	6	31					sp|P16681|YJDN_ECOLI Protein YjdN OS=Escherichia coli (strain K12) OX=83333 GN=yjdN PE=4 SV=1
P0AB24	Iron uptake system component EfeO	efeO	41.137	13.059	0.0810024	-1.53664	FALSE	-2.69245	-1.30892	-3.48677	-1.79703	23	6	6	6	63446000	10329000	26699000	6731200	19687000	2	4	2	3	11	response to stress;response to DNA damage stimulus;cellular process;response to inorganic substance;response to metal ion;response to zinc ion;cellular response to stress;response to chemical stimulus;response to antibiotic;response to stimulus;cellular response to stimulus		periplasmic space;cell part		sp|P0AB24|EFEO_ECOLI Iron uptake system component EfeO OS=Escherichia coli (strain K12) OX=83333 GN=efeO PE=1 SV=1
P14900	UDP-N-acetylmuramoylalanine--D-glutamate ligase	murD	46.973	42.774	0.440544	-1.53513	FALSE	-3.51858	0.252009	-0.864149	-1.56446	18	10	10	10	311290000	88434000	94327000	68679000	59846000	5	11	7	8	31	peptidoglycan metabolic process;polysaccharide biosynthetic process;carbohydrate metabolic process;polysaccharide metabolic process;aminoglycan metabolic process;aminoglycan biosynthetic process;glycosaminoglycan biosynthetic process;nitrogen compound metabolic process;cell cycle;metabolic process;regulation of cell shape;biosynthetic process;macromolecule biosynthetic process;peptidoglycan biosy…	nucleotide binding;catalytic activity;binding;protein binding;ATP binding;UDP-N-acetylmuramoylalanine-D-glutamate ligase activity;ligase activity;ligase activity, forming carbon-nitrogen bonds;acid-amino acid ligase activity;purine nucleotide binding;adenyl nucleotide binding;ribonucleotide binding;purine ribonucleotide binding;adenyl ribonucleotide binding;purine ribonucleoside triphosphate bind…	cytoplasm;intracellular part;cell part	D-Glutamine and D-glutamate metabolism;Peptidoglycan biosynthesis	sp|P14900|MURD_ECOLI UDP-N-acetylmuramoylalanine--D-glutamate ligase OS=Escherichia coli (strain K12) OX=83333 GN=murD PE=1 SV=3
P0ADG4	Inositol-1-monophosphatase	suhB	29.172	190.76	0.0322813	-1.53194	TRUE	2.94051	4.77314	3.50343	4.73468	18	21	21	21	5713600000	661580000	1630300000	1445400000	1976300000	15	32	20	33	100	carbohydrate metabolic process;lipid metabolic process;phospholipid metabolic process;glycerophospholipid metabolic process;phosphorus metabolic process;phosphate-containing compound metabolic process;metabolic process;catabolic process;cellular process;phosphorylation;dephosphorylation;organophosphate metabolic process;lipid modification;inositol phosphate metabolic process;cellular metabolic pr…	magnesium ion binding;catalytic activity;inositol or phosphatidylinositol phosphatase activity;binding;inositol monophosphate phosphatase activity;hydrolase activity;hydrolase activity, acting on ester bonds;phosphatase activity;lithium ion binding;alkali metal ion binding;phosphoric ester hydrolase activity;ion binding;cation binding;metal ion binding;glycerol-2-phosphatase activity;inositol pho…	cytoplasm;intracellular part;cell part	Streptomycin biosynthesis;Inositol phosphate metabolism;Phosphatidylinositol signaling system	sp|P0ADG4|SUHB_ECOLI Nus factor SuhB OS=Escherichia coli (strain K12) OX=83333 GN=suhB PE=1 SV=1
P13036	Fe(3+) dicitrate transport protein FecA	fecA	85.321	49.188	0.149019	-1.52413	FALSE	-3.04894	-2.44268	-4.17253	-1.73054	37	16	16	16	154700000	12978000	41782000	25482000	74457000	5	14	5	24	48	transition metal ion transport;transport;ion transport;cation transport;iron ion transport;ferric iron transport;iron chelate transport;siderophore transport;metal ion transport;homeostatic process;chemical homeostasis;ion homeostasis;establishment of localization;iron ion homeostasis;cation homeostasis;biological regulation;regulation of biological quality	receptor activity;transporter activity;iron ion transmembrane transporter activity;binding;iron ion binding;cation transmembrane transporter activity;ion transmembrane transporter activity;ferric iron transmembrane transporter activity;transmembrane transporter activity;inorganic cation transmembrane transporter activity;substrate-specific transmembrane transporter activity;substrate-specific tra…	cell outer membrane;membrane;integral to membrane;outer membrane;intrinsic to membrane;membrane part;external encapsulating structure part;cell part		sp|P13036|FECA_ECOLI Fe(3+) dicitrate transport protein FecA OS=Escherichia coli (strain K12) OX=83333 GN=fecA PE=1 SV=2
P64602	Probable phospholipid ABC transporter-binding protein MlaB	mlaB	10.68	5.6341	0.627825	-1.52396	FALSE	-0.610205	-2.37972	NaN	-0.982944	4	2	2	2	17746000	7607000	5441900	0	4696800	1	2	0	1	4	transport;lipid transport;response to stress;response to DNA damage stimulus;cellular process;phospholipid transport;cellular response to stress;response to chemical stimulus;response to antibiotic;response to stimulus;establishment of localization;cellular response to stimulus;organic substance transport	transporter activity;lipid transporter activity;phospholipid transporter activity;substrate-specific transporter activity	cytoplasm;intracellular part;cell part		sp|P64602|MLAB_ECOLI Intermembrane phospholipid transport system binding protein MlaB OS=Escherichia coli (strain K12) OX=83333 GN=mlaB PE=1 SV=1
P36673	HTH-type transcriptional regulator TreR	treR	34.53	7.1049	0.444171	-1.51696	FALSE	NaN	-3.92457	-3.80395	-3.85722	15	2	2	2	17060000	0	5804300	8853800	2402100	1	2	2	1	6	carbohydrate metabolic process;disaccharide metabolic process;trehalose metabolic process;nucleobase-containing compound metabolic process;transcription, DNA-dependent;regulation of transcription, DNA-dependent;nitrogen compound metabolic process;metabolic process;biosynthetic process;macromolecule biosynthetic process;oligosaccharide metabolic process;regulation of biosynthetic process;negative …	nucleic acid binding transcription factor activity;nucleic acid binding;DNA binding;sequence-specific DNA binding transcription factor activity;binding			sp|P36673|TRER_ECOLI HTH-type transcriptional regulator TreR OS=Escherichia coli (strain K12) OX=83333 GN=treR PE=1 SV=2
P0ABV2	Biopolymer transport protein ExbD	exbD	15.527	1.9955	0.101883	-1.51473	FALSE	-2.18861	-0.950311	-3.15327	-1.36211	7	1	1	1	21805000	4457500	8446000	2581400	6319700	1	1	2	1	5	transport;regulation of gene expression;posttranscriptional regulation of gene expression;protein transport;regulation of metabolic process;regulation of protein stability;bacteriocin transport;establishment of protein localization;regulation of biological process;protein stabilization;establishment of localization;regulation of macromolecule metabolic process;biological regulation;regulation of …	transporter activity;binding;protein binding;energy transducer activity;identical protein binding;molecular transducer activity	plasma membrane;membrane;integral to membrane;intrinsic to membrane;membrane part;cell part		sp|P0ABV2|EXBD_ECOLI Biopolymer transport protein ExbD OS=Escherichia coli (strain K12) OX=83333 GN=exbD PE=1 SV=1
P37313	Dipeptide transport ATP-binding protein DppF	dppF	37.56	5.7977	0.469415	-1.5084	FALSE	NaN	-2.40172	-3.01818	-3.74837	16	2	2	2	22211000	0	9295300	6479500	6436100	0	4	1	2	7	transport;protein transport;heme transport;establishment of protein localization;cofactor transport;establishment of localization	nucleotide binding;catalytic activity;transporter activity;binding;ATP binding;peptide transporter activity;heme transporter activity;pyrophosphatase activity;hydrolase activity;hydrolase activity, acting on acid anhydrides;hydrolase activity, acting on acid anhydrides, in phosphorus-containing anhydrides;ATPase activity;purine nucleotide binding;nucleoside-triphosphatase activity;substrate-speci…	cytoplasm;macromolecular complex;ATP-binding cassette (ABC) transporter complex;protein complex;intracellular part;membrane part;cell part	ABC transporters	sp|P37313|DPPF_ECOLI Dipeptide transport ATP-binding protein DppF OS=Escherichia coli (strain K12) OX=83333 GN=dppF PE=1 SV=1
P0A7N4	50S ribosomal protein L32	rpmF	6.4463	115.04	0.547376	-1.50255	FALSE	2.13301	5.72839	6.31925	5.72895	3	4	4	4	9049400000	2052600000	1727700000	3330000000	1939100000	13	14	19	19	65	translation;metabolic process;biosynthetic process;macromolecule biosynthetic process;cellular process;protein metabolic process;cellular macromolecule biosynthetic process;macromolecule metabolic process;cellular metabolic process;primary metabolic process;cellular biosynthetic process;cellular macromolecule metabolic process;cellular protein metabolic process	structural constituent of ribosome;structural molecule activity	large ribosomal subunit;cytosolic large ribosomal subunit;ribonucleoprotein complex;macromolecular complex;organelle part;intracellular part;intracellular organelle part;cell part	Ribosome	sp|P0A7N4|RL32_ECOLI 50S ribosomal protein L32 OS=Escherichia coli (strain K12) OX=83333 GN=rpmF PE=1 SV=2
P04982	D-ribose pyranase	rbsD	15.292	40.306	0.163396	-1.50007	FALSE	0.12717	2.2242	1.50416	2.40725	7	6	6	6	306540000	40912000	93198000	65145000	107280000	2	7	4	6	19	carbohydrate metabolic process;monosaccharide metabolic process;D-ribose metabolic process;alcohol metabolic process;metabolic process;catabolic process;cellular process;carbohydrate catabolic process;D-ribose catabolic process;pentose metabolic process;pentose catabolic process;cellular metabolic process;primary metabolic process;cellular catabolic process;cellular carbohydrate metabolic process…	catalytic activity;binding;protein binding;sugar binding;isomerase activity;intramolecular transferase activity;intramolecular lyase activity;carbohydrate binding;identical protein binding;monosaccharide binding	cytoplasm;intracellular part;cell part	ABC transporters	sp|P04982|RBSD_ECOLI D-ribose pyranase OS=Escherichia coli (strain K12) OX=83333 GN=rbsD PE=1 SV=3
P63235	Probable glutamate/gamma-aminobutyrate antiporter	gadC	55.076	25.095	0.00598382	-1.49335	TRUE	2.73856	4.34217	2.72728	4.11037	11	9	9	9	1686400000	216950000	702040000	243220000	524230000	5	10	9	10	34	amino acid transmembrane transport;transport;amino acid transport;cellular ion homeostasis;regulation of pH;cellular process;L-amino acid transport;amine transport;organic acid transport;cellular homeostasis;cellular cation homeostasis;cellular monovalent inorganic cation homeostasis;regulation of cellular pH;homeostatic process;pH elevation;carboxylic acid transport;chemical homeostasis;ion home…	transporter activity;amine transmembrane transporter activity;organic acid transmembrane transporter activity;amino acid transmembrane transporter activity;L-amino acid transmembrane transporter activity;secondary active transmembrane transporter activity;antiporter activity;active transmembrane transporter activity;transmembrane transporter activity;substrate-specific transmembrane transporter a…	integral to plasma membrane;integral to membrane;intrinsic to membrane;intrinsic to plasma membrane;membrane part;plasma membrane part;cell part		sp|P63235|GADC_ECOLI Glutamate/gamma-aminobutyrate antiporter OS=Escherichia coli (strain K12) OX=83333 GN=gadC PE=1 SV=1
P37685	Aldehyde dehydrogenase B	aldB	56.306	93.897	0.136687	-1.49129	FALSE	0.208302	2.54915	1.25341	1.89516	20	18	18	18	1800200000	201900000	617060000	328010000	653190000	16	24	18	25	83	response to stress;response to DNA damage stimulus;cellular process;response to organic substance;cellular response to stress;response to chemical stimulus;response to ethanol;response to stimulus;cellular response to stimulus	catalytic activity;aldehyde dehydrogenase (NAD) activity;oxidoreductase activity;oxidoreductase activity, acting on the aldehyde or oxo group of donors, NAD or NADP as acceptor;oxidoreductase activity, acting on the aldehyde or oxo group of donors			sp|P37685|ALDB_ECOLI Aldehyde dehydrogenase B OS=Escherichia coli (strain K12) OX=83333 GN=aldB PE=1 SV=2
P21893	Single-stranded-DNA-specific exonuclease RecJ	recJ	63.388	38.829	0.237773	-1.48936	FALSE	-2.83284	-2.45416	-4.54861	-1.94856	29	7	7	7	85965000	11816000	21875000	21868000	30406000	1	4	4	4	13	nucleobase-containing compound metabolic process;DNA metabolic process;DNA repair;DNA recombination;nitrogen compound metabolic process;response to stress;response to DNA damage stimulus;metabolic process;cellular process;cellular response to stress;cellular nitrogen compound metabolic process;macromolecule metabolic process;cellular metabolic process;primary metabolic process;cellular macromolec…	nucleic acid binding;catalytic activity;nuclease activity;exonuclease activity;binding;5'-3' exonuclease activity;hydrolase activity;hydrolase activity, acting on ester bonds		Base excision repair;Mismatch repair;Homologous recombination	sp|P21893|RECJ_ECOLI Single-stranded-DNA-specific exonuclease RecJ OS=Escherichia coli (strain K12) OX=83333 GN=recJ PE=1 SV=2
P0AG18	N5-carboxyaminoimidazole ribonucleotide mutase	purE	17.78	38.714	0.68835	-1.48897	FALSE	NaN	1.04825	0.130559	-2.88413	6	2	2	2	77989000	0	28930000	21550000	27509000	0	2	1	3	6	nucleobase-containing compound metabolic process;purine nucleotide metabolic process;purine nucleotide biosynthetic process;IMP biosynthetic process;'de novo' IMP biosynthetic process;nucleoside phosphate metabolic process;nitrogen compound metabolic process;metabolic process;biosynthetic process;nucleotide metabolic process;nucleoside monophosphate metabolic process;nucleoside monophosphate bios…	catalytic activity;isomerase activity;intramolecular transferase activity;5-(carboxyamino)imidazole ribonucleotide mutase activity	cytosol;intracellular part;cytoplasmic part;cell part	Purine metabolism	sp|P0AG18|PURE_ECOLI N5-carboxyaminoimidazole ribonucleotide mutase OS=Escherichia coli (strain K12) OX=83333 GN=purE PE=1 SV=2
P0A6U3	tRNA uridine 5-carboxymethylaminomethyl modification enzyme MnmG	mnmG	69.52	168.96	0.0016858	-1.48581	TRUE	0.101876	1.54368	0.132205	1.66202	27	21	21	21	1118300000	205520000	285490000	298460000	328880000	12	24	19	22	77	RNA methylation;tRNA wobble base modification;tRNA wobble uridine modification;nucleobase-containing compound metabolic process;RNA processing;tRNA metabolic process;tRNA modification;one-carbon metabolic process;nitrogen compound metabolic process;tRNA processing;metabolic process;RNA modification;cellular process;RNA metabolic process;tRNA methylation;methylation;ncRNA processing;cellular nitro…	binding;cofactor binding;flavin adenine dinucleotide binding;coenzyme binding	cytosol;intracellular part;cytoplasmic part;cell part		sp|P0A6U3|MNMG_ECOLI tRNA uridine 5-carboxymethylaminomethyl modification enzyme MnmG OS=Escherichia coli (strain K12) OX=83333 GN=mnmG PE=1 SV=1
P76245	Probable diguanylate cyclase YeaP	yeaP	38.545	49.275	0.486353	-1.47775	FALSE	-2.08389	-2.68911	-5.49143	-1.9307	18	5	5	5	38689000	12325000	6507400	5641300	14215000	3	4	2	3	12	metabolic process	nucleotide binding;catalytic activity;binding;GTP binding;transferase activity;transferase activity, transferring phosphorus-containing groups;nucleotidyltransferase activity;purine nucleotide binding;guanyl nucleotide binding;ribonucleotide binding;purine ribonucleotide binding;guanyl ribonucleotide binding;purine ribonucleoside triphosphate binding;ion binding;cation binding;metal ion binding;d…			sp|P76245|DGCP_ECOLI Diguanylate cyclase DgcP OS=Escherichia coli (strain K12) OX=83333 GN=dgcP PE=1 SV=2
P39160	D-mannonate oxidoreductase	uxuB	53.58	22.969	0.222299	-1.47582	FALSE	-2.25758	0.378345	-0.819541	-0.503832	23	11	11	11	194820000	30568000	70017000	56326000	37907000	4	10	6	6	26	carbohydrate metabolic process;monosaccharide metabolic process;hexitol metabolic process;uronic acid metabolic process;glucuronate catabolic process;alcohol metabolic process;organic acid metabolic process;metabolic process;catabolic process;cellular process;carbohydrate catabolic process;organic acid catabolic process;alditol metabolic process;glucuronate metabolic process;mannitol metabolic pr…	catalytic activity;binding;fructuronate reductase activity;oxidoreductase activity;oxidoreductase activity, acting on CH-OH group of donors;oxidoreductase activity, acting on the CH-OH group of donors, NAD or NADP as acceptor;cofactor binding;coenzyme binding		Pentose and glucuronate interconversions	sp|P39160|UXUB_ECOLI D-mannonate oxidoreductase OS=Escherichia coli (strain K12) OX=83333 GN=uxuB PE=3 SV=1
P24192	Hydrogenase isoenzymes formation protein HypD	hypD	41.363	7.9857	0.065713	-1.47275	FALSE	-3.42017	-2.24937	NaN	-2.42142	16	3	3	3	22007000	7229700	7845600	0	6931700	2	1	0	1	4	protein modification process;metabolic process;cellular process;protein metabolic process;macromolecule metabolic process;macromolecule modification;cellular metabolic process;primary metabolic process;cellular macromolecule metabolic process;cellular protein metabolic process;protein maturation	binding;iron ion binding;ion binding;cation binding;metal ion binding;transition metal ion binding;iron-sulfur cluster binding;4 iron, 4 sulfur cluster binding;metal cluster binding;carbon monoxide binding			sp|P24192|HYPD_ECOLI Hydrogenase maturation factor HypD OS=Escherichia coli (strain K12) OX=83333 GN=hypD PE=1 SV=1
P0A8P6	Tyrosine recombinase XerC	xerC	33.867	16.141	0.211253	-1.46916	FALSE	-2.18146	-1.15362	-1.56624	0.344233	15	9	9	9	115790000	9599300	22645000	22812000	60738000	2	5	5	7	19	nucleobase-containing compound metabolic process;DNA metabolic process;plasmid maintenance;DNA recombination;transposition, DNA-mediated;nitrogen compound metabolic process;cell cycle;chromosome segregation;metabolic process;cellular process;cell cycle process;transposition;cellular nitrogen compound metabolic process;plasmid recombination;macromolecule metabolic process;cellular metabolic proces…	nucleic acid binding;DNA binding;catalytic activity;binding;integrase activity;site-specific recombinase activity;tyrosine-based site-specific recombinase activity	cytoplasm;macromolecular complex;protein complex;intracellular part;cell part;Holliday junction resolvase complex		sp|P0A8P6|XERC_ECOLI Tyrosine recombinase XerC OS=Escherichia coli (strain K12) OX=83333 GN=xerC PE=1 SV=1
P0A8I8	Ribosomal RNA large subunit methyltransferase H	rlmH	17.341	17.355	0.191055	-1.45488	FALSE	-0.500886	0.342827	-1.97482	0.0912316	10	4	4	4	213310000	47684000	54414000	48174000	63041000	5	6	5	7	23	rRNA modification;RNA methylation;nucleobase-containing compound metabolic process;rRNA processing;RNA processing;one-carbon metabolic process;nitrogen compound metabolic process;metabolic process;RNA modification;cellular process;RNA metabolic process;rRNA metabolic process;rRNA methylation;methylation;ncRNA processing;cellular nitrogen compound metabolic process;ncRNA metabolic process;macromol…	catalytic activity;binding;protein binding;methyltransferase activity;RNA methyltransferase activity;rRNA methyltransferase activity;S-adenosylmethionine-dependent methyltransferase activity;transferase activity;transferase activity, transferring one-carbon groups;identical protein binding;protein homodimerization activity;ribonucleoprotein binding;ribosome binding;protein dimerization activity;r…	cytoplasm;intracellular part;cell part		sp|P0A8I8|RLMH_ECOLI Ribosomal RNA large subunit methyltransferase H OS=Escherichia coli (strain K12) OX=83333 GN=rlmH PE=1 SV=1
P37634	Ribosomal RNA large subunit methyltransferase J	rlmJ	31.941	75.382	0.216818	-1.44886	FALSE	-1.18383	-0.665344	-1.43775	0.941483	17	10	10	10	325180000	65280000	53450000	74292000	132160000	10	9	9	12	40	rRNA modification;RNA methylation;nucleobase-containing compound metabolic process;rRNA processing;RNA processing;one-carbon metabolic process;nitrogen compound metabolic process;metabolic process;RNA modification;cellular process;carbon utilization;RNA metabolic process;rRNA metabolic process;rRNA methylation;methylation;ncRNA processing;cellular nitrogen compound metabolic process;ncRNA metabol…	nucleic acid binding;RNA binding;catalytic activity;binding;methyltransferase activity;N-methyltransferase activity;RNA methyltransferase activity;rRNA methyltransferase activity;S-adenosylmethionine-dependent methyltransferase activity;rRNA (adenine-N6-)-methyltransferase activity;rRNA (adenine) methyltransferase activity;transferase activity;transferase activity, transferring one-carbon groups			sp|P37634|RLMJ_ECOLI Ribosomal RNA large subunit methyltransferase J OS=Escherichia coli (strain K12) OX=83333 GN=rlmJ PE=1 SV=1
P77674	Gamma-aminobutyraldehyde dehydrogenase	prr	50.829	251.55	0.0688489	-1.44644	FALSE	-0.454997	0.426655	-0.9769	1.03434	23	17	17	17	600750000	83424000	173720000	112650000	230960000	10	13	8	14	45	cellular biogenic amine metabolic process;polyamine metabolic process;polyamine catabolic process;nitrogen compound metabolic process;metabolic process;catabolic process;amine metabolic process;amine catabolic process;putrescine metabolic process;putrescine catabolic process;cellular process;cellular nitrogen compound metabolic process;cellular biogenic amine catabolic process;cellular amine meta…	nucleotide binding;catalytic activity;binding;protein binding;oxidoreductase activity;oxidoreductase activity, acting on the aldehyde or oxo group of donors, NAD or NADP as acceptor;oxidoreductase activity, acting on the aldehyde or oxo group of donors;aminobutyraldehyde dehydrogenase activity;1-pyrroline dehydrogenase activity;identical protein binding;cofactor binding;coenzyme binding;NAD bindi…		Arginine and proline metabolism;beta-Alanine metabolism	sp|P77674|ABDH_ECOLI Gamma-aminobutyraldehyde dehydrogenase OS=Escherichia coli (strain K12) OX=83333 GN=patD PE=1 SV=1
P0AGB3	RNA polymerase sigma factor RpoH	rpoH	32.468	26.069	0.141959	-1.43626	FALSE	-4.07785	-2.76881	-3.35486	-1.79138	17	8	8	8	57866000	2922400	14948000	12799000	27196000	2	9	5	8	24	transcription initiation from bacterial-type RNA polymerase promoter;nucleobase-containing compound metabolic process;transcription, DNA-dependent;transcription initiation, DNA-dependent;regulation of transcription, DNA-dependent;nitrogen compound metabolic process;response to stress;metabolic process;biosynthetic process;macromolecule biosynthetic process;response to temperature stimulus;respons…	protein binding transcription factor activity;core RNA polymerase binding transcription factor activity;core DNA-dependent RNA polymerase binding promoter specificity activity;nucleic acid binding transcription factor activity;nucleic acid binding;DNA binding;sequence-specific DNA binding transcription factor activity;binding;zinc ion binding;sigma factor activity;ion binding;cation binding;metal…	cytosol;plasma membrane;membrane;intracellular part;cytoplasmic part;cell part	RNA polymerase	sp|P0AGB3|RPOH_ECOLI RNA polymerase sigma factor RpoH OS=Escherichia coli (strain K12) OX=83333 GN=rpoH PE=1 SV=1
P32162	UPF0381 protein YiiS	yiiS	10.776	14.269	0.577573	-1.4328	FALSE	NaN	-2.88884	-2.14547	-2.88427	4	1	1	1	26019000	0	1259100	23503000	1257300	0	1	2	1	4					sp|P32162|YIIS_ECOLI UPF0381 protein YiiS OS=Escherichia coli (strain K12) OX=83333 GN=yiiS PE=1 SV=1
P0AD96	Leu/Ile/Val-binding protein	livJ	39.076	4.2571	0.0014201	-1.43147	TRUE	-4.7606	-3.37647	-4.86787	-3.38905	17	3	3	2	11313000	1820600	3816500	1910100	3766100	1	2	1	2	6	transport;amino acid transport;branched-chain aliphatic amino acid transport;amine transport;organic acid transport;carboxylic acid transport;establishment of localization;organic substance transport;nitrogen compound transport	transporter activity;amine transmembrane transporter activity;organic acid transmembrane transporter activity;amino acid transmembrane transporter activity;branched-chain aliphatic amino acid transmembrane transporter activity;active transmembrane transporter activity;transmembrane transporter activity;substrate-specific transmembrane transporter activity;substrate-specific transporter activity;c…	outer membrane-bounded periplasmic space;periplasmic space;external encapsulating structure part;cell part	ABC transporters	sp|P0AD96|LIVJ_ECOLI Leu/Ile/Val-binding protein OS=Escherichia coli (strain K12) OX=83333 GN=livJ PE=1 SV=1
P62623	4-hydroxy-3-methylbut-2-enyl diphosphate reductase	ispH	34.774	116.5	0.357903	-1.42652	FALSE	0.280415	0.00420161	-1.46105	1.6682	18	11	11	11	869160000	193090000	146040000	219390000	310650000	8	11	15	14	48	carbohydrate metabolic process;monosaccharide metabolic process;alcohol metabolic process;cellular aldehyde metabolic process;organic acid metabolic process;pyruvate metabolic process;lipid metabolic process;phospholipid metabolic process;isoprenoid metabolic process;terpenoid metabolic process;coenzyme metabolic process;oxidoreduction coenzyme metabolic process;ubiquinone metabolic process;ubiqu…	catalytic activity;binding;oxidoreductase activity;oxidoreductase activity, acting on CH or CH2 groups;oxidoreductase activity, acting on CH or CH2 groups, NAD or NADP as acceptor;hydroxymethylbutenyl pyrophosphate reductase activity;ion binding;cation binding;metal ion binding;iron-sulfur cluster binding;3 iron, 4 sulfur cluster binding;metal cluster binding;4-hydroxy-3-methylbut-2-en-1-yl dipho…		Terpenoid backbone biosynthesis	sp|P62623|ISPH_ECOLI 4-hydroxy-3-methylbut-2-enyl diphosphate reductase OS=Escherichia coli (strain K12) OX=83333 GN=ispH PE=1 SV=1
P0A6N4	Elongation factor P	efp	20.591	73.193	0.309862	-1.42466	FALSE	5.44196	5.55102	3.41859	6.15885	7	6	6	6	3489400000	977270000	874170000	356970000	1281000000	5	5	4	6	20	translational elongation;peptide metabolic process;metabolic process;biosynthetic process;macromolecule biosynthetic process;cellular process;cellular macromolecule biosynthetic process;peptide biosynthetic process;macromolecule metabolic process;cellular metabolic process;cellular biosynthetic process;cellular macromolecule metabolic process	nucleic acid binding;RNA binding;translation elongation factor activity;binding;translation factor activity, nucleic acid binding;ribonucleoprotein binding;ribosome binding	cytoplasm;cytosol;intracellular part;cytoplasmic part;cell part		sp|P0A6N4|EFP_ECOLI Elongation factor P OS=Escherichia coli (strain K12) OX=83333 GN=efp PE=1 SV=2
P69829	Nitrogen regulatory protein	ptsN	17.959	115.34	0.00868597	-1.41189	TRUE	1.2412	2.66822	1.44302	2.83979	7	8	8	8	644060000	136110000	170970000	131060000	205930000	6	12	9	13	40	regulation of protein phosphorylation;transport;carbohydrate transport;phosphoenolpyruvate-dependent sugar phosphotransferase system;response to endogenous stimulus;response to organic substance;response to organic nitrogen;regulation of phosphate metabolic process;regulation of metabolic process;regulation of transmembrane transporter activity;regulation of cellular metabolic process;regulation …	catalytic activity;enzyme inhibitor activity;transporter activity;enzyme activator activity;protein-N(PI)-phosphohistidine-sugar phosphotransferase activity;carbohydrate transmembrane transporter activity;kinase activity;transferase activity;transferase activity, transferring phosphorus-containing groups;phosphotransferase activity, alcohol group as acceptor;kinase regulator activity;kinase activ…	cytoplasm;intracellular part;cell part	Phosphotransferase system (PTS)	sp|P69829|PTSN_ECOLI Nitrogen regulatory protein OS=Escherichia coli (strain K12) OX=83333 GN=ptsN PE=1 SV=1
P23331	Thymidine kinase	tdk	23.456	40.649	0.172701	-1.40585	FALSE	-1.03812	0.918309	0.292302	1.14757	11	5	5	5	224830000	15550000	62684000	68810000	77784000	1	6	5	6	18	nucleobase-containing compound metabolic process;DNA metabolic process;nucleoside phosphate metabolic process;nitrogen compound metabolic process;metabolic process;biosynthetic process;macromolecule biosynthetic process;nucleotide metabolic process;nucleoside monophosphate metabolic process;nucleoside monophosphate biosynthetic process;deoxyribonucleoside monophosphate biosynthetic process;deoxyr…	nucleotide binding;catalytic activity;thymidine kinase activity;binding;ATP binding;zinc ion binding;kinase activity;transferase activity;transferase activity, transferring phosphorus-containing groups;purine nucleotide binding;deoxynucleoside kinase activity;nucleobase-containing compound kinase activity;nucleoside kinase activity;adenyl nucleotide binding;ribonucleotide binding;purine ribonucle…	cytoplasm;intracellular part;cell part	Pyrimidine metabolism;Drug metabolism - other enzymes	sp|P23331|KITH_ECOLI Thymidine kinase OS=Escherichia coli (strain K12) OX=83333 GN=tdk PE=3 SV=1
P77182	tRNA 5-methylaminomethyl-2-thiouridine biosynthesis bifunctional protein MnmC;tRNA (mnm(5)s(2)U34)-methyltransferase;FAD-dependent cmnm(5)s(2)U34 oxidoreductase	mnmC	74.433	65.86	0.00253697	-1.40166	TRUE	-3.61746	-2.31381	-3.73546	-2.23578	28	7	7	7	70887000	15732000	13130000	28229000	13796000	3	2	6	4	15	RNA methylation;tRNA wobble base modification;tRNA wobble uridine modification;nucleobase-containing compound metabolic process;RNA processing;tRNA metabolic process;tRNA modification;one-carbon metabolic process;nitrogen compound metabolic process;tRNA processing;metabolic process;RNA modification;cellular process;RNA metabolic process;tRNA methylation;methylation;ncRNA processing;cellular nitro…	catalytic activity;tRNA (5-methylaminomethyl-2-thiouridylate)-methyltransferase activity;binding;methyltransferase activity;RNA methyltransferase activity;tRNA methyltransferase activity;S-adenosylmethionine-dependent methyltransferase activity;oxidoreductase activity;oxidoreductase activity, acting on the CH-NH group of donors;transferase activity;transferase activity, transferring one-carbon gr…	cytoplasm;intracellular part;cell part		sp|P77182|MNMC_ECOLI tRNA 5-methylaminomethyl-2-thiouridine biosynthesis bifunctional protein MnmC OS=Escherichia coli (strain K12) OX=83333 GN=mnmC PE=1 SV=2
P04994	Exodeoxyribonuclease 7 large subunit	xseA	51.832	30.369	0.419544	-1.39894	FALSE	-4.11173	-1.52375	-1.36142	-1.15153	28	8	8	8	110460000	4701400	27819000	43595000	34344000	2	7	7	6	22	nucleobase-containing compound metabolic process;DNA metabolic process;DNA catabolic process;nitrogen compound metabolic process;metabolic process;catabolic process;macromolecule catabolic process;cellular process;cellular nitrogen compound metabolic process;macromolecule metabolic process;cellular metabolic process;primary metabolic process;cellular catabolic process;cellular macromolecule metab…	nucleic acid binding;catalytic activity;nuclease activity;exonuclease activity;exodeoxyribonuclease activity;deoxyribonuclease activity;binding;exodeoxyribonuclease VII activity;hydrolase activity;hydrolase activity, acting on ester bonds;exonuclease activity, active with either ribo- or deoxyribonucleic acids and producing 5'-phosphomonoesters;exodeoxyribonuclease activity, producing 5'-phosphom…	cytoplasm;exodeoxyribonuclease VII complex;macromolecular complex;protein complex;intracellular part;cell part	Mismatch repair	sp|P04994|EX7L_ECOLI Exodeoxyribonuclease 7 large subunit OS=Escherichia coli (strain K12) OX=83333 GN=xseA PE=1 SV=2
P0A9M2	Hypoxanthine phosphoribosyltransferase	hpt	20.115	172.37	0.0358701	-1.38801	TRUE	2.30277	3.36244	1.77894	3.49527	9	13	13	13	2443400000	383730000	594290000	574420000	890920000	15	23	17	22	77	nucleobase-containing compound metabolic process;purine base metabolic process;purine nucleotide metabolic process;purine nucleotide biosynthetic process;purine ribonucleoside salvage;adenine salvage;GMP biosynthetic process;guanine salvage;IMP biosynthetic process;cellular aromatic compound metabolic process;nucleoside phosphate metabolic process;nitrogen compound metabolic process;metabolic pro…	nucleotide binding;magnesium ion binding;catalytic activity;hypoxanthine phosphoribosyltransferase activity;binding;transferase activity;transferase activity, transferring glycosyl groups;transferase activity, transferring pentosyl groups;ion binding;cation binding;metal ion binding;guanine phosphoribosyltransferase activity	cytosol;intracellular part;cytoplasmic part;cell part	Purine metabolism;Drug metabolism - other enzymes	sp|P0A9M2|HPRT_ECOLI Hypoxanthine phosphoribosyltransferase OS=Escherichia coli (strain K12) OX=83333 GN=hpt PE=1 SV=1
P0ABS5	DNA primase	dnaG	65.564	19.549	0.528634	-1.3866	FALSE	NaN	-3.03745	-3.36947	-4.35322	30	6	6	6	41493000	0	8519100	9523500	23450000	0	4	2	3	9	nucleobase-containing compound metabolic process;DNA metabolic process;DNA replication, synthesis of RNA primer;nitrogen compound metabolic process;metabolic process;biosynthetic process;cellular process;RNA metabolic process;RNA biosynthetic process;cellular nitrogen compound metabolic process;macromolecule metabolic process;cellular metabolic process;primary metabolic process;cellular biosynthe…	magnesium ion binding;nucleic acid binding;DNA binding;catalytic activity;DNA primase activity;DNA-directed RNA polymerase activity;binding;zinc ion binding;transferase activity;transferase activity, transferring phosphorus-containing groups;nucleotidyltransferase activity;RNA polymerase activity;ion binding;cation binding;metal ion binding;transition metal ion binding	cytoplasm;intracellular part;cell part	DNA replication	sp|P0ABS5|DNAG_ECOLI DNA primase OS=Escherichia coli (strain K12) OX=83333 GN=dnaG PE=1 SV=1
P0AAH0	Phosphate import ATP-binding protein PstB	pstB	29.027	64.871	0.143691	-1.38273	FALSE	-1.31667	0.505093	-0.168594	0.775098	16	10	10	10	361340000	56049000	63087000	98907000	143300000	5	8	8	7	28	transport;ion transport;phosphate ion transport;anion transport;inorganic anion transport;establishment of localization	nucleotide binding;catalytic activity;transporter activity;inorganic phosphate transmembrane transporter activity;binding;ATP binding;anion transmembrane transporter activity;ion transmembrane transporter activity;inorganic anion transmembrane transporter activity;phosphate ion transmembrane transporter activity;secondary active transmembrane transporter activity;primary active transmembrane tran…	macromolecular complex;ATP-binding cassette (ABC) transporter complex;protein complex;membrane part;cell part	ABC transporters	sp|P0AAH0|PSTB_ECOLI Phosphate import ATP-binding protein PstB OS=Escherichia coli (strain K12) OX=83333 GN=pstB PE=1 SV=2
P37746	Putative O-antigen transporter	rfbX	45.382	1.3407	0.213498	-1.37711	FALSE	NaN	-4.15461	NaN	-4.37718	12	1	1	1	2911200	0	1571000	0	1340200	0	1	0	1	2	polysaccharide biosynthetic process;carbohydrate metabolic process;polysaccharide metabolic process;transport;response to stress;response to DNA damage stimulus;metabolic process;biosynthetic process;macromolecule biosynthetic process;O antigen biosynthetic process;cellular process;carbohydrate biosynthetic process;cellular response to stress;cellular polysaccharide biosynthetic process;cellular …		plasma membrane;membrane;integral to membrane;intrinsic to membrane;membrane part;cell part		sp|P37746|RFBX_ECOLI Putative O-antigen transporter OS=Escherichia coli (strain K12) OX=83333 GN=rfbX PE=1 SV=4
P08337	8-oxo-dGTP diphosphatase	mutT	14.927	7.4347	0.296698	-1.37469	FALSE	-2.38691	-1.91549	NaN	-2.0681	10	3	3	3	24552000	5550100	6180400	0	12822000	2	3	1	3	9	nucleobase-containing compound metabolic process;DNA metabolic process;DNA replication;DNA repair;nitrogen compound metabolic process;response to stress;response to DNA damage stimulus;metabolic process;biosynthetic process;macromolecule biosynthetic process;cellular process;cellular response to stress;cellular nitrogen compound metabolic process;cellular macromolecule biosynthetic process;macrom…	magnesium ion binding;catalytic activity;binding;8-oxo-7,8-dihydroguanosine triphosphate pyrophosphatase activity;pyrophosphatase activity;hydrolase activity;hydrolase activity, acting on acid anhydrides;hydrolase activity, acting on acid anhydrides, in phosphorus-containing anhydrides;manganese ion binding;8-oxo-7,8-dihydrodeoxyguanosine triphosphate pyrophosphatase activity;ion binding;cation b…			sp|P08337|MUTT_ECOLI 8-oxo-dGTP diphosphatase OS=Escherichia coli (strain K12) OX=83333 GN=mutT PE=1 SV=1
P26647	1-acyl-sn-glycerol-3-phosphate acyltransferase	plsC	27.453	31.861	0.00982907	-1.37417	TRUE	-2.03108	-0.709082	-1.8963	-0.469944	9	7	7	7	148690000	17889000	25002000	52182000	53619000	4	6	3	4	17	lipid metabolic process;neutral lipid metabolic process;acylglycerol metabolic process;phospholipid metabolic process;glycerophospholipid metabolic process;diacylglycerol biosynthetic process;glycerol ether metabolic process;metabolic process;lipid biosynthetic process;phospholipid biosynthetic process;biosynthetic process;cellular process;CDP-diacylglycerol biosynthetic process;organic ether met…	catalytic activity;1-acylglycerol-3-phosphate O-acyltransferase activity;O-acyltransferase activity;acylglycerol O-acyltransferase activity;transferase activity;transferase activity, transferring acyl groups;transferase activity, transferring acyl groups other than amino-acyl groups	plasma membrane;membrane;cell part	Glycerolipid metabolism;Glycerophospholipid metabolism	sp|P26647|PLSC_ECOLI 1-acyl-sn-glycerol-3-phosphate acyltransferase OS=Escherichia coli (strain K12) OX=83333 GN=plsC PE=1 SV=1
P36929	Ribosomal RNA small subunit methyltransferase B	rsmB	48.347	88.635	0.14175	-1.37132	FALSE	-1.024	1.15467	-0.360406	0.203568	18	15	15	15	882480000	116420000	244810000	242850000	278390000	10	17	12	15	54	rRNA modification;RNA methylation;nucleobase-containing compound metabolic process;regulation of transcription, DNA-dependent;rRNA processing;RNA processing;one-carbon metabolic process;nitrogen compound metabolic process;metabolic process;RNA modification;regulation of biosynthetic process;cellular process;regulation of gene expression;regulation of macromolecule biosynthetic process;RNA metabol…	nucleic acid binding;RNA binding;catalytic activity;binding;methyltransferase activity;C-methyltransferase activity;RNA methyltransferase activity;rRNA methyltransferase activity;S-adenosylmethionine-dependent methyltransferase activity;rRNA (cytosine-C5-)-methyltransferase activity;rRNA (cytosine) methyltransferase activity;transferase activity;transferase activity, transferring one-carbon groups	cytoplasm;intracellular part;cell part		sp|P36929|RSMB_ECOLI Ribosomal RNA small subunit methyltransferase B OS=Escherichia coli (strain K12) OX=83333 GN=rsmB PE=1 SV=2
P0ABK2	Cytochrome bd-I ubiquinol oxidase subunit 2	cydB	42.453	30.599	0.701586	-1.3664	FALSE	-3.53317	0.618419	2.61979	1.201	5	4	4	4	404720000	132410000	116130000	119110000	37068000	9	6	7	4	26	generation of precursor metabolites and energy;oxidative phosphorylation;phosphorus metabolic process;phosphate-containing compound metabolic process;metabolic process;aerobic respiration;cellular process;energy derivation by oxidation of organic compounds;phosphorylation;aerobic electron transport chain;electron transport chain;respiratory electron transport chain;cellular metabolic process;cell…	catalytic activity;binding;iron ion binding;electron carrier activity;oxidoreductase activity;oxidoreductase activity, acting on diphenols and related substances as donors;oxidoreductase activity, acting on diphenols and related substances as donors, oxygen as acceptor;heme binding;ion binding;cation binding;metal ion binding;tetrapyrrole binding;transition metal ion binding	integral to plasma membrane;membrane;integral to membrane;intrinsic to membrane;intrinsic to plasma membrane;macromolecular complex;protein complex;membrane part;plasma membrane part;cell part;cytochrome complex	Oxidative phosphorylation	sp|P0ABK2|CYDB_ECOLI Cytochrome bd-I ubiquinol oxidase subunit 2 OS=Escherichia coli (strain K12) OX=83333 GN=cydB PE=1 SV=1
P32695	tRNA-dihydrouridine synthase A	dusA	38.467	69.217	0.0497172	-1.3652	TRUE	-1.29078	-0.304094	-1.43086	0.312849	22	14	14	14	404380000	77246000	86158000	91818000	149160000	9	11	11	17	48		catalytic activity;binding;oxidoreductase activity;oxidoreductase activity, acting on the CH-CH group of donors;tRNA dihydrouridine synthase activity;cofactor binding;flavin adenine dinucleotide binding;coenzyme binding			sp|P32695|DUSA_ECOLI tRNA-dihydrouridine(20/20a) synthase OS=Escherichia coli (strain K12) OX=83333 GN=dusA PE=1 SV=4
P37759	dTDP-glucose 4,6-dehydratase 1	rfbB	40.558	323.31	0.30072	-1.36472	FALSE	1.97536	4.33936	3.94817	4.31361	21	26	26	25	4765900000	527730000	1209000000	1663700000	1365500000	25	34	36	40	135	polysaccharide biosynthetic process;carbohydrate metabolic process;polysaccharide metabolic process;nucleobase-containing compound metabolic process;lipid metabolic process;nitrogen compound metabolic process;metabolic process;lipid biosynthetic process;lipopolysaccharide metabolic process;biosynthetic process;macromolecule biosynthetic process;lipopolysaccharide biosynthetic process;nucleotide-s…	catalytic activity;binding;protein binding;dTDP-glucose 4,6-dehydratase activity;lyase activity;carbon-oxygen lyase activity;hydro-lyase activity;identical protein binding;cofactor binding;coenzyme binding	cytosol;intracellular part;cytoplasmic part;cell part	Streptomycin biosynthesis;Polyketide sugar unit biosynthesis;Biosynthesis of vancomycin group antibiotics	sp|P37759|RMLB1_ECOLI dTDP-glucose 4,6-dehydratase 1 OS=Escherichia coli (strain K12) OX=83333 GN=rfbB PE=3 SV=2
P0ABV6	Protein TolR	tolR	15.383	7.3656	0.143796	-1.36414	FALSE	-0.619643	1.23142	0.530941	1.40817	5	4	4	4	132170000	16989000	36770000	37884000	40528000	4	6	4	6	20	transport;protein transport;bacteriocin transport;establishment of protein localization;establishment of localization	transporter activity	plasma membrane;membrane;integral to membrane;intrinsic to membrane;membrane part;cell part		sp|P0ABV6|TOLR_ECOLI Tol-Pal system protein TolR OS=Escherichia coli (strain K12) OX=83333 GN=tolR PE=1 SV=1
P0ACM9	Uncharacterized HTH-type transcriptional regulator YihL	yihL	26.938	2.7958	0.0707709	-1.3608	FALSE	NaN	-4.1608	NaN	-3.58907	14	2	2	2	4524800	0	1824900	0	2699900	0	1	0	1	2	nucleobase-containing compound metabolic process;transcription, DNA-dependent;nitrogen compound metabolic process;metabolic process;biosynthetic process;macromolecule biosynthetic process;cellular process;RNA metabolic process;RNA biosynthetic process;cellular nitrogen compound metabolic process;cellular macromolecule biosynthetic process;macromolecule metabolic process;cellular metabolic process…	nucleic acid binding transcription factor activity;nucleic acid binding;DNA binding;sequence-specific DNA binding transcription factor activity;binding			sp|P0ACM9|YIHL_ECOLI Uncharacterized HTH-type transcriptional regulator YihL OS=Escherichia coli (strain K12) OX=83333 GN=yihL PE=4 SV=1
P37661	Phosphoethanolamine transferase EptB	eptB	63.804	5.6859	0.469747	-1.36076	FALSE	-6.24853	-2.90252	-3.37292	-3.99742	25	5	5	4	39840000	4838200	10803000	14519000	9679000	2	3	2	3	10	polysaccharide biosynthetic process;carbohydrate metabolic process;polysaccharide metabolic process;lipid metabolic process;membrane lipid metabolic process;phospholipid metabolic process;glycolipid metabolic process;metabolic process;lipid biosynthetic process;lipopolysaccharide metabolic process;phospholipid biosynthetic process;biosynthetic process;macromolecule biosynthetic process;lipopolysa…	catalytic activity;sulfuric ester hydrolase activity;transferase activity;transferase activity, transferring phosphorus-containing groups;phosphotransferase activity, for other substituted phosphate groups;hydrolase activity;hydrolase activity, acting on ester bonds;phosphatidylethanolamine:Kdo2-lipid A phosphoethanolamine transferase activity	plasma membrane;membrane;integral to membrane;intrinsic to membrane;membrane part;cell part		sp|P37661|EPTB_ECOLI Kdo(2)-lipid A phosphoethanolamine 7-transferase OS=Escherichia coli (strain K12) OX=83333 GN=eptB PE=1 SV=3
P0A9P6	ATP-dependent RNA helicase DeaD	deaD	70.545	323.31	0.0127362	-1.35639	TRUE	3.72614	5.08093	3.94311	5.30109	29	30	30	30	12535000000	1723700000	3793300000	2706600000	4311700000	36	58	51	57	202	ribosomal large subunit assembly;nucleobase-containing compound metabolic process;RNA catabolic process;regulation of translation;nitrogen compound metabolic process;response to stress;metabolic process;catabolic process;macromolecule catabolic process;response to temperature stimulus;response to cold;response to abiotic stimulus;regulation of biosynthetic process;positive regulation of biosynthe…	nucleotide binding;nucleic acid binding;RNA binding;RNA helicase activity;double-stranded RNA binding;single-stranded RNA binding;catalytic activity;ATP-dependent RNA helicase activity;helicase activity;binding;ATP binding;ATP-dependent helicase activity;RNA-dependent ATPase activity;pyrophosphatase activity;hydrolase activity;hydrolase activity, acting on acid anhydrides;hydrolase activity, acti…	nucleolus;cytoplasm;organelle;non-membrane-bounded organelle;intracellular organelle;intracellular non-membrane-bounded organelle;organelle part;intracellular part;nuclear part;intracellular organelle part;cell part	RNA degradation	sp|P0A9P6|DEAD_ECOLI ATP-dependent RNA helicase DeaD OS=Escherichia coli (strain K12) OX=83333 GN=deaD PE=1 SV=2
P0AEF8	Dipeptide transport system permease protein DppB	dppB	37.497	1.3407	0.144164	-1.35476	FALSE	NaN	-4.2994	NaN	-3.36285	8	1	1	1	2751900	0	947250	0	1804700	0	1	1	1	3	transport;protein transport;peptide transport;establishment of protein localization;establishment of localization		integral to membrane;intrinsic to membrane;macromolecular complex;ATP-binding cassette (ABC) transporter complex;protein complex;membrane part;cell part	ABC transporters	sp|P0AEF8|DPPB_ECOLI Dipeptide transport system permease protein DppB OS=Escherichia coli (strain K12) OX=83333 GN=dppB PE=1 SV=1
P76113	NADPH-dependent curcumin reductase	curA	37.609	216.3	0.21531	-1.35213	FALSE	0.995146	1.41245	-0.456454	1.83051	14	14	14	14	711770000	152900000	172660000	199850000	186360000	12	22	16	18	68		catalytic activity;binding;zinc ion binding;oxidoreductase activity;oxidoreductase activity, acting on the CH-CH group of donors;oxidoreductase activity, acting on the CH-CH group of donors, NAD or NADP as acceptor;ion binding;cation binding;metal ion binding;transition metal ion binding			sp|P76113|CURA_ECOLI NADPH-dependent curcumin reductase OS=Escherichia coli (strain K12) OX=83333 GN=curA PE=1 SV=3
P37665	Probable lipoprotein YiaD	yiaD	22.197	122.99	0.085849	-1.34938	FALSE	0.872711	2.62162	1.71769	2.66753	10	5	5	5	1110300000	145580000	423640000	195610000	345450000	7	10	10	13	40			plasma membrane;cell outer membrane;membrane;integral to membrane;outer membrane;intrinsic to membrane;membrane part;external encapsulating structure part;cell part		sp|P37665|YIAD_ECOLI Probable lipoprotein YiaD OS=Escherichia coli (strain K12) OX=83333 GN=yiaD PE=1 SV=2
P0A7L8	50S ribosomal protein L27	rpmA	9.1244	48.02	0.359574	-1.34419	FALSE	5.05753	7.36329	7.3129	7.69551	4	5	5	5	6496600000	447760000	1590500000	2324400000	2134000000	12	20	20	26	78	translation;metabolic process;biosynthetic process;macromolecule biosynthetic process;cellular process;protein metabolic process;cellular macromolecule biosynthetic process;macromolecule metabolic process;cellular metabolic process;primary metabolic process;cellular biosynthetic process;cellular macromolecule metabolic process;cellular protein metabolic process	tRNA binding;nucleic acid binding;RNA binding;structural constituent of ribosome;structural molecule activity;binding;rRNA binding	large ribosomal subunit;cytosolic large ribosomal subunit;ribonucleoprotein complex;macromolecular complex;organelle part;intracellular part;intracellular organelle part;cell part	Ribosome	sp|P0A7L8|RL27_ECOLI 50S ribosomal protein L27 OS=Escherichia coli (strain K12) OX=83333 GN=rpmA PE=1 SV=2
P21367	Uncharacterized protein YcaC	ycaC	23.1	116.63	0.0255013	-1.34185	TRUE	3.23471	4.67513	3.04045	4.28372	8	10	10	10	3271000000	670810000	1042000000	597680000	960560000	11	22	11	14	58		catalytic activity;hydrolase activity	cytosol;membrane;intracellular part;cytoplasmic part;cell part		sp|P21367|YCAC_ECOLI Probable hydrolase YcaC OS=Escherichia coli (strain K12) OX=83333 GN=ycaC PE=1 SV=1
P42596	Ribosomal RNA large subunit methyltransferase G	rlmG	42.331	80.415	0.196455	-1.33904	FALSE	-1.4438	0.250085	-2.01523	-1.03104	20	11	11	11	269500000	40680000	72616000	69390000	86815000	8	8	12	8	36	rRNA modification;RNA methylation;nucleobase-containing compound metabolic process;rRNA processing;RNA processing;one-carbon metabolic process;nitrogen compound metabolic process;metabolic process;RNA modification;cellular process;RNA metabolic process;rRNA metabolic process;rRNA methylation;methylation;ncRNA processing;cellular nitrogen compound metabolic process;ncRNA metabolic process;macromol…	nucleic acid binding;binding	cytoplasm;intracellular part;cell part		sp|P42596|RLMG_ECOLI Ribosomal RNA large subunit methyltransferase G OS=Escherichia coli (strain K12) OX=83333 GN=rlmG PE=1 SV=2
P0ADV5	Uncharacterized protein YhbW	yhbW	37.129	10.562	0.343603	-1.33685	FALSE	-2.93677	-0.717401	-3.312	-2.85767	13	4	4	4	64704000	7732700	24731000	21480000	10760000	2	2	4	2	10		catalytic activity;oxidoreductase activity;oxidoreductase activity, acting on paired donors, with incorporation or reduction of molecular oxygen			sp|P0ADV5|YHBW_ECOLI Luciferase-like monooxygenase OS=Escherichia coli (strain K12) OX=83333 GN=yhbW PE=4 SV=1
P69811	Multiphosphoryl transfer protein;Phosphocarrier protein HPr;Fructose-specific phosphotransferase enzyme IIA component	fruB	39.647	323.31	0.0775624	-1.33056	FALSE	0.677625	2.42167	1.4643	2.38136	19	21	21	21	2525200000	361850000	842600000	554190000	766530000	16	29	17	26	88	transport;carbohydrate transport;hexose transport;phosphoenolpyruvate-dependent sugar phosphotransferase system;monosaccharide transport;fructose transport;fructose import;establishment of localization;organic substance transport	catalytic activity;transporter activity;fructose transmembrane transporter activity;protein-N(PI)-phosphohistidine-sugar phosphotransferase activity;carbohydrate transmembrane transporter activity;monosaccharide transmembrane transporter activity;hexose transmembrane transporter activity;kinase activity;transferase activity;transferase activity, transferring phosphorus-containing groups;phosphotr…	cytoplasm;extrinsic to plasma membrane;extrinsic to membrane;intracellular part;membrane part;plasma membrane part;cell part	Fructose and mannose metabolism;Phosphotransferase system (PTS)	sp|P69811|PTFAH_ECOLI Multiphosphoryl transfer protein OS=Escherichia coli (strain K12) OX=83333 GN=fruB PE=1 SV=1
P05042	Fumarate hydratase class II	fumC	50.488	144.78	0.324537	-1.32855	FALSE	0.843235	0.960448	-1.16573	1.37416	22	13	13	13	834020000	251620000	200560000	177310000	204520000	8	10	8	12	38	organic acid metabolic process;acetyl-CoA metabolic process;tricarboxylic acid cycle;fumarate metabolic process;coenzyme metabolic process;response to stress;response to oxidative stress;metabolic process;catabolic process;coenzyme catabolic process;cellular process;carboxylic acid metabolic process;cellular ketone metabolic process;response to chemical stimulus;oxoacid metabolic process;dicarbox…	catalytic activity;fumarate hydratase activity;lyase activity;carbon-oxygen lyase activity;hydro-lyase activity	macromolecular complex;protein complex;intracellular part;cytoplasmic part;cell part;tricarboxylic acid cycle enzyme complex	Citrate cycle (TCA cycle);Carbon fixation pathways in prokaryotes;Pathways in cancer;Renal cell carcinoma	sp|P05042|FUMC_ECOLI Fumarate hydratase class II OS=Escherichia coli (strain K12) OX=83333 GN=fumC PE=1 SV=1
P0A7E5	CTP synthase	pyrG	60.373	323.31	0.074902	-1.32642	FALSE	2.85407	4.6403	3.60544	4.47205	30	31	31	31	9459100000	969330000	2740500000	2729500000	3019800000	30	47	43	61	181	organic acid metabolic process;nucleobase-containing compound metabolic process;pyrimidine nucleoside metabolic process;pyrimidine nucleotide metabolic process;pyrimidine nucleotide biosynthetic process;CTP biosynthetic process;cellular amino acid metabolic process;glutamine metabolic process;nucleoside phosphate metabolic process;nitrogen compound metabolic process;metabolic process;biosynthetic…	nucleotide binding;catalytic activity;CTP synthase activity;binding;protein binding;ATP binding;ligase activity;ligase activity, forming carbon-nitrogen bonds;purine nucleotide binding;adenyl nucleotide binding;ribonucleotide binding;purine ribonucleotide binding;adenyl ribonucleotide binding;purine ribonucleoside triphosphate binding;identical protein binding	cytosol;intracellular part;cytoplasmic part;cell part	Pyrimidine metabolism	sp|P0A7E5|PYRG_ECOLI CTP synthase OS=Escherichia coli (strain K12) OX=83333 GN=pyrG PE=1 SV=2
P0A9X9	Cold shock protein CspA	cspA	7.4032	46.574	0.151927	-1.32356	FALSE	6.283	7.04675	5.11451	6.9979	5	6	6	6	7649300000	1793200000	2156900000	1322000000	2377200000	14	10	14	16	54	nucleobase-containing compound metabolic process;transcription, DNA-dependent;regulation of transcription, DNA-dependent;nitrogen compound metabolic process;response to stress;metabolic process;biosynthetic process;macromolecule biosynthetic process;response to temperature stimulus;response to cold;response to abiotic stimulus;regulation of biosynthetic process;negative regulation of biosynthetic…	RNA binding transcription factor activity;nucleic acid binding transcription factor activity;RNA binding transcription antitermination factor activity;nucleic acid binding;DNA binding;single-stranded DNA binding;RNA binding;single-stranded RNA binding;binding;structure-specific DNA binding	cytoplasm;intracellular part;cell part		sp|P0A9X9|CSPA_ECOLI Cold shock protein CspA OS=Escherichia coli (strain K12) OX=83333 GN=cspA PE=1 SV=2
P68739	Endonuclease V	nfi	24.672	8.9304	0.431672	-1.31442	FALSE	-4.75307	-2.70113	-2.26132	-1.68443	14	6	6	6	26216000	1507100	5019200	9580400	10109000	2	4	3	4	13	nucleobase-containing compound metabolic process;DNA metabolic process;DNA repair;nitrogen compound metabolic process;response to stress;response to DNA damage stimulus;metabolic process;cellular process;cellular response to stress;cellular nitrogen compound metabolic process;macromolecule metabolic process;cellular metabolic process;primary metabolic process;cellular macromolecule metabolic proc…	magnesium ion binding;catalytic activity;nuclease activity;endonuclease activity;endodeoxyribonuclease activity;deoxyribonuclease activity;binding;hydrolase activity;hydrolase activity, acting on ester bonds;endodeoxyribonuclease activity, producing 5'-phosphomonoesters;endonuclease activity, active with either ribo- or deoxyribonucleic acids and producing 5'-phosphomonoesters;ion binding;cation …	cytoplasm;intracellular part;cell part		sp|P68739|NFI_ECOLI Endonuclease V OS=Escherichia coli (strain K12) OX=83333 GN=nfi PE=1 SV=1
P0AAJ3	Formate dehydrogenase, nitrate-inducible, iron-sulfur subunit	fdnH	32.238	13.168	0.278786	-1.31215	FALSE	-0.733524	-0.292377	-2.5154	-0.332253	14	7	6	6	92628000	26221000	26653000	13946000	25807000	3	4	3	2	12	generation of precursor metabolites and energy;metabolic process;anaerobic respiration;cellular process;energy derivation by oxidation of organic compounds;cellular metabolic process;cellular respiration;oxidation-reduction process	catalytic activity;binding;formate dehydrogenase (NAD+) activity;electron carrier activity;oxidoreductase activity;oxidoreductase activity, acting on the aldehyde or oxo group of donors, NAD or NADP as acceptor;oxidoreductase activity, acting on the aldehyde or oxo group of donors;ion binding;cation binding;metal ion binding;iron-sulfur cluster binding;4 iron, 4 sulfur cluster binding;metal clust…	plasma membrane;formate dehydrogenase complex;membrane;integral to membrane;intrinsic to membrane;macromolecular complex;protein complex;membrane part;cell part	Glyoxylate and dicarboxylate metabolism;Methane metabolism;Two-component system	sp|P0AAJ3|FDNH_ECOLI Formate dehydrogenase, nitrate-inducible, iron-sulfur subunit OS=Escherichia coli (strain K12) OX=83333 GN=fdnH PE=1 SV=1
P09158	Polyamine aminopropyltransferase	speE	32.321	33.157	0.214272	-1.30008	FALSE	1.03721	1.97152	-0.284479	1.38138	11	7	7	7	775840000	140850000	295230000	147010000	192750000	4	9	5	11	29	cellular biogenic amine metabolic process;polyamine metabolic process;polyamine biosynthetic process;nitrogen compound metabolic process;metabolic process;spermidine metabolic process;spermidine biosynthetic process;biosynthetic process;amine metabolic process;amine biosynthetic process;cellular process;cellular nitrogen compound metabolic process;cellular biogenic amine biosynthetic process;cell…	catalytic activity;spermidine synthase activity;thermospermine synthase activity;transferase activity;transferase activity, transferring alkyl or aryl (other than methyl) groups;spermine synthase activity;cadaverine aminopropyltransferase activity	cytosol;intracellular part;cytoplasmic part;cell part	Cysteine and methionine metabolism;Arginine and proline metabolism;beta-Alanine metabolism;Glutathione metabolism	sp|P09158|SPEE_ECOLI Polyamine aminopropyltransferase OS=Escherichia coli (strain K12) OX=83333 GN=speE PE=1 SV=2
P0AB85	FAD:protein FMN transferase	apbE	38.548	13.429	0.321046	-1.29314	FALSE	-4.43128	-4.23576	NaN	-4.00448	18	4	4	4	18023000	2422000	12998000	0	2602700	2	2	1	2	7	protein modification process;metabolic process;cellular process;protein flavinylation;protein metabolic process;macromolecule metabolic process;macromolecule modification;cellular metabolic process;primary metabolic process;cellular macromolecule metabolic process;cellular protein metabolic process	catalytic activity;binding;transferase activity;ion binding;cation binding;metal ion binding	plasma membrane;membrane;cell part		sp|P0AB85|APBE_ECOLI FAD:protein FMN transferase OS=Escherichia coli (strain K12) OX=83333 GN=apbE PE=1 SV=1
P07117	Sodium/proline symporter	putP	54.344	20.473	0.704566	-1.2901	FALSE	NaN	-4.35099	-1.54017	-1.01625	14	3	3	3	35826000	0	1599600	15794000	18432000	0	2	3	2	7	amino acid transmembrane transport;transport;amino acid transport;lipid transport;cellular process;monocarboxylic acid transport;neutral amino acid transport;proline transport;amine transport;organic acid transport;fatty acid transport;short-chain fatty acid transport;proline transmembrane transport;carboxylic acid transport;establishment of localization;transmembrane transport;organic substance …	transporter activity;amine transmembrane transporter activity;sodium:amino acid symporter activity;proline:sodium symporter activity;organic acid transmembrane transporter activity;organic acid:sodium symporter activity;cation:amino acid symporter activity;binding;cation transmembrane transporter activity;ion transmembrane transporter activity;monovalent inorganic cation transmembrane transporter…	integral to plasma membrane;integral to membrane;intrinsic to membrane;intrinsic to plasma membrane;membrane part;plasma membrane part;cell part		sp|P07117|PUTP_ECOLI Sodium/proline symporter OS=Escherichia coli (strain K12) OX=83333 GN=putP PE=1 SV=1
P69795	N,N-diacetylchitobiose-specific phosphotransferase enzyme IIB component	chbB	11.426	4.7484	0.722975	-1.28018	FALSE	NaN	-0.787658	0.544119	-1.76652	6	2	2	2	57534000	0	8103600	28703000	20727000	0	1	1	3	5	transport;carbohydrate transport;phosphoenolpyruvate-dependent sugar phosphotransferase system;cellular process;carbohydrate transmembrane transport;establishment of localization;transmembrane transport;organic substance transport	catalytic activity;transporter activity;protein-N(PI)-phosphohistidine-sugar phosphotransferase activity;carbohydrate transmembrane transporter activity;kinase activity;transferase activity;transferase activity, transferring phosphorus-containing groups;phosphotransferase activity, alcohol group as acceptor;active transmembrane transporter activity;transmembrane transporter activity;substrate-spe…	cytosol;intracellular part;cytoplasmic part;cell part	Phosphotransferase system (PTS)	sp|P69795|PTQB_ECOLI PTS system N,N-diacetylchitobiose-specific EIIB component OS=Escherichia coli (strain K12) OX=83333 GN=chbB PE=1 SV=1
P0AF26	Nitrate reductase molybdenum cofactor assembly chaperone NarJ	narJ	26.449	21.938	0.0533804	-1.27791	FALSE	-0.0828452	0.95873	-0.68458	0.829667	13	7	7	7	307510000	46268000	100110000	47610000	113530000	5	11	6	10	32	protein complex assembly;nitrogen compound metabolic process;metabolic process;cellular process;cellular component organization;cellular component assembly;cellular macromolecular complex subunit organization;cellular macromolecular complex assembly;nitrate metabolic process;nitrate assimilation;cellular protein complex assembly;macromolecular complex subunit organization;chaperone-mediated prote…	metallochaperone activity	cytoplasm;intracellular part;cell part	Nitrogen metabolism;Two-component system	sp|P0AF26|NARJ_ECOLI Nitrate reductase molybdenum cofactor assembly chaperone NarJ OS=Escherichia coli (strain K12) OX=83333 GN=narJ PE=1 SV=1
P0A912	Peptidoglycan-associated lipoprotein	pal	18.824	71.694	0.376076	-1.27787	FALSE	4.20909	4.31087	1.94734	4.40129	7	7	7	7	4338800000	1435800000	820100000	999170000	1083600000	19	21	19	25	84			cell outer membrane;membrane;integral to membrane;outer membrane;intrinsic to membrane;membrane part;external encapsulating structure part;cell part		sp|P0A912|PAL_ECOLI Peptidoglycan-associated lipoprotein OS=Escherichia coli (strain K12) OX=83333 GN=pal PE=1 SV=1
P33224	Putative acyl-CoA dehydrogenase AidB	aidB	60.589	63.438	0.213954	-1.27396	FALSE	-1.88256	0.368553	-1.12661	-0.829799	25	9	9	9	230740000	33170000	105970000	37565000	54035000	4	9	5	7	25	regulation of transcription, DNA-dependent;response to stress;response to DNA damage stimulus;regulation of biosynthetic process;negative regulation of biosynthetic process;negative regulation of metabolic process;cellular process;regulation of gene expression;regulation of macromolecule biosynthetic process;negative regulation of macromolecule biosynthetic process;negative regulation of macromol…	nucleic acid binding;DNA binding;catalytic activity;acyl-CoA dehydrogenase activity;binding;isovaleryl-CoA dehydrogenase activity;oxidoreductase activity;oxidoreductase activity, acting on the CH-CH group of donors;sequence-specific DNA binding	cytoplasm;intracellular part;cell part		sp|P33224|AIDB_ECOLI Putative acyl-CoA dehydrogenase AidB OS=Escherichia coli (strain K12) OX=83333 GN=aidB PE=1 SV=3
P0ABI8	Cytochrome bo(3) ubiquinol oxidase subunit 1	cyoB	74.367	30.345	0.469065	-1.26347	FALSE	-0.900209	1.72514	1.94894	1.85054	13	6	6	6	1003900000	75886000	156540000	392880000	378600000	2	5	7	10	24	generation of precursor metabolites and energy;transport;ion transport;cation transport;hydrogen transport;metabolic process;aerobic respiration;cellular process;monovalent inorganic cation transport;energy derivation by oxidation of organic compounds;energy coupled proton transport, against electrochemical gradient;electron transport coupled proton transport;proton transport;aerobic electron tra…	catalytic activity;cytochrome-c oxidase activity;transporter activity;binding;iron ion binding;copper ion binding;cation transmembrane transporter activity;electron carrier activity;cytochrome bo3 ubiquinol oxidase activity;heme-copper terminal oxidase activity;ion transmembrane transporter activity;monovalent inorganic cation transmembrane transporter activity;hydrogen ion transmembrane transpor…	integral to plasma membrane;cytochrome o ubiquinol oxidase complex;integral to membrane;intrinsic to membrane;intrinsic to plasma membrane;macromolecular complex;protein complex;membrane part;plasma membrane part;cell part;respiratory chain	Oxidative phosphorylation	sp|P0ABI8|CYOB_ECOLI Cytochrome bo(3) ubiquinol oxidase subunit 1 OS=Escherichia coli (strain K12) OX=83333 GN=cyoB PE=1 SV=1
P0A7X3	30S ribosomal protein S9	rpsI	14.856	76.024	0.109772	-1.25651	FALSE	7.15131	8.51038	7.88858	9.04253	6	9	9	9	20364000000	2703000000	5239600000	5017100000	7404400000	19	25	27	25	96	translation;metabolic process;biosynthetic process;macromolecule biosynthetic process;cellular process;protein metabolic process;cellular macromolecule biosynthetic process;macromolecule metabolic process;cellular metabolic process;primary metabolic process;cellular biosynthetic process;cellular macromolecule metabolic process;cellular protein metabolic process	tRNA binding;nucleic acid binding;RNA binding;structural constituent of ribosome;structural molecule activity;binding	small ribosomal subunit;cytosolic small ribosomal subunit;ribonucleoprotein complex;macromolecular complex;organelle part;intracellular part;intracellular organelle part;cell part	Ribosome	sp|P0A7X3|RS9_ECOLI 30S ribosomal protein S9 OS=Escherichia coli (strain K12) OX=83333 GN=rpsI PE=1 SV=2
P0ADI4	Enterobactin synthase component B;Isochorismatase;Aryl carrier protein	entB	32.554	11.029	0.512913	-1.25569	FALSE	NaN	-2.03882	-2.1774	-2.87649	15	4	4	4	37925000	0	12195000	13563000	12167000	0	4	3	3	10	alcohol metabolic process;peptide metabolic process;cellular aromatic compound metabolic process;metabolic process;biosynthetic process;siderophore metabolic process;enterobactin metabolic process;enterobactin biosynthetic process;catechol-containing compound metabolic process;cellular process;phenol-containing compound metabolic process;nonribosomal peptide biosynthetic process;siderophore biosy…	magnesium ion binding;catalytic activity;leukotriene-A4 hydrolase activity;binding;protein binding;isochorismatase activity;amino acid binding;transferase activity;transferase activity, transferring alkyl or aryl (other than methyl) groups;hydrolase activity;hydrolase activity, acting on ether bonds;ether hydrolase activity;ligase activity;ligase activity, forming carbon-nitrogen bonds;acid-amino…	cytosol;plasma membrane;membrane;intracellular part;cytoplasmic part;cell part	Biosynthesis of siderophore group nonribosomal peptides	sp|P0ADI4|ENTB_ECOLI Enterobactin synthase component B OS=Escherichia coli (strain K12) OX=83333 GN=entB PE=1 SV=1
P11454	Enterobactin synthase component F	entF	141.99	4.7755	0.104386	-1.24621	FALSE	NaN	-5.36171	-6.46491	-5.82092	55	7	7	7	26381000	0	22080000	2042800	2258000	0	5	1	2	8	alcohol metabolic process;organic acid metabolic process;peptide metabolic process;cellular amino acid metabolic process;cellular aromatic compound metabolic process;nitrogen compound metabolic process;metabolic process;biosynthetic process;siderophore metabolic process;enterobactin metabolic process;enterobactin biosynthetic process;amine metabolic process;catechol-containing compound metabolic …	nucleotide binding;catalytic activity;binding;ATP binding;amino acid binding;transferase activity;transferase activity, transferring phosphorus-containing groups;nucleotidyltransferase activity;hydrolase activity;hydrolase activity, acting on ester bonds;ligase activity;ligase activity, forming carbon-nitrogen bonds;acid-amino acid ligase activity;purine nucleotide binding;vitamin binding;adenyl …	cytosol;plasma membrane;enterobactin synthetase complex;membrane;macromolecular complex;protein complex;intracellular part;cytoplasmic part;cell part	Biosynthesis of siderophore group nonribosomal peptides	sp|P11454|ENTF_ECOLI Enterobactin synthase component F OS=Escherichia coli (strain K12) OX=83333 GN=entF PE=1 SV=3
P0A717	Ribose-phosphate pyrophosphokinase	prs	34.218	237.27	0.0362577	-1.24565	TRUE	3.97036	4.88885	3.53405	5.10685	13	14	14	14	4412000000	877540000	1308500000	749370000	1476600000	15	26	13	29	83	carbohydrate metabolic process;monosaccharide metabolic process;D-ribose metabolic process;5-phosphoribose 1-diphosphate biosynthetic process;alcohol metabolic process;nucleobase-containing compound metabolic process;nucleoside phosphate metabolic process;nitrogen compound metabolic process;metabolic process;biosynthetic process;nucleotide metabolic process;nucleoside monophosphate metabolic proc…	nucleotide binding;magnesium ion binding;catalytic activity;ribose phosphate diphosphokinase activity;binding;ATP binding;kinase activity;transferase activity;transferase activity, transferring phosphorus-containing groups;diphosphotransferase activity;purine nucleotide binding;adenyl nucleotide binding;ribonucleotide binding;purine ribonucleotide binding;adenyl ribonucleotide binding;purine ribo…	cytoplasm;intracellular part;cell part	Pentose phosphate pathway;Purine metabolism	sp|P0A717|KPRS_ECOLI Ribose-phosphate pyrophosphokinase OS=Escherichia coli (strain K12) OX=83333 GN=prs PE=1 SV=2
P39377	Isoaspartyl dipeptidase	iadA	41.083	145.78	0.0981755	-1.24561	FALSE	-0.724463	0.781768	0.073072	1.05806	21	16	16	16	836420000	161660000	154270000	224050000	296450000	14	14	15	25	68		catalytic activity;binding;peptidase activity;metallopeptidase activity;exopeptidase activity;omega peptidase activity;zinc ion binding;beta-aspartyl-peptidase activity;hydrolase activity;hydrolase activity, acting on carbon-nitrogen (but not peptide) bonds;ion binding;cation binding;metal ion binding;transition metal ion binding;peptidase activity, acting on L-amino acid peptides	cytoplasm;intracellular part;cell part		sp|P39377|IADA_ECOLI Isoaspartyl dipeptidase OS=Escherichia coli (strain K12) OX=83333 GN=iadA PE=1 SV=1
P76251	D-malate dehydrogenase [decarboxylating]	dmlA	40.314	2.0031	0.515152	-1.24397	FALSE	-2.98762	-3.41437	NaN	-3.24165	21	1	1	1	17431000	7685800	4592300	0	5152600	3	1	0	1	5	organic acid metabolic process;malate metabolic process;metabolic process;cellular process;carboxylic acid metabolic process;cellular ketone metabolic process;oxoacid metabolic process;dicarboxylic acid metabolic process;cellular metabolic process;small molecule metabolic process	nucleotide binding;magnesium ion binding;catalytic activity;binding;oxidoreductase activity;oxidoreductase activity, acting on CH-OH group of donors;malate dehydrogenase activity;oxidoreductase activity, acting on the CH-OH group of donors, NAD or NADP as acceptor;ion binding;cation binding;D-malate dehydrogenase (decarboxylating) activity;metal ion binding;cofactor binding;coenzyme binding;NAD b…	cytoplasm;intracellular part;cell part	Glyoxylate and dicarboxylate metabolism;Butanoate metabolism	sp|P76251|DMLA_ECOLI D-malate dehydrogenase [decarboxylating] OS=Escherichia coli (strain K12) OX=83333 GN=dmlA PE=1 SV=1
P60340	tRNA pseudouridine synthase B	truB	35.087	38.833	0.143853	-1.23464	FALSE	-1.01403	0.61151	0.0112807	0.855011	17	8	8	8	315830000	51528000	72758000	76858000	114690000	4	4	7	9	24	pseudouridine synthesis;nucleobase-containing compound metabolic process;RNA processing;tRNA metabolic process;tRNA modification;nitrogen compound metabolic process;tRNA processing;metabolic process;RNA modification;cellular process;RNA metabolic process;tRNA pseudouridine synthesis;ncRNA processing;cellular nitrogen compound metabolic process;ncRNA metabolic process;macromolecule metabolic proce…	nucleic acid binding;RNA binding;catalytic activity;binding;pseudouridine synthase activity;isomerase activity;intramolecular transferase activity	mitochondrion;organelle;membrane-bounded organelle;intracellular organelle;intracellular membrane-bounded organelle;intracellular part;cytoplasmic part;cell part		sp|P60340|TRUB_ECOLI tRNA pseudouridine synthase B OS=Escherichia coli (strain K12) OX=83333 GN=truB PE=1 SV=1
P0ABD8	Biotin carboxyl carrier protein of acetyl-CoA carboxylase	accB	16.687	35.459	0.106924	-1.23405	FALSE	2.94877	4.78847	3.69468	4.32308	7	5	5	5	1729000000	293780000	578950000	374110000	482170000	6	11	6	13	36	organic acid metabolic process;lipid metabolic process;fatty acid metabolic process;fatty acid biosynthetic process;metabolic process;lipid biosynthetic process;biosynthetic process;cellular process;organic acid biosynthetic process;carboxylic acid metabolic process;monocarboxylic acid metabolic process;cellular ketone metabolic process;oxoacid metabolic process;cellular metabolic process;primary…	catalytic activity;acetyl-CoA carboxylase activity;binding;biotin binding;CoA carboxylase activity;ligase activity;ligase activity, forming carbon-carbon bonds;vitamin binding;carboxylic acid binding;monocarboxylic acid binding	cytoplasm;acetyl-CoA carboxylase complex;macromolecular complex;protein complex;intracellular part;cytoplasmic part;cell part	Fatty acid biosynthesis;Tetracycline biosynthesis;Pyruvate metabolism;Propanoate metabolism	sp|P0ABD8|BCCP_ECOLI Biotin carboxyl carrier protein of acetyl-CoA carboxylase OS=Escherichia coli (strain K12) OX=83333 GN=accB PE=1 SV=1
P0AF16	Lipid II flippase MurJ	murJ	55.267	6.8067	0.558337	-1.22108	FALSE	-4.03331	-4.56236	-7.5412	-4.57	20	3	3	3	16975000	4368900	4338400	4326700	3940600	3	3	3	4	13	peptidoglycan metabolic process;polysaccharide biosynthetic process;carbohydrate metabolic process;polysaccharide metabolic process;aminoglycan metabolic process;aminoglycan biosynthetic process;glycosaminoglycan biosynthetic process;nitrogen compound metabolic process;transport;lipid transport;metabolic process;regulation of cell shape;biosynthetic process;macromolecule biosynthetic process;pept…	transporter activity;lipid transporter activity;peptidoglycan transporter activity;lipid-linked peptidoglycan transporter activity;substrate-specific transporter activity	integral to plasma membrane;integral to membrane;intrinsic to membrane;intrinsic to plasma membrane;membrane part;plasma membrane part;cell part	Peptidoglycan biosynthesis	sp|P0AF16|MURJ_ECOLI Lipid II flippase MurJ OS=Escherichia coli (strain K12) OX=83333 GN=murJ PE=1 SV=1
P0DTT0			67.355	323.31	0.11966	-1.21488	FALSE	2.73333	3.431	2.61735	4.34945	26	26	26	26	7980500000	1117000000	1372500000	2468800000	3022300000	32	47	46	72	197					sp|P0DTT0|BIPA_ECOLI 50S ribosomal subunit assembly factor BipA OS=Escherichia coli (strain K12) OX=83333 GN=bipA PE=1 SV=1
P0A6D0	Arginine repressor	argR	16.994	68.895	0.438592	-1.21452	FALSE	1.46735	1.79179	-0.976035	1.12856	6	5	5	5	533040000	91081000	159560000	151420000	130970000	4	5	6	6	21	organic acid metabolic process;nucleobase-containing compound metabolic process;DNA metabolic process;DNA recombination;transcription, DNA-dependent;regulation of transcription, DNA-dependent;protein complex assembly;cellular amino acid metabolic process;arginine metabolic process;arginine biosynthetic process;nitrogen compound metabolic process;metabolic process;cellular amino acid biosynthetic …	regulatory region DNA binding;regulatory region nucleic acid binding;nucleic acid binding transcription factor activity;nucleic acid binding;DNA binding;sequence-specific DNA binding transcription factor activity;binding;amino acid binding;carboxylic acid binding;arginine binding;amine binding;transcription regulatory region DNA binding	cytoplasm;intracellular part;cell part		sp|P0A6D0|ARGR_ECOLI Arginine repressor OS=Escherichia coli (strain K12) OX=83333 GN=argR PE=1 SV=1
P39835	High-affinity gluconate transporter	gntT	45.966	6.8845	0.049798	-1.21441	TRUE	-4.25052	-3.26854	-4.15951	-2.71268	15	3	3	3	22068000	8468700	3629200	4660100	5310500	3	1	2	2	8	carbohydrate metabolic process;organic acid metabolic process;metabolic process;catabolic process;cellular process;carbohydrate catabolic process;organic acid catabolic process;aldonic acid metabolic process;D-gluconate metabolic process;carboxylic acid metabolic process;monocarboxylic acid metabolic process;cellular ketone metabolic process;oxoacid metabolic process;cellular metabolic process;pr…	transporter activity;organic acid transmembrane transporter activity;monocarboxylic acid transmembrane transporter activity;gluconate transmembrane transporter activity;carbohydrate transmembrane transporter activity;monosaccharide transmembrane transporter activity;hexose transmembrane transporter activity;transmembrane transporter activity;substrate-specific transmembrane transporter activity;s…	plasma membrane;membrane;integral to membrane;intrinsic to membrane;membrane part;cell part		sp|P39835|GNTT_ECOLI High-affinity gluconate transporter OS=Escherichia coli (strain K12) OX=83333 GN=gntT PE=1 SV=3
P33219	Protein YebF	yebF	12.962	10.999	0.107085	-1.21309	FALSE	-1.70136	-0.420265	-1.02548	0.119603	6	4	4	4	60621000	5355800	19502000	9670400	26093000	3	2	2	3	10			extracellular region		sp|P33219|YEBF_ECOLI Protein YebF OS=Escherichia coli (strain K12) OX=83333 GN=yebF PE=1 SV=2
P0AFF6	Transcription termination/antitermination protein NusA	nusA	54.87	323.31	0.243878	-1.213	FALSE	3.01347	4.67741	4.41249	5.17455	27	36	36	36	12675000000	2152400000	3111300000	3503000000	3908100000	39	52	53	52	196	nucleobase-containing compound metabolic process;DNA metabolic process;DNA repair;transcription termination, DNA-dependent;regulation of transcription, DNA-dependent;nitrogen compound metabolic process;response to stress;response to DNA damage stimulus;metabolic process;biosynthetic process;regulation of biosynthetic process;cellular process;regulation of gene expression;regulation of macromolecu…	nucleotide binding;nucleic acid binding transcription factor activity;nucleic acid binding;DNA binding;sequence-specific DNA binding transcription factor activity;RNA binding;binding	cytosol;intracellular part;cytoplasmic part;cell part		sp|P0AFF6|NUSA_ECOLI Transcription termination/antitermination protein NusA OS=Escherichia coli (strain K12) OX=83333 GN=nusA PE=1 SV=1
P0AD99	Branched-chain amino acid transport system 2 carrier protein	brnQ	46.208	10.05	0.465471	-1.21173	FALSE	-3.00455	-1.02364	-0.480671	-0.0381079	9	2	2	2	99919000	7786600	14902000	34195000	43036000	3	3	5	7	18	transport;amino acid transport;branched-chain aliphatic amino acid transport;neutral amino acid transport;L-amino acid transport;isoleucine transport;leucine transport;valine transport;amine transport;organic acid transport;carboxylic acid transport;establishment of localization;organic substance transport;nitrogen compound transport	transporter activity;amine transmembrane transporter activity;L-valine transmembrane transporter activity;organic acid transmembrane transporter activity;amino acid transmembrane transporter activity;neutral amino acid transmembrane transporter activity;L-amino acid transmembrane transporter activity;L-isoleucine transmembrane transporter activity;L-leucine transmembrane transporter activity;acti…	plasma membrane;membrane;integral to membrane;intrinsic to membrane;membrane part;cell part		sp|P0AD99|BRNQ_ECOLI Branched-chain amino acid permease BrnQ OS=Escherichia coli (strain K12) OX=83333 GN=brnQ PE=1 SV=1
P0AFM2	Glycine betaine-binding periplasmic protein	proX	36.022	167.3	0.0264729	-1.20367	TRUE	1.30544	2.5831	1.65218	2.78186	12	12	12	12	1307800000	188330000	419420000	361240000	338770000	12	13	16	15	56	transport;amino acid transport;response to stress;response to osmotic stress;response to abiotic stimulus;cellular process;amine transport;organic acid transport;cellular response to stress;carboxylic acid transport;response to stimulus;establishment of localization;cellular response to stimulus;cellular response to abiotic stimulus;cellular response to osmotic stress;organic substance transport;…	transporter activity	periplasmic space;cell part	ABC transporters	sp|P0AFM2|PROX_ECOLI Glycine betaine/proline betaine-binding periplasmic protein OS=Escherichia coli (strain K12) OX=83333 GN=proX PE=1 SV=1
P37005	Uncharacterized tRNA/rRNA methyltransferase LasT	lasT	25.259	56.611	0.233771	-1.2012	FALSE	-1.62824	-0.697195	-2.86883	-1.39747	14	9	9	9	111910000	15244000	32082000	32889000	31695000	4	8	4	6	22	nucleobase-containing compound metabolic process;RNA processing;nitrogen compound metabolic process;metabolic process;cellular process;RNA metabolic process;cellular nitrogen compound metabolic process;macromolecule metabolic process;cellular metabolic process;primary metabolic process;cellular macromolecule metabolic process;nucleic acid metabolic process	nucleic acid binding;RNA binding;catalytic activity;binding;methyltransferase activity;RNA methyltransferase activity;transferase activity;transferase activity, transferring one-carbon groups			sp|P37005|LAST_ECOLI Uncharacterized tRNA/rRNA methyltransferase LasT OS=Escherichia coli (strain K12) OX=83333 GN=lasT PE=3 SV=2
P50465	Endonuclease 8	nei	29.845	2.3756	0.477994	-1.20007	FALSE	NaN	-3.47617	-3.10216	-3.07141	16	2	2	2	13883000	0	3352200	6113100	4417500	0	2	1	1	4	nucleobase-containing compound metabolic process;DNA metabolic process;DNA repair;base-excision repair;nucleotide-excision repair;nitrogen compound metabolic process;response to stress;response to DNA damage stimulus;metabolic process;cellular process;cellular response to stress;cellular nitrogen compound metabolic process;macromolecule metabolic process;cellular metabolic process;primary metabol…	oxidized base lesion DNA N-glycosylase activity;oxidized pyrimidine base lesion DNA N-glycosylase activity;nucleic acid binding;DNA binding;damaged DNA binding;catalytic activity;DNA-(apurinic or apyrimidinic site) lyase activity;binding;zinc ion binding;hydrolase activity;hydrolase activity, acting on glycosyl bonds;hydrolase activity, hydrolyzing N-glycosyl compounds;lyase activity;carbon-oxyge…		Base excision repair	sp|P50465|END8_ECOLI Endonuclease 8 OS=Escherichia coli (strain K12) OX=83333 GN=nei PE=1 SV=3
P0ACS7	HTH-type transcriptional regulator RpiR	rpiR	32.362	4.4433	0.0889095	-1.19895	FALSE	-3.22464	-2.32122	-3.06529	-1.57082	15	4	4	4	33370000	4658100	11114000	5879300	11718000	1	3	2	3	9	carbohydrate metabolic process;nucleobase-containing compound metabolic process;transcription, DNA-dependent;regulation of transcription, DNA-dependent;nitrogen compound metabolic process;metabolic process;biosynthetic process;macromolecule biosynthetic process;regulation of biosynthetic process;negative regulation of biosynthetic process;negative regulation of metabolic process;cellular process;…	nucleic acid binding transcription factor activity;nucleic acid binding;DNA binding;sequence-specific DNA binding transcription factor activity;binding;carbohydrate binding			sp|P0ACS7|RPIR_ECOLI HTH-type transcriptional regulator RpiR OS=Escherichia coli (strain K12) OX=83333 GN=rpiR PE=1 SV=1
P0A988	DNA polymerase III subunit beta	dnaN	40.586	67.421	0.386254	-1.19536	FALSE	-1.33135	0.835082	0.831975	1.05627	15	11	11	11	612060000	77540000	170550000	213970000	150000000	5	11	10	18	44	nucleobase-containing compound metabolic process;DNA metabolic process;DNA strand elongation involved in DNA replication;nitrogen compound metabolic process;response to stress;response to DNA damage stimulus;metabolic process;cellular process;DNA strand elongation;cellular response to stress;cellular nitrogen compound metabolic process;macromolecule metabolic process;cellular metabolic process;pr…	nucleic acid binding;DNA binding;catalytic activity;DNA-directed DNA polymerase activity;nuclease activity;exonuclease activity;binding;protein binding;3'-5' exonuclease activity;transferase activity;transferase activity, transferring phosphorus-containing groups;nucleotidyltransferase activity;hydrolase activity;hydrolase activity, acting on ester bonds;DNA polymerase activity;identical protein …	cytosol;DNA polymerase III complex;macromolecular complex;DNA polymerase complex;protein complex;intracellular part;cytoplasmic part;cell part	Purine metabolism;Pyrimidine metabolism;DNA replication;Mismatch repair;Homologous recombination	sp|P0A988|DPO3B_ECOLI Beta sliding clamp OS=Escherichia coli (strain K12) OX=83333 GN=dnaN PE=1 SV=1
P0A898	Endoribonuclease YbeY	ybeY	17.525	36.352	0.495791	-1.19121	FALSE	0.318455	2.60198	-0.312437	-0.213541	3	1	1	1	122130000	65734000	42465000	7926000	6004400	2	1	1	1	5	cleavage involved in rRNA processing;endonucleolytic cleavage involved in rRNA processing;nucleobase-containing compound metabolic process;regulation of transcription, DNA-dependent;rRNA processing;RNA processing;translation;nitrogen compound metabolic process;response to stress;metabolic process;biosynthetic process;macromolecule biosynthetic process;response to temperature stimulus;response to …	catalytic activity;endopeptidase activity;metalloendopeptidase activity;nuclease activity;endonuclease activity;endoribonuclease activity;ribonuclease activity;binding;peptidase activity;metallopeptidase activity;zinc ion binding;nickel ion binding;hydrolase activity;hydrolase activity, acting on ester bonds;endoribonuclease activity, producing 3'-phosphomonoesters;endonuclease activity, active w…	cytoplasm;intracellular part;cell part		sp|P0A898|YBEY_ECOLI Endoribonuclease YbeY OS=Escherichia coli (strain K12) OX=83333 GN=ybeY PE=1 SV=1
P18133	Nicotinate phosphoribosyltransferase	pncB	45.897	71.626	0.0973584	-1.18779	FALSE	-0.733359	0.322435	-1.41611	-0.0963289	26	18	18	18	358380000	69590000	86751000	103150000	98884000	11	9	16	18	54	nucleobase-containing compound metabolic process;coenzyme metabolic process;oxidoreduction coenzyme metabolic process;nucleoside phosphate metabolic process;nitrogen compound metabolic process;response to stress;metabolic process;biosynthetic process;coenzyme biosynthetic process;nucleotide metabolic process;nucleotide biosynthetic process;response to temperature stimulus;response to heat;NAD bio…	catalytic activity;nicotinate-nucleotide diphosphorylase (carboxylating) activity;nicotinate phosphoribosyltransferase activity;transferase activity;transferase activity, transferring glycosyl groups;transferase activity, transferring pentosyl groups;ligase activity;ligase activity, forming carbon-nitrogen bonds		Nicotinate and nicotinamide metabolism	sp|P18133|PNCB_ECOLI Nicotinate phosphoribosyltransferase OS=Escherichia coli (strain K12) OX=83333 GN=pncB PE=1 SV=3
P00936	Adenylate cyclase	cyaA	97.585	20.912	0.00830405	-1.18306	TRUE	-3.85496	-2.80373	-3.9083	-2.59342	40	10	10	10	77275000	8024800	13356000	24076000	31818000	5	5	4	8	22	nucleobase-containing compound metabolic process;purine nucleotide metabolic process;purine nucleotide biosynthetic process;cAMP biosynthetic process;nucleoside phosphate metabolic process;nitrogen compound metabolic process;metabolic process;biosynthetic process;nucleotide metabolic process;nucleoside monophosphate metabolic process;nucleoside monophosphate biosynthetic process;nucleotide biosyn…	nucleotide binding;catalytic activity;adenylate cyclase activity;binding;ATP binding;cyclase activity;lyase activity;phosphorus-oxygen lyase activity;purine nucleotide binding;adenyl nucleotide binding;ribonucleotide binding;purine ribonucleotide binding;adenyl ribonucleotide binding;purine ribonucleoside triphosphate binding	cytoplasm;intracellular part;cell part	Purine metabolism;Vibrio cholerae pathogenic cycle	sp|P00936|CYAA_ECOLI Adenylate cyclase OS=Escherichia coli (strain K12) OX=83333 GN=cyaA PE=1 SV=5
P37691	Uncharacterized protein YibQ	yibQ	35.352	6.4371	0.0535643	-1.18202	FALSE	-3.38346	-2.54113	-3.94048	-2.41876	17	3	3	3	26691000	4728800	6809700	3632800	11519000	1	2	1	4	8	carbohydrate metabolic process;metabolic process;primary metabolic process	catalytic activity;hydrolase activity;hydrolase activity, acting on carbon-nitrogen (but not peptide) bonds			sp|P37691|YIBQ_ECOLI Uncharacterized protein YibQ OS=Escherichia coli (strain K12) OX=83333 GN=yibQ PE=3 SV=2
P0A8Z3	Acyl-CoA thioester hydrolase YbgC	ybgC	15.562	3.5075	0.491314	-1.18157	FALSE	NaN	-3.14434	-2.43081	-1.88785	8	2	2	2	17301000	0	2109500	10175000	5016800	0	1	2	1	4	lipid metabolic process;metabolic process;primary metabolic process	catalytic activity;hydrolase activity;hydrolase activity, acting on ester bonds;thiolester hydrolase activity	plasma membrane;membrane;cell part		sp|P0A8Z3|YBGC_ECOLI Acyl-CoA thioester hydrolase YbgC OS=Escherichia coli (strain K12) OX=83333 GN=ybgC PE=1 SV=1
P77581	Succinylornithine transaminase	astC	43.665	135.74	0.127387	-1.17906	FALSE	-0.981973	0.852493	-0.2494	0.274253	23	12	12	12	700920000	130910000	219510000	187280000	163220000	10	19	15	15	59	organic acid metabolic process;succinate metabolic process;cellular amino acid metabolic process;arginine metabolic process;arginine catabolic process;glutamate metabolic process;ornithine metabolic process;ornithine catabolic process;nitrogen compound metabolic process;metabolic process;catabolic process;cellular amino acid catabolic process;glutamine family amino acid metabolic process;glutamin…	catalytic activity;binding;transaminase activity;transferase activity;transferase activity, transferring nitrogenous groups;vitamin binding;pyridoxal phosphate binding;succinylornithine transaminase activity;cofactor binding;vitamin B6 binding		Arginine and proline metabolism	sp|P77581|ASTC_ECOLI Succinylornithine transaminase OS=Escherichia coli (strain K12) OX=83333 GN=astC PE=1 SV=1
P36928	Uncharacterized chaperone protein YegD	yegD	49.371	106.78	0.0359155	-1.17498	TRUE	-1.26631	0.0265476	-0.846962	0.210139	23	13	13	13	503930000	90288000	176980000	86391000	150270000	9	16	9	14	48		nucleotide binding;binding;ATP binding;purine nucleotide binding;adenyl nucleotide binding;ribonucleotide binding;purine ribonucleotide binding;adenyl ribonucleotide binding;purine ribonucleoside triphosphate binding			sp|P36928|YEGD_ECOLI Uncharacterized chaperone protein YegD OS=Escherichia coli (strain K12) OX=83333 GN=yegD PE=3 SV=2
P00547	Homoserine kinase	thrB	33.623	16.276	0.0204783	-1.1671	TRUE	-2.46063	-1.19198	-2.14174	-1.0762	15	4	4	4	62755000	7910400	18054000	11152000	25639000	1	3	1	5	10	organic acid metabolic process;cellular amino acid metabolic process;threonine metabolic process;nitrogen compound metabolic process;metabolic process;cellular amino acid biosynthetic process;biosynthetic process;aspartate family amino acid metabolic process;aspartate family amino acid biosynthetic process;threonine biosynthetic process;amine metabolic process;amine biosynthetic process;cellular …	nucleotide binding;catalytic activity;homoserine kinase activity;binding;ATP binding;kinase activity;transferase activity;transferase activity, transferring phosphorus-containing groups;phosphotransferase activity, alcohol group as acceptor;purine nucleotide binding;amino acid kinase activity;adenyl nucleotide binding;ribonucleotide binding;purine ribonucleotide binding;adenyl ribonucleotide bind…	cytoplasm;intracellular part;cell part	Glycine, serine and threonine metabolism	sp|P00547|KHSE_ECOLI Homoserine kinase OS=Escherichia coli (strain K12) OX=83333 GN=thrB PE=1 SV=2
P0C054	Small heat shock protein IbpA	ibpA	15.774	71.92	0.172471	-1.1656	FALSE	3.6005	4.14198	2.49078	4.2805	8	8	8	8	1514100000	366400000	401780000	224300000	521660000	7	12	8	13	40	response to stress;response to temperature stimulus;response to heat;response to abiotic stimulus;regulation of gene expression;posttranscriptional regulation of gene expression;regulation of metabolic process;regulation of protein stability;regulation of biological process;protein stabilization;response to stimulus;regulation of macromolecule metabolic process;biological regulation;regulation of…	binding;protein binding;identical protein binding	cytoplasm;intracellular part;cell part		sp|P0C054|IBPA_ECOLI Small heat shock protein IbpA OS=Escherichia coli (strain K12) OX=83333 GN=ibpA PE=1 SV=1
P63264	Chaperone modulatory protein CbpM	cbpM	11.512	45.873	0.573477	-1.16314	FALSE	2.61323	1.50042	-0.613427	2.82566	2	3	3	3	137300000	41999000	14238000	44407000	36652000	6	2	6	4	18	regulation of metabolic process;negative regulation of catalytic activity;negative regulation of molecular function;regulation of biological process;regulation of catalytic activity;biological regulation;regulation of molecular function	enzyme inhibitor activity;enzyme regulator activity			sp|P63264|CBPM_ECOLI Chaperone modulatory protein CbpM OS=Escherichia coli (strain K12) OX=83333 GN=cbpM PE=1 SV=1
P0AGC0	Hexose phosphate transport protein	uhpT	50.606	5.323	0.376892	-1.16291	FALSE	-2.02348	-2.3112	-3.63661	-1.02306	13	4	4	4	42887000	13050000	6107200	3429300	20300000	4	2	1	4	11	transport;ion transport;phosphate ion transport;anion transport;carbohydrate transport;hexose transport;cellular process;inorganic anion transport;hexose phosphate transport;monosaccharide transport;glucose transport;glucose-6-phosphate transport;ion transmembrane transport;phosphate ion transmembrane transport;homeostatic process;chemical homeostasis;ion homeostasis;establishment of localization…	transporter activity;anion transmembrane transporter activity;ion transmembrane transporter activity;inorganic anion transmembrane transporter activity;phosphate ion transmembrane transporter activity;hexose phosphate transmembrane transporter activity;carbohydrate transmembrane transporter activity;monosaccharide transmembrane transporter activity;hexose transmembrane transporter activity;second…	plasma membrane;membrane;integral to membrane;intrinsic to membrane;membrane part;cell part	Two-component system	sp|P0AGC0|UHPT_ECOLI Hexose-6-phosphate:phosphate antiporter OS=Escherichia coli (strain K12) OX=83333 GN=uhpT PE=1 SV=1
P0A6Q6	3-hydroxyacyl-[acyl-carrier-protein] dehydratase FabZ	fabZ	17.033	159.23	0.140563	-1.15061	FALSE	3.33302	4.67351	4.18048	5.1412	9	14	14	14	5013800000	871240000	753800000	1513900000	1874800000	12	14	16	23	65	organic acid metabolic process;lipid metabolic process;fatty acid metabolic process;fatty acid biosynthetic process;membrane lipid metabolic process;phospholipid metabolic process;glycolipid metabolic process;metabolic process;lipid biosynthetic process;phospholipid biosynthetic process;biosynthetic process;lipid A biosynthetic process;glycolipid biosynthetic process;cellular process;organic acid…	catalytic activity;binding;protein binding;3-hydroxydecanoyl-[acyl-carrier-protein] dehydratase activity;lyase activity;carbon-oxygen lyase activity;hydro-lyase activity;3-hydroxyacyl-[acyl-carrier-protein] dehydratase activity;identical protein binding;3-hydroxyoctanoyl-[acyl-carrier-protein] dehydratase activity	cytoplasm;intracellular part;cell part	Fatty acid biosynthesis	sp|P0A6Q6|FABZ_ECOLI 3-hydroxyacyl-[acyl-carrier-protein] dehydratase FabZ OS=Escherichia coli (strain K12) OX=83333 GN=fabZ PE=1 SV=1
P15640	Phosphoribosylamine--glycine ligase	purD	45.94	13.912	0.251299	-1.13821	FALSE	-3.90627	-1.83132	-2.59784	-2.39636	22	7	7	7	53339000	4259500	15933000	23449000	9698000	2	4	3	3	12	nucleobase-containing compound metabolic process;purine base metabolic process;purine nucleotide metabolic process;purine nucleotide biosynthetic process;IMP biosynthetic process;'de novo' IMP biosynthetic process;cellular aromatic compound metabolic process;nucleoside phosphate metabolic process;nitrogen compound metabolic process;response to stress;response to DNA damage stimulus;metabolic proc…	nucleotide binding;magnesium ion binding;catalytic activity;phosphoribosylamine-glycine ligase activity;binding;ATP binding;pyrophosphatase activity;hydrolase activity;hydrolase activity, acting on acid anhydrides;hydrolase activity, acting on acid anhydrides, in phosphorus-containing anhydrides;ligase activity;ligase activity, forming carbon-nitrogen bonds;ATPase activity;purine nucleotide bindi…		Purine metabolism	sp|P15640|PUR2_ECOLI Phosphoribosylamine--glycine ligase OS=Escherichia coli (strain K12) OX=83333 GN=purD PE=1 SV=2
P69451	Long-chain-fatty-acid--CoA ligase	fadD	62.331	84.095	0.00697203	-1.13535	TRUE	-2.04974	-0.820502	-1.85916	-0.817696	23	14	14	14	334340000	47752000	73107000	107430000	106050000	9	12	14	16	51	long-chain fatty acid metabolic process;organic acid metabolic process;lipid metabolic process;fatty acid metabolic process;fatty acid beta-oxidation;acyl-CoA metabolic process;phospholipid metabolic process;coenzyme metabolic process;metabolic process;lipid biosynthetic process;phospholipid biosynthetic process;catabolic process;biosynthetic process;fatty acid catabolic process;cellular process;…	nucleotide binding;catalytic activity;long-chain fatty acid-CoA ligase activity;binding;fatty acid binding;ATP binding;lipid binding;fatty acid ligase activity;ligase activity;ligase activity, forming carbon-sulfur bonds;purine nucleotide binding;adenyl nucleotide binding;carboxylic acid binding;ribonucleotide binding;purine ribonucleotide binding;adenyl ribonucleotide binding;monocarboxylic acid…	cytoplasm;cytosol;internal side of plasma membrane;intracellular part;membrane part;cytoplasmic part;plasma membrane part;cell part	Fatty acid metabolism;PPAR signaling pathway;Peroxisome;Adipocytokine signaling pathway	sp|P69451|LCFA_ECOLI Long-chain-fatty-acid--CoA ligase OS=Escherichia coli (strain K12) OX=83333 GN=fadD PE=1 SV=1
P65556	Uncharacterized Nudix hydrolase YfcD	yfcD	20.376	227.55	0.0877984	-1.1333	FALSE	-0.215509	0.987727	0.358655	1.42201	7	8	8	8	738690000	147620000	173440000	285440000	132180000	8	9	9	7	33		catalytic activity;binding;hydrolase activity;hydrolase activity, acting on acid anhydrides;ion binding;cation binding;metal ion binding			sp|P65556|YFCD_ECOLI Uncharacterized Nudix hydrolase YfcD OS=Escherichia coli (strain K12) OX=83333 GN=yfcD PE=1 SV=1
P0AG59	30S ribosomal protein S14	rpsN	11.58	45.187	0.484352	-1.12858	FALSE	4.26555	5.95297	6.61443	7.18416	2	5	5	5	10754000000	2372500000	2084300000	3414400000	2882800000	7	17	20	23	67	translation;metabolic process;biosynthetic process;macromolecule biosynthetic process;cellular process;protein metabolic process;cellular macromolecule biosynthetic process;macromolecule metabolic process;cellular metabolic process;primary metabolic process;cellular biosynthetic process;cellular macromolecule metabolic process;cellular protein metabolic process	nucleic acid binding;RNA binding;structural constituent of ribosome;structural molecule activity;binding;rRNA binding	small ribosomal subunit;cytosolic small ribosomal subunit;ribonucleoprotein complex;macromolecular complex;organelle part;intracellular part;intracellular organelle part;cell part	Ribosome	sp|P0AG59|RS14_ECOLI 30S ribosomal protein S14 OS=Escherichia coli (strain K12) OX=83333 GN=rpsN PE=1 SV=2
P12008	Chorismate synthase	aroC	39.137	49.246	0.633164	-1.12565	FALSE	-0.786031	-0.540034	-4.38138	-2.37608	18	6	6	6	363950000	67044000	90582000	118970000	87353000	6	9	6	8	29	organic acid metabolic process;cellular amino acid metabolic process;cellular aromatic compound metabolic process;nitrogen compound metabolic process;metabolic process;cellular amino acid biosynthetic process;biosynthetic process;aromatic amino acid family metabolic process;aromatic amino acid family biosynthetic process;amine metabolic process;amine biosynthetic process;chorismate biosynthetic p…	nucleotide binding;catalytic activity;chorismate synthase activity;binding;protein binding;FMN binding;lyase activity;carbon-oxygen lyase activity;carbon-oxygen lyase activity, acting on phosphates;identical protein binding;cofactor binding;coenzyme binding		Phenylalanine, tyrosine and tryptophan biosynthesis	sp|P12008|AROC_ECOLI Chorismate synthase OS=Escherichia coli (strain K12) OX=83333 GN=aroC PE=1 SV=4
P15047	2,3-dihydro-2,3-dihydroxybenzoate dehydrogenase	entA	26.249	14.144	0.0690734	-1.12447	FALSE	-2.27323	-1.2869	-1.99242	-0.729814	13	6	6	6	77520000	7806700	24907000	17646000	27161000	1	6	3	6	16	alcohol metabolic process;peptide metabolic process;cellular aromatic compound metabolic process;metabolic process;biosynthetic process;siderophore metabolic process;enterobactin metabolic process;enterobactin biosynthetic process;catechol-containing compound metabolic process;cellular process;phenol-containing compound metabolic process;nonribosomal peptide biosynthetic process;siderophore biosy…	catalytic activity;binding;protein binding;2,3-dihydro-2,3-dihydroxybenzoate dehydrogenase activity;oxidoreductase activity;oxidoreductase activity, acting on the CH-CH group of donors;oxidoreductase activity, acting on the CH-CH group of donors, NAD or NADP as acceptor;identical protein binding		Biosynthesis of siderophore group nonribosomal peptides	sp|P15047|ENTA_ECOLI 2,3-dihydro-2,3-dihydroxybenzoate dehydrogenase OS=Escherichia coli (strain K12) OX=83333 GN=entA PE=1 SV=1
P0ACZ4	Positive transcription regulator EvgA	evgA	22.69	89.037	0.573687	-1.12278	FALSE	-3.25863	0.236336	-1.10658	-2.35599	12	8	8	8	253170000	3639700	32958000	185020000	31555000	5	6	13	6	30	two-component signal transduction system (phosphorelay);nucleobase-containing compound metabolic process;transcription, DNA-dependent;regulation of transcription, DNA-dependent;nitrogen compound metabolic process;signal transduction;metabolic process;biosynthetic process;macromolecule biosynthetic process;regulation of biosynthetic process;cellular process;regulation of gene expression;regulation…	nucleic acid binding transcription factor activity;nucleic acid binding;DNA binding;sequence-specific DNA binding transcription factor activity;binding;sequence-specific DNA binding	cytoplasm;intracellular part;cell part	Two-component system	sp|P0ACZ4|EVGA_ECOLI DNA-binding transcriptional activator EvgA OS=Escherichia coli (strain K12) OX=83333 GN=evgA PE=1 SV=1
P20966	PTS system fructose-specific EIIBC component;Fructose-specific phosphotransferase enzyme IIB component;Fructose permease IIC component	fruA	57.518	66.644	0.0380828	-1.11625	TRUE	0.826545	2.2485	1.04764	1.85819	19	11	11	11	1009300000	153140000	302700000	261800000	291670000	7	9	9	11	36	transport;carbohydrate transport;hexose transport;phosphoenolpyruvate-dependent sugar phosphotransferase system;monosaccharide transport;fructose transport;establishment of localization;organic substance transport	catalytic activity;transporter activity;sugar:hydrogen symporter activity;fructose transmembrane transporter activity;cation:sugar symporter activity;cation transmembrane transporter activity;protein-N(PI)-phosphohistidine-sugar phosphotransferase activity;ion transmembrane transporter activity;carbohydrate transmembrane transporter activity;monosaccharide transmembrane transporter activity;hexos…	plasma membrane;membrane;integral to membrane;intrinsic to membrane;membrane part;cell part	Fructose and mannose metabolism;Phosphotransferase system (PTS)	sp|P20966|PTFBC_ECOLI PTS system fructose-specific EIIBBC component OS=Escherichia coli (strain K12) OX=83333 GN=fruA PE=1 SV=1
P77504	Uncharacterized ABC transporter permease YbbP	ybbP	89.331	4.9416	0.124996	-1.11311	FALSE	-5.84216	NaN	-6.0576	NaN	37	1	1	1	3694800	1872300	0	1822500	0	1	0	1	0	2	transport;establishment of localization		plasma membrane;membrane;integral to membrane;intrinsic to membrane;membrane part;cell part		sp|P77504|YBBP_ECOLI Uncharacterized ABC transporter permease YbbP OS=Escherichia coli (strain K12) OX=83333 GN=ybbP PE=3 SV=1
P09029	N5-carboxyaminoimidazole ribonucleotide synthase	purK	39.461	7.6993	0.102778	-1.11025	FALSE	-4.20545	-3.43597	NaN	-3.52234	13	4	4	4	13748000	2045600	2800600	0	8901500	2	2	1	3	8	nucleobase-containing compound metabolic process;purine nucleotide metabolic process;purine nucleotide biosynthetic process;IMP biosynthetic process;'de novo' IMP biosynthetic process;nucleoside phosphate metabolic process;nitrogen compound metabolic process;metabolic process;biosynthetic process;nucleotide metabolic process;nucleoside monophosphate metabolic process;nucleoside monophosphate bios…	nucleotide binding;catalytic activity;phosphoribosylaminoimidazole carboxylase activity;binding;ATP binding;lyase activity;carbon-carbon lyase activity;carboxy-lyase activity;ligase activity;ligase activity, forming carbon-nitrogen bonds;purine nucleotide binding;adenyl nucleotide binding;ribonucleotide binding;purine ribonucleotide binding;adenyl ribonucleotide binding;5-(carboxyamino)imidazole …		Purine metabolism	sp|P09029|PURK_ECOLI N5-carboxyaminoimidazole ribonucleotide synthase OS=Escherichia coli (strain K12) OX=83333 GN=purK PE=1 SV=2
P0A7A5	Protein-L-isoaspartate O-methyltransferase	pcm	23.257	26.972	0.0938341	-1.10748	FALSE	-1.87105	-0.391003	-1.14021	-0.40529	10	8	8	8	173190000	41103000	57350000	21470000	53270000	4	9	4	7	24	protein modification process;protein methylation;one-carbon metabolic process;metabolic process;protein alkylation;cellular process;protein metabolic process;protein repair;methylation;macromolecule metabolic process;macromolecule modification;macromolecule methylation;cellular metabolic process;primary metabolic process;cellular macromolecule metabolic process;cellular protein metabolic process;…	catalytic activity;protein-L-isoaspartate (D-aspartate) O-methyltransferase activity;methyltransferase activity;O-methyltransferase activity;protein methyltransferase activity;S-adenosylmethionine-dependent methyltransferase activity;carboxyl-O-methyltransferase activity;transferase activity;transferase activity, transferring one-carbon groups;protein carboxyl O-methyltransferase activity	cytoplasm;intracellular part;cell part		sp|P0A7A5|PIMT_ECOLI Protein-L-isoaspartate O-methyltransferase OS=Escherichia coli (strain K12) OX=83333 GN=pcm PE=1 SV=2
P75821	Uncharacterized protein YbjS	ybjS	38.085	4.2371	0.317152	-1.10537	FALSE	-0.688296	-0.532407	-2.34279	-0.28794	14	2	2	2	101020000	25222000	27169000	16058000	32567000	1	4	2	3	10		catalytic activity;binding;cofactor binding;coenzyme binding			sp|P75821|YBJS_ECOLI Uncharacterized protein YbjS OS=Escherichia coli (strain K12) OX=83333 GN=ybjS PE=3 SV=2
P60240	RNA polymerase-associated protein RapA	rapA	109.77	323.31	0.0591205	-1.09799	FALSE	2.01783	3.4377	2.56919	3.3453	51	46	46	46	12455000000	1750100000	3901800000	3232700000	3570300000	41	83	56	76	256	nucleobase-containing compound metabolic process;transcription, DNA-dependent;regulation of transcription, DNA-dependent;nitrogen compound metabolic process;metabolic process;biosynthetic process;macromolecule biosynthetic process;regulation of biosynthetic process;positive regulation of biosynthetic process;positive regulation of metabolic process;cellular process;regulation of gene expression;r…	nucleotide binding;nucleic acid binding;DNA binding;catalytic activity;helicase activity;binding;protein binding;ATP binding;pyrophosphatase activity;hydrolase activity;hydrolase activity, acting on acid anhydrides;hydrolase activity, acting on acid anhydrides, in phosphorus-containing anhydrides;ATPase activity;purine nucleotide binding;nucleoside-triphosphatase activity;enzyme binding;adenyl nu…			sp|P60240|RAPA_ECOLI RNA polymerase-associated protein RapA OS=Escherichia coli (strain K12) OX=83333 GN=rapA PE=1 SV=2
P0ACP7	HTH-type transcriptional repressor PurR	purR	38.174	87.726	0.381761	-1.09556	FALSE	-1.02431	0.940242	0.933178	1.15975	20	11	11	11	816880000	144410000	194410000	249740000	228310000	9	17	14	17	57	nucleobase-containing compound metabolic process;purine nucleotide metabolic process;purine nucleotide biosynthetic process;transcription, DNA-dependent;regulation of transcription, DNA-dependent;nucleoside phosphate metabolic process;nitrogen compound metabolic process;metabolic process;biosynthetic process;macromolecule biosynthetic process;nucleotide metabolic process;nucleotide biosynthetic p…	nucleic acid binding transcription factor activity;nucleic acid binding;DNA binding;sequence-specific DNA binding transcription factor activity;binding			sp|P0ACP7|PURR_ECOLI HTH-type transcriptional repressor PurR OS=Escherichia coli (strain K12) OX=83333 GN=purR PE=1 SV=2
P76291	tRNA (mo5U34)-methyltransferase	cmoB	37.006	112.35	0.173337	-1.09436	FALSE	-1.75076	-0.277	-2.0124	-1.29746	19	12	12	12	379640000	88711000	101500000	83532000	105890000	11	8	7	10	36	tRNA wobble base modification;tRNA wobble uridine modification;nucleobase-containing compound metabolic process;RNA processing;tRNA metabolic process;tRNA modification;one-carbon metabolic process;nitrogen compound metabolic process;tRNA processing;metabolic process;RNA modification;cellular process;RNA metabolic process;methylation;ncRNA processing;cellular nitrogen compound metabolic process;nc…	catalytic activity;methyltransferase activity;RNA methyltransferase activity;tRNA methyltransferase activity;S-adenosylmethionine-dependent methyltransferase activity;tRNA (uracil) methyltransferase activity;transferase activity;transferase activity, transferring one-carbon groups;transferase activity, transferring alkyl or aryl (other than methyl) groups	cytoplasm;intracellular part;cell part		sp|P76291|CMOB_ECOLI tRNA U34 carboxymethyltransferase OS=Escherichia coli (strain K12) OX=83333 GN=cmoB PE=1 SV=1
P39285	Miniconductance mechanosensitive channel MscM	mscM	123.97	66.433	0.439055	-1.09205	FALSE	-3.55334	-1.2254	-3.3519	-3.49573	54	10	10	10	154670000	53870000	57627000	25836000	17333000	6	9	6	6	27	transport;ion transport;cell volume homeostasis;cellular process;cellular water homeostasis;cellular homeostasis;water homeostasis;homeostatic process;chemical homeostasis;establishment of localization;cellular chemical homeostasis;transmembrane transport;biological regulation;regulation of biological quality		plasma membrane;membrane;integral to membrane;intrinsic to membrane;membrane part;cell part		sp|P39285|MSCM_ECOLI Miniconductance mechanosensitive channel MscM OS=Escherichia coli (strain K12) OX=83333 GN=mscM PE=1 SV=3
P0AB26	Uncharacterized lipoprotein YceB	yceB	20.5	19.842	0.36683	-1.09153	FALSE	-1.82515	0.110046	0.0522729	0.300131	8	5	5	5	92357000	6553800	30725000	29677000	25400000	2	3	3	4	12			plasma membrane;membrane;cell part		sp|P0AB26|YCEB_ECOLI Uncharacterized lipoprotein YceB OS=Escherichia coli (strain K12) OX=83333 GN=yceB PE=1 SV=1
P0A7R9	30S ribosomal protein S11	rpsK	13.845	123.55	0.33388	-1.0909	FALSE	5.78263	7.79928	7.50522	7.67037	6	7	7	7	13786000000	1718200000	3897600000	4445200000	3724900000	16	20	16	22	74	translation;metabolic process;biosynthetic process;macromolecule biosynthetic process;cellular process;protein metabolic process;cellular macromolecule biosynthetic process;macromolecule metabolic process;cellular metabolic process;primary metabolic process;cellular biosynthetic process;cellular macromolecule metabolic process;cellular protein metabolic process	nucleic acid binding;RNA binding;structural constituent of ribosome;structural molecule activity;binding;rRNA binding;SSU rRNA binding	small ribosomal subunit;cytosolic small ribosomal subunit;ribonucleoprotein complex;macromolecular complex;organelle part;intracellular part;intracellular organelle part;cell part	Ribosome	sp|P0A7R9|RS11_ECOLI 30S ribosomal protein S11 OS=Escherichia coli (strain K12) OX=83333 GN=rpsK PE=1 SV=2
P0A800	DNA-directed RNA polymerase subunit omega	rpoZ	10.236	59.594	0.0931056	-1.08906	FALSE	2.56104	3.58795	3.00106	4.15226	7	9	9	9	1063100000	171070000	259980000	257120000	374950000	8	8	10	13	39	nucleobase-containing compound metabolic process;transcription, DNA-dependent;protein complex assembly;nitrogen compound metabolic process;metabolic process;biosynthetic process;macromolecule biosynthetic process;cellular process;cellular component organization;RNA metabolic process;cellular component assembly;RNA biosynthetic process;cellular nitrogen compound metabolic process;cellular macromol…	nucleic acid binding;DNA binding;catalytic activity;DNA-directed RNA polymerase activity;binding;transferase activity;transferase activity, transferring phosphorus-containing groups;nucleotidyltransferase activity;RNA polymerase activity	RNA polymerase complex;macromolecular complex;protein complex;intracellular part;cell part	Purine metabolism;Pyrimidine metabolism;RNA polymerase	sp|P0A800|RPOZ_ECOLI DNA-directed RNA polymerase subunit omega OS=Escherichia coli (strain K12) OX=83333 GN=rpoZ PE=1 SV=1
P39836	Uncharacterized protein YfeH	yfeH	36.405	5.0264	0.431193	-1.08876	FALSE	NaN	-3.48973	-3.74504	-3.99187	10	1	1	1	5981100	0	2075500	2446900	1458700	0	1	1	1	3					sp|P39836|YFEH_ECOLI Putative symporter YfeH OS=Escherichia coli (strain K12) OX=83333 GN=yfeH PE=3 SV=2
P0AE88	Transcriptional regulatory protein CpxR	cpxR	26.312	138.57	0.0549851	-1.08761	FALSE	0.172325	0.897434	-0.0889377	1.36117	10	9	9	9	1105700000	146340000	207450000	395210000	356720000	10	19	12	14	55	two-component signal transduction system (phosphorelay);nucleobase-containing compound metabolic process;transcription, DNA-dependent;regulation of transcription, DNA-dependent;nitrogen compound metabolic process;signal transduction;metabolic process;biosynthetic process;macromolecule biosynthetic process;regulation of biosynthetic process;negative regulation of biosynthetic process;positive regu…	nucleic acid binding transcription factor activity;nucleic acid binding;DNA binding;sequence-specific DNA binding transcription factor activity;binding	cytoplasm;intracellular part;cell part	Two-component system	sp|P0AE88|CPXR_ECOLI Transcriptional regulatory protein CpxR OS=Escherichia coli (strain K12) OX=83333 GN=cpxR PE=1 SV=1
P60752	Lipid A export ATP-binding/permease protein MsbA	msbA	64.46	149.01	0.245176	-1.07561	FALSE	-0.480634	0.910956	-1.04432	-0.28468	29	16	16	16	520500000	103640000	170990000	120900000	124970000	9	14	14	15	52	transport;lipid transport;establishment of localization;organic substance transport	nucleotide binding;catalytic activity;transporter activity;lipid transporter activity;binding;ATP binding;drug binding;lipid binding;carbohydrate transmembrane transporter activity;polysaccharide transmembrane transporter activity;lipopolysaccharide transmembrane transporter activity;primary active transmembrane transporter activity;P-P-bond-hydrolysis-driven transmembrane transporter activity;li…	membrane;macromolecular complex;ATP-binding cassette (ABC) transporter complex;protein complex;membrane part;cell part	ABC transporters	sp|P60752|MSBA_ECOLI ATP-dependent lipid A-core flippase OS=Escherichia coli (strain K12) OX=83333 GN=msbA PE=1 SV=1
P71298	Putative prophage CP4-6 integrase	intF	53.073	19.106	0.311286	-1.07402	FALSE	NaN	-3.86764	-4.35486	-4.24731	23	3	3	3	19193000	0	3673500	10572000	4947900	0	1	3	3	7	nucleobase-containing compound metabolic process;DNA metabolic process;DNA recombination;nitrogen compound metabolic process;metabolic process;cellular process;DNA integration;entry into host cell;cellular nitrogen compound metabolic process;locomotion;macromolecule metabolic process;cellular metabolic process;primary metabolic process;cellular macromolecule metabolic process;entry into host;inte…	nucleic acid binding;DNA binding;binding			sp|P71298|INTF_ECOLI Prophage integrase IntF OS=Escherichia coli (strain K12) OX=83333 GN=intF PE=3 SV=1
P0A7Z4	DNA-directed RNA polymerase subunit alpha	rpoA	36.511	323.31	0.198959	-1.068	FALSE	5.43428	6.46972	4.60429	5.70484	21	25	25	25	34263000000	8082100000	9334200000	8605800000	8241100000	43	58	50	70	221	nucleobase-containing compound metabolic process;transcription, DNA-dependent;nitrogen compound metabolic process;metabolic process;biosynthetic process;macromolecule biosynthetic process;cellular process;RNA metabolic process;RNA biosynthetic process;cellular nitrogen compound metabolic process;cellular macromolecule biosynthetic process;macromolecule metabolic process;cellular metabolic process…	nucleic acid binding;DNA binding;catalytic activity;DNA-directed RNA polymerase activity;binding;zinc ion binding;transferase activity;transferase activity, transferring phosphorus-containing groups;nucleotidyltransferase activity;RNA polymerase activity;ion binding;cation binding;metal ion binding;transition metal ion binding	cytoplasm;membrane;intracellular part;cell part	Purine metabolism;Pyrimidine metabolism;RNA polymerase	sp|P0A7Z4|RPOA_ECOLI DNA-directed RNA polymerase subunit alpha OS=Escherichia coli (strain K12) OX=83333 GN=rpoA PE=1 SV=1
P0ACD4	Iron-sulfur cluster assembly scaffold protein IscU	iscU	13.848	96.851	0.0200947	-1.06687	TRUE	3.01476	4.22622	2.99732	3.9196	8	7	7	7	1216700000	206050000	372530000	328590000	309480000	8	15	11	14	48	cellular ion homeostasis;cellular metal ion homeostasis;cellular iron ion homeostasis;metabolic process;biosynthetic process;cellular process;iron-sulfur cluster assembly;cellular homeostasis;cellular cation homeostasis;metallo-sulfur cluster assembly;homeostatic process;cellular metabolic process;cellular biosynthetic process;chemical homeostasis;ion homeostasis;cofactor metabolic process;cofact…	binding;iron ion binding;protein binding;ferrous iron binding;identical protein binding;ion binding;cation binding;metal ion binding;transition metal ion binding;iron-sulfur cluster binding;2 iron, 2 sulfur cluster binding;4 iron, 4 sulfur cluster binding;metal cluster binding	cytoplasm;intracellular part;cell part		sp|P0ACD4|ISCU_ECOLI Iron-sulfur cluster assembly scaffold protein IscU OS=Escherichia coli (strain K12) OX=83333 GN=iscU PE=1 SV=1
P0AG93	Protein translocase subunit SecF	secF	35.382	120.69	0.403612	-1.0624	FALSE	-0.977465	-0.853552	-0.837109	1.16378	10	6	6	6	554050000	83024000	107990000	181780000	181260000	6	11	11	15	43	protein targeting;transport;intracellular protein transport;cellular process;protein transport;protein transport by the Sec complex;establishment of protein localization;intracellular transport;establishment of localization;establishment of localization in cell;transmembrane transport;intracellular protein transmembrane transport;protein transmembrane transport	transporter activity;protein transmembrane transporter activity;protein transporter activity;primary active transmembrane transporter activity;P-P-bond-hydrolysis-driven transmembrane transporter activity;P-P-bond-hydrolysis-driven protein transmembrane transporter activity;active transmembrane transporter activity;transmembrane transporter activity;macromolecule transmembrane transporter activit…	intracellular;plasma membrane;membrane;integral to membrane;intrinsic to membrane;membrane part;cell part	Protein export;Bacterial secretion system	sp|P0AG93|SECF_ECOLI Protein translocase subunit SecF OS=Escherichia coli (strain K12) OX=83333 GN=secF PE=1 SV=1
P0ABA4	ATP synthase subunit delta	atpH	19.332	95.013	0.3005	-1.05776	FALSE	3.32148	3.51166	1.80962	3.73496	10	10	10	10	4990600000	1276100000	965400000	1404500000	1344600000	10	14	12	13	49	nucleobase-containing compound metabolic process;purine nucleotide metabolic process;purine nucleotide biosynthetic process;nucleoside phosphate metabolic process;ATP biosynthetic process;nitrogen compound metabolic process;transport;ion transport;cation transport;hydrogen transport;metabolic process;biosynthetic process;nucleotide metabolic process;nucleoside triphosphate metabolic process;nucle…	catalytic activity;transporter activity;cation transmembrane transporter activity;ion transmembrane transporter activity;monovalent inorganic cation transmembrane transporter activity;hydrogen ion transmembrane transporter activity;primary active transmembrane transporter activity;P-P-bond-hydrolysis-driven transmembrane transporter activity;pyrophosphatase activity;hydrolase activity;hydrolase a…	plasma membrane;membrane;macromolecular complex;proton-transporting two-sector ATPase complex, catalytic domain;protein complex;intracellular part;membrane part;cell part;proton-transporting ATP synthase complex, catalytic core F(1)	Oxidative phosphorylation;Photosynthesis	sp|P0ABA4|ATPD_ECOLI ATP synthase subunit delta OS=Escherichia coli (strain K12) OX=83333 GN=atpH PE=1 SV=1
P68567	Ribosomal RNA small subunit methyltransferase J	rsmJ	26.949	14.839	0.155575	-1.05555	FALSE	-2.25265	-1.63447	-3.19704	-1.70413	12	7	7	7	56580000	13000000	14377000	9812100	19391000	5	4	5	6	20	rRNA modification;RNA methylation;nucleobase-containing compound metabolic process;rRNA processing;RNA processing;one-carbon metabolic process;nitrogen compound metabolic process;metabolic process;RNA modification;cellular process;RNA metabolic process;rRNA metabolic process;rRNA methylation;methylation;ncRNA processing;cellular nitrogen compound metabolic process;ncRNA metabolic process;macromol…	catalytic activity;methyltransferase activity;N-methyltransferase activity;RNA methyltransferase activity;rRNA methyltransferase activity;S-adenosylmethionine-dependent methyltransferase activity;rRNA (guanine-N2-)-methyltransferase activity;rRNA (guanine) methyltransferase activity;transferase activity;transferase activity, transferring one-carbon groups	cytoplasm;intracellular part;cell part		sp|P68567|RSMJ_ECOLI Ribosomal RNA small subunit methyltransferase J OS=Escherichia coli (strain K12) OX=83333 GN=rsmJ PE=1 SV=1
P37671	HTH-type transcriptional regulator YiaJ	yiaJ	31.066	8.3123	0.278811	-1.05317	FALSE	-3.43902	-3.15698	-3.55537	-1.73107	16	4	4	4	24115000	4282600	4182200	4465100	11185000	2	2	2	3	9	nucleobase-containing compound metabolic process;transcription, DNA-dependent;regulation of transcription, DNA-dependent;nitrogen compound metabolic process;metabolic process;biosynthetic process;macromolecule biosynthetic process;regulation of biosynthetic process;negative regulation of biosynthetic process;negative regulation of metabolic process;cellular process;regulation of gene expression;r…	nucleic acid binding transcription factor activity;nucleic acid binding;DNA binding;sequence-specific DNA binding transcription factor activity;binding	macromolecular complex;protein-DNA complex		sp|P37671|YIAJ_ECOLI DNA-binding transcriptional repressor YiaJ OS=Escherichia coli (strain K12) OX=83333 GN=yiaJ PE=1 SV=1
P29018	ATP-binding/permease protein CydD	cydD	65.055	17.853	0.354334	-1.05244	FALSE	-3.39272	-1.22806	-1.72171	-1.78149	27	9	9	9	111760000	16119000	32101000	36686000	26852000	4	7	5	6	22	sulfur amino acid transport;transport;oligopeptide transport;amino acid transport;lipid transport;cellular process;neutral amino acid transport;peptide transport;amine transport;organic acid transport;amino acid export;cysteine export;glutathione transport;glutathione transmembrane transport;cysteine transport;tripeptide transport;carboxylic acid transport;establishment of localization;transmembr…	nucleotide binding;catalytic activity;transporter activity;lipid transporter activity;binding;ATP binding;primary active transmembrane transporter activity;P-P-bond-hydrolysis-driven transmembrane transporter activity;pyrophosphatase activity;hydrolase activity;hydrolase activity, acting on acid anhydrides;hydrolase activity, acting on acid anhydrides, in phosphorus-containing anhydrides;hydrolas…	plasma membrane;membrane;integral to membrane;intrinsic to membrane;membrane part;cell part	ABC transporters	sp|P29018|CYDD_ECOLI Glutathione/L-cysteine transport system ATP-binding/permease protein CydD OS=Escherichia coli (strain K12) OX=83333 GN=cydD PE=1 SV=3
P77213	Putative glutamate--cysteine ligase 2	ybdK	41.688	1.3807	0.32494	-1.05134	FALSE	-4.80965	-4.14177	-4.11	-2.67519	18	3	3	3	14201000	1863200	2377400	3420100	6540200	2	1	0	2	5	organic acid metabolic process;cellular amino acid metabolic process;cellular modified amino acid metabolic process;nitrogen compound metabolic process;metabolic process;cellular amino acid biosynthetic process;biosynthetic process;amine metabolic process;amine biosynthetic process;cellular process;organic acid biosynthetic process;carboxylic acid metabolic process;cellular nitrogen compound meta…	nucleotide binding;catalytic activity;glutamate-cysteine ligase activity;binding;ATP binding;ligase activity;ligase activity, forming carbon-nitrogen bonds;acid-amino acid ligase activity;purine nucleotide binding;adenyl nucleotide binding;ribonucleotide binding;purine ribonucleotide binding;adenyl ribonucleotide binding;purine ribonucleoside triphosphate binding			sp|P77213|GCS2_ECOLI Putative glutamate--cysteine ligase 2 OS=Escherichia coli (strain K12) OX=83333 GN=ybdK PE=1 SV=1
P21507	ATP-dependent RNA helicase SrmB	srmB	49.914	221.92	0.103051	-1.04916	FALSE	2.09244	2.78997	1.36158	2.76238	22	19	19	19	2053900000	362260000	551220000	430490000	709940000	16	22	19	24	81	ribosomal large subunit assembly;nucleobase-containing compound metabolic process;nitrogen compound metabolic process;metabolic process;cellular process;RNA secondary structure unwinding;cellular component organization;RNA metabolic process;cellular component assembly;ribonucleoprotein complex assembly;cellular macromolecular complex subunit organization;cellular macromolecular complex assembly;c…	nucleotide binding;nucleic acid binding;RNA binding;RNA helicase activity;double-stranded RNA binding;single-stranded RNA binding;mRNA binding;catalytic activity;ATP-dependent RNA helicase activity;helicase activity;binding;ATP binding;ATP-dependent helicase activity;poly(A) RNA binding;RNA-dependent ATPase activity;pyrophosphatase activity;hydrolase activity;hydrolase activity, acting on acid an…	nucleolus;cytoplasm;organelle;non-membrane-bounded organelle;intracellular organelle;intracellular non-membrane-bounded organelle;organelle part;intracellular part;nuclear part;intracellular organelle part;cell part		sp|P21507|SRMB_ECOLI ATP-dependent RNA helicase SrmB OS=Escherichia coli (strain K12) OX=83333 GN=srmB PE=1 SV=1
P0AAY6	Uncharacterized protein YbjN	ybjN	17.666	2.491	0.558692	-1.04306	FALSE	NaN	-2.13149	-1.84937	-2.46232	5	1	1	1	9318500	0	2660500	4552400	2105600	1	1	2	1	5	regulation of cell growth;pilus assembly;cellular process;cellular component organization;cellular component assembly;cell projection organization;cell projection assembly;negative regulation of cell growth;regulation of growth;pilus organization;negative regulation of growth;negative regulation of biological process;negative regulation of cellular process;regulation of biological process;regulat…				sp|P0AAY6|YBJN_ECOLI Uncharacterized protein YbjN OS=Escherichia coli (strain K12) OX=83333 GN=ybjN PE=1 SV=1
P0AEE8	DNA adenine methylase	dam	32.099	3.9402	0.485849	-1.04056	FALSE	NaN	-3.23058	-2.8896	-2.90001	14	3	3	3	14028000	0	3477400	6198100	4352900	0	1	0	2	3	nucleobase-containing compound metabolic process;DNA metabolic process;DNA replication;DNA-dependent DNA replication;DNA repair;mismatch repair;DNA modification;DNA alkylation;DNA methylation;one-carbon metabolic process;nitrogen compound metabolic process;response to stress;response to DNA damage stimulus;metabolic process;biosynthetic process;macromolecule biosynthetic process;cellular process;…	nucleic acid binding;DNA binding;catalytic activity;binding;methyltransferase activity;S-adenosylmethionine-dependent methyltransferase activity;site-specific DNA-methyltransferase (adenine-specific) activity;DNA-methyltransferase activity;transferase activity;transferase activity, transferring one-carbon groups		Mismatch repair	sp|P0AEE8|DMA_ECOLI DNA adenine methylase OS=Escherichia coli (strain K12) OX=83333 GN=dam PE=1 SV=1
P36667	Rhamnosyltransferase WbbL	wbbL	31.06	7.9111	0.653245	-1.03877	FALSE	NaN	-0.734904	-3.10409	-4.5402	12	3	3	3	44892000	0	16811000	4578700	23503000	0	2	1	2	5	polysaccharide biosynthetic process;carbohydrate metabolic process;polysaccharide metabolic process;lipid metabolic process;metabolic process;lipid biosynthetic process;lipopolysaccharide metabolic process;biosynthetic process;macromolecule biosynthetic process;lipopolysaccharide biosynthetic process;cellular process;carbohydrate biosynthetic process;cellular polysaccharide biosynthetic process;c…	catalytic activity;transferase activity;transferase activity, transferring glycosyl groups;transferase activity, transferring hexosyl groups			sp|P36667|WBBL_ECOLI Rhamnosyltransferase WbbL OS=Escherichia coli (strain K12) OX=83333 GN=wbbL PE=1 SV=1
P77689	FeS cluster assembly protein SufD	sufD	46.822	63.705	0.0440022	-1.03735	TRUE	-3.06453	-2.23906	-3.03881	-1.78959	21	11	11	11	190570000	23339000	51793000	28824000	86616000	5	8	5	12	30	response to stress;response to oxidative stress;metabolic process;biosynthetic process;cellular process;iron-sulfur cluster assembly;metallo-sulfur cluster assembly;response to chemical stimulus;cellular metabolic process;cellular biosynthetic process;response to stimulus;cofactor metabolic process;cofactor biosynthetic process				sp|P77689|SUFD_ECOLI FeS cluster assembly protein SufD OS=Escherichia coli (strain K12) OX=83333 GN=sufD PE=1 SV=1
P0AE37	Arginine N-succinyltransferase	astA	38.455	6.9143	0.311269	-1.03631	FALSE	NaN	-2.10364	-2.84741	-2.86204	15	4	4	4	23432000	0	8137000	10506000	4788100	0	2	4	1	7	organic acid metabolic process;succinate metabolic process;cellular amino acid metabolic process;arginine metabolic process;arginine catabolic process;glutamate metabolic process;nitrogen compound metabolic process;metabolic process;catabolic process;cellular amino acid catabolic process;glutamine family amino acid metabolic process;glutamine family amino acid catabolic process;amine metabolic pr…	catalytic activity;arginine N-succinyltransferase activity;N-acyltransferase activity;transferase activity;transferase activity, transferring acyl groups;transferase activity, transferring acyl groups other than amino-acyl groups;succinyltransferase activity;N-succinyltransferase activity		Arginine and proline metabolism	sp|P0AE37|ASTA_ECOLI Arginine N-succinyltransferase OS=Escherichia coli (strain K12) OX=83333 GN=astA PE=2 SV=1
P0AG27	Uncharacterized protein YibN	yibN	15.596	57.436	0.0285793	-1.03554	TRUE	2.98349	3.86926	3.03766	4.22297	8	7	7	7	1817700000	331060000	432730000	473710000	580190000	7	7	8	9	31					sp|P0AG27|YIBN_ECOLI Uncharacterized protein YibN OS=Escherichia coli (strain K12) OX=83333 GN=yibN PE=1 SV=1
P0ADM4	Uncharacterized protein YidQ	yidQ	11.826	4.5607	0.159756	-1.03373	FALSE	NaN	-2.75354	-3.14221	-1.93857	5	2	2	2	10610000	0	1728700	3986500	4894800	1	1	3	3	8	response to stress;response to DNA damage stimulus;cellular process;cellular response to stress;response to stimulus;cellular response to stimulus				sp|P0ADM4|YIDQ_ECOLI Uncharacterized protein YidQ OS=Escherichia coli (strain K12) OX=83333 GN=yidQ PE=3 SV=1
P0A8V6	Fatty acid metabolism regulator protein	fadR	26.968	218.39	0.591444	-1.03139	FALSE	1.11465	1.52806	-1.72307	-0.0737127	14	10	10	10	516640000	145770000	130670000	83706000	156490000	10	7	4	7	28	organic acid metabolic process;nucleobase-containing compound metabolic process;transcription, DNA-dependent;regulation of transcription, DNA-dependent;lipid metabolic process;fatty acid metabolic process;nitrogen compound metabolic process;metabolic process;biosynthetic process;macromolecule biosynthetic process;regulation of biosynthetic process;negative regulation of biosynthetic process;posit…	fatty-acyl-CoA binding;nucleic acid binding transcription factor activity;nucleic acid binding;DNA binding;sequence-specific DNA binding transcription factor activity;binding;fatty acid binding;lipid binding;carboxylic acid binding;monocarboxylic acid binding;cofactor binding;coenzyme binding	cytoplasm;intracellular part;cell part		sp|P0A8V6|FADR_ECOLI Fatty acid metabolism regulator protein OS=Escherichia coli (strain K12) OX=83333 GN=fadR PE=1 SV=2
P0AFM4	Phosphate starvation-inducible protein PsiF	psiF	11.686	9.779	0.173682	-1.02979	FALSE	-4.69747	-3.31649	-3.73857	-3.05996	7	1	1	1	6090000	783190	1638200	1720500	1948100	1	1	1	2	5					sp|P0AFM4|PSIF_ECOLI Phosphate starvation-inducible protein PsiF OS=Escherichia coli (strain K12) OX=83333 GN=psiF PE=1 SV=1
P0AAS7	Uncharacterized protein YbcJ	ybcJ	7.3895	28.903	0.0345197	-1.02756	TRUE	1.2911	2.04691	0.964522	2.26383	6	3	3	3	309120000	42623000	85371000	83236000	97892000	1	3	2	3	9		nucleic acid binding;RNA binding;binding			sp|P0AAS7|YBCJ_ECOLI Uncharacterized protein YbcJ OS=Escherichia coli (strain K12) OX=83333 GN=ybcJ PE=1 SV=1
P25522	tRNA modification GTPase MnmE	mnmE	49.23	133.12	0.0531617	-1.02158	FALSE	-1.34745	0.016917	-0.950061	-0.271263	25	17	17	17	328010000	59238000	72103000	92670000	104000000	8	12	10	17	47	RNA methylation;tRNA wobble base modification;tRNA wobble uridine modification;nucleobase-containing compound metabolic process;RNA processing;tRNA metabolic process;tRNA modification;protein folding;one-carbon metabolic process;xenobiotic metabolic process;nitrogen compound metabolic process;tRNA processing;metabolic process;response to pH;RNA modification;response to abiotic stimulus;cellular p…	nucleotide binding;catalytic activity;GTPase activity;binding;GTP binding;pyrophosphatase activity;hydrolase activity;hydrolase activity, acting on acid anhydrides;hydrolase activity, acting on acid anhydrides, in phosphorus-containing anhydrides;purine nucleotide binding;nucleoside-triphosphatase activity;guanyl nucleotide binding;GDP binding;potassium ion binding;alkali metal ion binding;ribonu…	cytoplasm;cytosol;plasma membrane;membrane;intracellular part;cytoplasmic part;cell part		sp|P25522|MNME_ECOLI tRNA modification GTPase MnmE OS=Escherichia coli (strain K12) OX=83333 GN=mnmE PE=1 SV=3
A0A385XJE6;P0CE58;P0CE57;P0CE56;P0CE55;P0CE54;P0CE53;P0CE52;P0CE51;P0CE50;P0CE49;P76071	Transposase InsH for insertion sequence element IS5T;Transposase InsH for insertion sequence element IS5R;Transposase InsH for insertion sequence element IS5LO;Transposase InsH for insertion sequence element IS5K;Transposase InsH for insertion sequence element IS5I;Transposase InsH for insertion sequence element IS5H;Transposase InsH for insertion sequence element IS5F;Transposase InsH for insert…	insH11;insH10;insH9;insH8;insH7;insH6;insH4;insH3;insH2;insH1;insH5	37.851	33.185	0.131256	-1.02128	FALSE	-2.90993	-1.75104	-2.20659	-1.32292	14	4	4	4	72236000	5407400	17896000	35945000	12988000	1	3	3	3	10	nucleobase-containing compound metabolic process;DNA metabolic process;DNA recombination;transposition, DNA-mediated;nitrogen compound metabolic process;metabolic process;cellular process;transposition;cellular nitrogen compound metabolic process;macromolecule metabolic process;cellular metabolic process;primary metabolic process;cellular macromolecule metabolic process;nucleic acid metabolic pro…	nucleic acid binding;DNA binding;catalytic activity;transposase activity;binding			sp|A0A385XJE6|INH21_ECOLI Transposase InsH for insertion sequence element IS5U OS=Escherichia coli (strain K12) OX=83333 GN=insH21 PE=3 SV=2;sp|P0CE58|INH11_ECOLI Transposase InsH for insertion sequence element IS5T OS=Escherichia coli (strain K12) OX=8333
P0ADG7	Inosine-5-monophosphate dehydrogenase	guaB	52.022	323.31	0.386043	-1.02127	FALSE	1.95359	3.16652	3.44419	4.2738	19	21	21	21	12147000000	2271600000	2915400000	3056200000	3903600000	32	44	49	51	176	nucleobase-containing compound metabolic process;purine nucleotide metabolic process;purine nucleotide biosynthetic process;GMP biosynthetic process;nucleoside phosphate metabolic process;nitrogen compound metabolic process;metabolic process;biosynthetic process;nucleotide metabolic process;nucleoside monophosphate metabolic process;nucleoside monophosphate biosynthetic process;purine nucleoside …	nucleotide binding;catalytic activity;IMP dehydrogenase activity;binding;protein binding;oxidoreductase activity;oxidoreductase activity, acting on CH-OH group of donors;oxidoreductase activity, acting on the CH-OH group of donors, NAD or NADP as acceptor;identical protein binding;ion binding;cation binding;metal ion binding	cytosol;intracellular part;cytoplasmic part;cell part	Purine metabolism;Drug metabolism - other enzymes	sp|P0ADG7|IMDH_ECOLI Inosine-5-monophosphate dehydrogenase OS=Escherichia coli (strain K12) OX=83333 GN=guaB PE=1 SV=1
P30750	Methionine import ATP-binding protein MetN	metN	37.788	119.22	0.376371	-1.02053	FALSE	-0.905599	-0.805716	-2.71441	-0.773245	19	12	12	12	264480000	54614000	87314000	45153000	77402000	12	17	7	12	48	metabolic process	sulfur amino acid transmembrane transporter activity;nucleotide binding;catalytic activity;transporter activity;amine transmembrane transporter activity;organic acid transmembrane transporter activity;binding;ATP binding;amino acid transmembrane transporter activity;primary active transmembrane transporter activity;P-P-bond-hydrolysis-driven transmembrane transporter activity;amino acid-transport…	cell wall;peptidoglycan-based cell wall;Gram-negative-bacterium-type cell wall;external encapsulating structure;macromolecular complex;ATP-binding cassette (ABC) transporter complex;protein complex;membrane part;cell part	ABC transporters	sp|P30750|METN_ECOLI Methionine import ATP-binding protein MetN OS=Escherichia coli (strain K12) OX=83333 GN=metN PE=1 SV=4
P0AB12	Inner membrane protein YccF	yccF	16.275	28.584	0.201683	-1.01975	FALSE	0.396908	1.91988	0.31828	0.834799	4	2	2	2	211020000	55611000	35289000	66255000	53863000	3	2	3	3	11			plasma membrane;membrane;integral to membrane;intrinsic to membrane;membrane part;cell part		sp|P0AB12|YCCF_ECOLI Inner membrane protein YccF OS=Escherichia coli (strain K12) OX=83333 GN=yccF PE=1 SV=1
P31678	Trehalose-6-phosphate phosphatase	otsB	29.175	16.315	0.23645	-1.01743	FALSE	-3.06857	-1.55832	-3.28111	-2.75649	15	5	5	5	47432000	7324700	21240000	10396000	8470500	2	7	3	3	15	carbohydrate metabolic process;disaccharide metabolic process;trehalose metabolic process;trehalose biosynthetic process;phosphorus metabolic process;phosphate-containing compound metabolic process;response to stress;response to osmotic stress;metabolic process;biosynthetic process;response to temperature stimulus;oligosaccharide metabolic process;oligosaccharide biosynthetic process;response to …	magnesium ion binding;catalytic activity;trehalose-phosphatase activity;binding;hydrolase activity;hydrolase activity, acting on ester bonds;phosphatase activity;carbohydrate phosphatase activity;phosphoric ester hydrolase activity;ion binding;cation binding;metal ion binding		Starch and sucrose metabolism	sp|P31678|OTSB_ECOLI Trehalose-6-phosphate phosphatase OS=Escherichia coli (strain K12) OX=83333 GN=otsB PE=1 SV=2
P14175	Glycine betaine/L-proline transport ATP-binding protein ProV	proV	44.162	109.61	0.0938694	-1.01664	FALSE	1.02813	1.8295	1.23582	2.46773	17	12	12	12	1288000000	217770000	329730000	324850000	415660000	12	19	16	17	64	amino acid transmembrane transport;transport;ion transport;cation transport;amino acid transport;response to stress;response to osmotic stress;response to abiotic stimulus;cellular process;organic cation transport;quaternary ammonium group transport;amine transport;betaine transport;organic acid transport;glycine betaine transport;carboxylic acid transport;response to stimulus;establishment of lo…	nucleotide binding;catalytic activity;transporter activity;amine transmembrane transporter activity;organic acid transmembrane transporter activity;binding;ATP binding;amino acid transmembrane transporter activity;pyrophosphatase activity;hydrolase activity;hydrolase activity, acting on acid anhydrides;hydrolase activity, acting on acid anhydrides, in phosphorus-containing anhydrides;ATPase activ…	plasma membrane;membrane;cell part	ABC transporters	sp|P14175|PROV_ECOLI Glycine betaine/proline betaine transport system ATP-binding protein ProV OS=Escherichia coli (strain K12) OX=83333 GN=proV PE=1 SV=1
P0AFH2	Oligopeptide transport system permease protein OppB	oppB	33.443	23.05	0.154892	-1.00676	FALSE	-0.905506	0.620634	-0.0175843	0.469793	9	7	7	7	224240000	34834000	51423000	35456000	102530000	2	6	6	5	19	transport;oligopeptide transport;cellular process;protein transport;peptide transport;oligopeptide transmembrane transport;tripeptide transport;establishment of protein localization;establishment of localization;transmembrane transport	catalytic activity;transporter activity;peptide transporter activity;oligopeptide transporter activity;primary active transmembrane transporter activity;P-P-bond-hydrolysis-driven transmembrane transporter activity;oligopeptide-transporting ATPase activity;peptide-transporting ATPase activity;pyrophosphatase activity;hydrolase activity;hydrolase activity, acting on acid anhydrides;hydrolase activ…	plasma membrane;membrane;integral to membrane;intrinsic to membrane;membrane part;cell part	ABC transporters	sp|P0AFH2|OPPB_ECOLI Oligopeptide transport system permease protein OppB OS=Escherichia coli (strain K12) OX=83333 GN=oppB PE=1 SV=1
P25741	Lipopolysaccharide core heptose(I) kinase RfaP	rfaP	30.872	3.0964	0.334781	-1.00113	FALSE	-3.75529	-3.54239	NaN	-3.55499	15	2	2	2	9188100	3224600	3001700	0	2961800	1	1	0	2	4	carbohydrate metabolic process;metabolic process;biosynthetic process;lipopolysaccharide core region biosynthetic process;oligosaccharide metabolic process;oligosaccharide biosynthetic process;carbohydrate biosynthetic process;primary metabolic process;lipopolysaccharide core region metabolic process	nucleotide binding;catalytic activity;binding;ATP binding;kinase activity;transferase activity;transferase activity, transferring phosphorus-containing groups;phosphotransferase activity, alcohol group as acceptor;purine nucleotide binding;adenyl nucleotide binding;ribonucleotide binding;purine ribonucleotide binding;adenyl ribonucleotide binding;purine ribonucleoside triphosphate binding	membrane;cell part	Lipopolysaccharide biosynthesis	sp|P25741|RFAP_ECOLI Lipopolysaccharide core heptose(I) kinase RfaP OS=Escherichia coli (strain K12) OX=83333 GN=rfaP PE=3 SV=1
P21179	Catalase HPII	katE	84.162	258.48	0.0623929	-1.0007	FALSE	2.05311	3.42485	2.41785	3.04751	37	31	31	31	4403900000	767820000	1530500000	1019400000	1086200000	26	35	29	38	128	response to reactive oxygen species;response to stress;response to osmotic stress;hyperosmotic response;response to DNA damage stimulus;response to oxidative stress;metabolic process;catabolic process;response to abiotic stimulus;cellular process;response to inorganic substance;cellular response to stress;cellular response to oxidative stress;cellular response to reactive oxygen species;response …	catalytic activity;catalase activity;peroxidase activity;binding;iron ion binding;protein binding;antioxidant activity;oxidoreductase activity;oxidoreductase activity, acting on peroxide as acceptor;heme binding;identical protein binding;ion binding;cation binding;metal ion binding;tetrapyrrole binding;transition metal ion binding	cytoplasm;cytosol;intracellular part;cytoplasmic part;cell part	Tryptophan metabolism;Methane metabolism;Peroxisome;Amyotrophic lateral sclerosis (ALS)	sp|P21179|CATE_ECOLI Catalase HPII OS=Escherichia coli (strain K12) OX=83333 GN=katE PE=1 SV=1
P75782	Ribosomal RNA large subunit methyltransferase F	rlmF	34.226	15.061	0.496632	-0.997174	FALSE	-2.51026	-0.260969	-0.090997	-0.345935	12	7	7	7	95040000	6114400	23349000	36963000	28614000	2	1	3	6	12	rRNA modification;RNA methylation;nucleobase-containing compound metabolic process;rRNA processing;RNA processing;one-carbon metabolic process;nitrogen compound metabolic process;metabolic process;RNA modification;cellular process;RNA metabolic process;rRNA metabolic process;rRNA methylation;methylation;ncRNA processing;cellular nitrogen compound metabolic process;ncRNA metabolic process;macromol…		cytoplasm;intracellular part;cell part		sp|P75782|RLMF_ECOLI Ribosomal RNA large subunit methyltransferase F OS=Escherichia coli (strain K12) OX=83333 GN=rlmF PE=1 SV=2
P25888	ATP-dependent RNA helicase RhlE	rhlE	49.989	104.82	0.00856056	-0.996198	TRUE	-0.207223	0.916999	-0.107863	0.760311	25	17	17	17	748740000	110340000	185460000	189760000	263180000	12	19	16	16	63	nucleobase-containing compound metabolic process;nitrogen compound metabolic process;response to stress;metabolic process;response to temperature stimulus;response to heat;response to abiotic stimulus;cellular process;RNA secondary structure unwinding;cellular component organization;RNA metabolic process;cellular component assembly;ribonucleoprotein complex assembly;cellular macromolecular comple…	nucleotide binding;nucleic acid binding;RNA binding;RNA helicase activity;catalytic activity;ATP-dependent RNA helicase activity;helicase activity;binding;ATP binding;ATP-dependent helicase activity;RNA-dependent ATPase activity;pyrophosphatase activity;hydrolase activity;hydrolase activity, acting on acid anhydrides;hydrolase activity, acting on acid anhydrides, in phosphorus-containing anhydrid…	nucleolus;cytoplasm;organelle;non-membrane-bounded organelle;intracellular organelle;intracellular non-membrane-bounded organelle;organelle part;intracellular part;nuclear part;intracellular organelle part;cell part	RNA degradation	sp|P25888|RHLE_ECOLI ATP-dependent RNA helicase RhlE OS=Escherichia coli (strain K12) OX=83333 GN=rhlE PE=1 SV=3
P31680	DnaJ-like protein DjlA	djlA	30.579	68.399	0.179039	-0.994471	FALSE	-1.44935	0.193148	-0.559549	-0.213108	16	8	8	8	173190000	23520000	53556000	36567000	59541000	3	4	4	8	19		binding;protein binding;chaperone binding	plasma membrane;membrane;integral to membrane;intrinsic to membrane;membrane part;cell part		sp|P31680|DJLA_ECOLI Co-chaperone protein DjlA OS=Escherichia coli (strain K12) OX=83333 GN=djlA PE=1 SV=1
P0A7E3	Orotate phosphoribosyltransferase	pyrE	23.567	6.7997	0.191612	-0.989247	FALSE	-3.0872	-1.55597	-2.07071	-1.62344	13	5	5	5	53726000	9407700	13050000	16144000	15124000	3	5	5	4	17	nucleobase-containing compound metabolic process;pyrimidine base metabolic process;'de novo' pyrimidine base biosynthetic process;pyrimidine nucleoside metabolic process;pyrimidine nucleotide metabolic process;pyrimidine nucleotide biosynthetic process;UMP biosynthetic process;cellular aromatic compound metabolic process;nucleoside phosphate metabolic process;nitrogen compound metabolic process;m…	magnesium ion binding;catalytic activity;orotate phosphoribosyltransferase activity;binding;transferase activity;transferase activity, transferring glycosyl groups;transferase activity, transferring pentosyl groups;ion binding;cation binding;metal ion binding	cytoplasm;intracellular part;cell part	Pyrimidine metabolism	sp|P0A7E3|PYRE_ECOLI Orotate phosphoribosyltransferase OS=Escherichia coli (strain K12) OX=83333 GN=pyrE PE=1 SV=2
P27126	Lipopolysaccharide core biosynthesis protein RfaS	rfaS	36.73	30.606	0.0760778	-0.987066	FALSE	-2.067	-1.4821	-2.39621	-1.00698	21	5	5	5	80040000	20845000	17527000	17417000	24251000	5	4	3	5	17	carbohydrate metabolic process;metabolic process;biosynthetic process;lipopolysaccharide core region biosynthetic process;oligosaccharide metabolic process;oligosaccharide biosynthetic process;carbohydrate biosynthetic process;primary metabolic process;lipopolysaccharide core region metabolic process				sp|P27126|RFAS_ECOLI Lipopolysaccharide core biosynthesis protein RfaS OS=Escherichia coli (strain K12) OX=83333 GN=rfaS PE=4 SV=1
P0A8J4	UPF0250 protein YbeD	ybeD	9.8272	145.01	0.127021	-0.984124	FALSE	4.90636	5.3755	4.19868	5.69779	4	6	6	6	2920200000	488220000	474310000	773640000	1184000000	7	9	9	11	36					sp|P0A8J4|YBED_ECOLI UPF0250 protein YbeD OS=Escherichia coli (strain K12) OX=83333 GN=ybeD PE=1 SV=1
P0A6P1	Elongation factor Ts	tsf	30.423	323.31	0.00169617	-0.981576	TRUE	6.61027	7.57618	6.53954	7.53679	21	24	24	24	47242000000	9680700000	12559000000	11285000000	13718000000	43	68	59	78	248	regulation of nucleotide metabolic process;translational elongation;metabolic process;biosynthetic process;macromolecule biosynthetic process;regulation of catabolic process;cellular process;regulation of nucleobase-containing compound metabolic process;regulation of metabolic process;regulation of nucleotide catabolic process;regulation of cellular metabolic process;regulation of cellular catabo…	nucleic acid binding;RNA binding;translation elongation factor activity;guanyl-nucleotide exchange factor activity;binding;translation factor activity, nucleic acid binding;zinc ion binding;enzyme regulator activity;GTPase regulator activity;ion binding;cation binding;metal ion binding;transition metal ion binding;nucleoside-triphosphatase regulator activity	cytoplasm;membrane;intracellular part;cell part		sp|P0A6P1|EFTS_ECOLI Elongation factor Ts OS=Escherichia coli (strain K12) OX=83333 GN=tsf PE=1 SV=2
P0A7Y0	Ribonuclease 3	rnc	25.55	323.31	0.0499004	-0.980768	TRUE	1.61535	2.50906	1.83831	2.90614	14	15	15	15	1209600000	257760000	275750000	261870000	414190000	10	16	14	18	58	nucleobase-containing compound metabolic process;rRNA processing;RNA processing;mRNA processing;tRNA metabolic process;RNA catabolic process;nitrogen compound metabolic process;tRNA processing;metabolic process;catabolic process;macromolecule catabolic process;cellular process;RNA metabolic process;mRNA metabolic process;rRNA metabolic process;rRNA catabolic process;ncRNA processing;cellular nitr…	nucleotide binding;nucleic acid binding;RNA binding;double-stranded RNA binding;catalytic activity;nuclease activity;endonuclease activity;endoribonuclease activity;ribonuclease III activity;ribonuclease activity;binding;ATP binding;hydrolase activity;hydrolase activity, acting on ester bonds;endoribonuclease activity, producing 5'-phosphomonoesters;endonuclease activity, active with either ribo-…	cytoplasm;intracellular part;cell part	Ribosome biogenesis in eukaryotes	sp|P0A7Y0|RNC_ECOLI Ribonuclease 3 OS=Escherichia coli (strain K12) OX=83333 GN=rnc PE=1 SV=1
P67826	Copper homeostasis protein CutC	cutC	26.761	24.566	0.460176	-0.98016	FALSE	-3.75234	-1.53576	-1.6174	-1.87366	15	5	5	5	57354000	3231200	16001000	21441000	16681000	1	6	3	4	14	cellular ion homeostasis;cellular copper ion homeostasis;cellular process;response to inorganic substance;response to metal ion;cellular homeostasis;cellular cation homeostasis;response to chemical stimulus;homeostatic process;response to copper ion;chemical homeostasis;ion homeostasis;response to stimulus;copper ion homeostasis;cation homeostasis;cellular chemical homeostasis;biological regulati…	binding;copper ion binding;ion binding;cation binding;metal ion binding;transition metal ion binding	cytoplasm;intracellular part;cell part		sp|P67826|CUTC_ECOLI PF03932 family protein CutC OS=Escherichia coli (strain K12) OX=83333 GN=cutC PE=3 SV=1
P0AG84	Uncharacterized oxidoreductase YghA	yghA	31.488	112.21	0.133475	-0.974136	FALSE	1.5031	2.45771	0.9228	1.91646	17	15	15	15	1167500000	274980000	363430000	222520000	306560000	13	18	9	16	56		catalytic activity;oxidoreductase activity			sp|P0AG84|YGHA_ECOLI Uncharacterized oxidoreductase YghA OS=Escherichia coli (strain K12) OX=83333 GN=yghA PE=1 SV=1
P77717	Uncharacterized lipoprotein YbaY	ybaY	19.431	88.808	0.149173	-0.973951	FALSE	4.5902	5.53456	3.95986	4.9634	5	6	6	6	3478500000	646140000	1465800000	476710000	889810000	10	12	7	10	39			plasma membrane;membrane;cell part		sp|P77717|YBAY_ECOLI Uncharacterized lipoprotein YbaY OS=Escherichia coli (strain K12) OX=83333 GN=ybaY PE=1 SV=1
P76055	tRNA 2-thiocytidine biosynthesis protein TtcA	ttcA	35.561	82.07	0.0617017	-0.972501	FALSE	1.04783	2.27469	1.55473	2.27286	19	10	10	10	1168700000	214210000	303730000	272930000	377830000	9	16	10	16	51	nucleobase-containing compound metabolic process;RNA processing;tRNA metabolic process;tRNA modification;nitrogen compound metabolic process;tRNA processing;metabolic process;RNA modification;cellular process;RNA metabolic process;ncRNA processing;cellular nitrogen compound metabolic process;ncRNA metabolic process;macromolecule metabolic process;macromolecule modification;cellular metabolic proc…	nucleotide binding;binding;ATP binding;purine nucleotide binding;adenyl nucleotide binding;ribonucleotide binding;purine ribonucleotide binding;adenyl ribonucleotide binding;purine ribonucleoside triphosphate binding	cytoplasm;intracellular part;cell part		sp|P76055|TTCA_ECOLI tRNA-cytidine(32) 2-sulfurtransferase OS=Escherichia coli (strain K12) OX=83333 GN=ttcA PE=1 SV=1
P60546	Guanylate kinase	gmk	23.592	63.26	0.132152	-0.971693	FALSE	1.99308	2.49266	1.22676	2.67056	9	8	8	8	1127900000	196100000	204930000	324580000	402280000	4	12	8	11	35	nucleobase-containing compound metabolic process;purine nucleotide metabolic process;nucleoside phosphate metabolic process;phosphorus metabolic process;phosphate-containing compound metabolic process;nitrogen compound metabolic process;metabolic process;nucleotide metabolic process;cellular process;phosphorylation;cellular nitrogen compound metabolic process;cellular metabolic process;primary me…	nucleotide binding;catalytic activity;guanylate kinase activity;binding;protein binding;ATP binding;kinase activity;transferase activity;transferase activity, transferring phosphorus-containing groups;phosphotransferase activity, phosphate group as acceptor;purine nucleotide binding;nucleotide kinase activity;nucleobase-containing compound kinase activity;adenyl nucleotide binding;ribonucleotide …	cytoplasm;intracellular part;cell part	Purine metabolism	sp|P60546|KGUA_ECOLI Guanylate kinase OS=Escherichia coli (strain K12) OX=83333 GN=gmk PE=1 SV=1
P05637	Bis(5-nucleosyl)-tetraphosphatase [symmetrical]	apaH	31.296	51.646	0.294412	-0.968087	FALSE	-2.42836	-0.664069	-1.07419	-0.902306	16	8	8	8	136260000	8628600	37895000	44593000	45146000	1	6	6	6	19	nucleobase-containing compound metabolic process;nitrogen compound metabolic process;metabolic process;cellular process;nucleobase-containing small molecule interconversion;cellular nitrogen compound metabolic process;cellular metabolic process;primary metabolic process;small molecule metabolic process;nucleobase-containing small molecule metabolic process	catalytic activity;nucleotide diphosphatase activity;bis(5'-nucleosyl)-tetraphosphatase activity;bis(5'-nucleosyl)-tetraphosphatase (symmetrical) activity;pyrophosphatase activity;hydrolase activity;hydrolase activity, acting on acid anhydrides;hydrolase activity, acting on acid anhydrides, in phosphorus-containing anhydrides		Purine metabolism	sp|P05637|APAH_ECOLI Bis(5-nucleosyl)-tetraphosphatase [symmetrical] OS=Escherichia coli (strain K12) OX=83333 GN=apaH PE=1 SV=2
P0A917	Outer membrane protein X	ompX	18.602	224.42	0.395073	-0.965323	FALSE	6.06539	7.53102	7.73374	8.19875	7	10	10	10	21692000000	2746100000	5009400000	6059200000	7877100000	35	55	42	55	187			cell outer membrane;membrane;integral to membrane;outer membrane;intrinsic to membrane;membrane part;external encapsulating structure part;cell part		sp|P0A917|OMPX_ECOLI Outer membrane protein X OS=Escherichia coli (strain K12) OX=83333 GN=ompX PE=1 SV=1
P76402	UPF0339 protein YegP	yegP	12.024	47.591	0.205905	-0.962336	FALSE	1.37627	2.82576	2.41587	2.89106	7	4	4	4	488090000	69546000	131120000	134590000	152840000	3	6	4	7	20					sp|P76402|YEGP_ECOLI UPF0339 protein YegP OS=Escherichia coli (strain K12) OX=83333 GN=yegP PE=1 SV=2
P64540	Uncharacterized protein YfcL	yfcL	9.9999	33.501	0.230535	-0.962293	FALSE	-0.310247	1.45071	0.499497	0.663122	4	4	4	4	152930000	62359000	39138000	18553000	32882000	4	4	2	4	14					sp|P64540|YFCL_ECOLI Uncharacterized protein YfcL OS=Escherichia coli (strain K12) OX=83333 GN=yfcL PE=4 SV=1
Q46871	NADPH-dependent ferric-chelate reductase	yqjH	28.871	10.013	0.498599	-0.952589	FALSE	NaN	-3.17459	NaN	-3.55982	13	3	3	3	13251000	0	10693000	0	2558500	0	4	0	1	5	cellular ion homeostasis;cellular metal ion homeostasis;cellular iron ion homeostasis;cellular process;response to inorganic substance;response to metal ion;response to nickel ion;cellular homeostasis;cellular cation homeostasis;iron assimilation;response to chemical stimulus;homeostatic process;chemical homeostasis;ion homeostasis;response to stimulus;cellular response to stimulus;metal ion home…	binding;cofactor binding;flavin adenine dinucleotide binding;coenzyme binding;FAD binding	cytoplasm;intracellular part;cell part		sp|Q46871|YQJH_ECOLI NADPH-dependent ferric-chelate reductase OS=Escherichia coli (strain K12) OX=83333 GN=yqjH PE=1 SV=1
P0AB01	Envelope biogenesis factor ElyC	elyC	28.666	4	0.423028	-0.95032	FALSE	NaN	-4.7972	-4.83901	-4.88085	13	1	1	1	3604300	0	1090100	1490100	1024000	0	1	1	2	4	peptidoglycan metabolic process;carbohydrate metabolic process;polysaccharide metabolic process;aminoglycan metabolic process;nitrogen compound metabolic process;metabolic process;peptidoglycan-based cell wall biogenesis;amine metabolic process;cellular process;glycosaminoglycan metabolic process;cell wall biogenesis;Gram-negative-bacterium-type cell wall biogenesis;macromolecule metabolic proces…		plasma membrane;membrane;integral to membrane;intrinsic to membrane;membrane part;cell part		sp|P0AB01|ELYC_ECOLI Envelope biogenesis factor ElyC OS=Escherichia coli (strain K12) OX=83333 GN=elyC PE=4 SV=1
P31660	2-methylcitrate synthase	prpC	43.102	50.821	0.710269	-0.94956	FALSE	-1.54226	-1.02566	NaN	-3.6995	24	8	8	8	101710000	23921000	73503000	0	4287300	3	8	0	2	13	carbohydrate metabolic process;organic acid metabolic process;acetyl-CoA metabolic process;tricarboxylic acid cycle;coenzyme metabolic process;metabolic process;catabolic process;coenzyme catabolic process;cellular process;propionate metabolic process;propionate metabolic process, methylcitrate cycle;carboxylic acid metabolic process;monocarboxylic acid metabolic process;cellular ketone metabolic…	catalytic activity;citrate (Si)-synthase activity;transferase activity;transferase activity, transferring acyl groups;transferase activity, transferring acyl groups, acyl groups converted into alkyl on transfer;2-methylcitrate synthase activity	cytoplasm;intracellular part;cell part	Propanoate metabolism	sp|P31660|PRPC_ECOLI 2-methylcitrate synthase OS=Escherichia coli (strain K12) OX=83333 GN=prpC PE=1 SV=2
P0A6U5	Ribosomal RNA small subunit methyltransferase G	rsmG	23.431	28.46	0.00751813	-0.948302	TRUE	-0.392535	0.482108	-0.557024	0.464937	13	10	10	10	697180000	226620000	90704000	73285000	306570000	6	9	4	11	30	rRNA modification;RNA methylation;nucleobase-containing compound metabolic process;rRNA processing;RNA processing;one-carbon metabolic process;nitrogen compound metabolic process;metabolic process;RNA modification;cellular process;RNA metabolic process;rRNA metabolic process;rRNA methylation;methylation;ncRNA processing;cellular nitrogen compound metabolic process;ncRNA metabolic process;macromol…	catalytic activity;methyltransferase activity;N-methyltransferase activity;RNA methyltransferase activity;rRNA methyltransferase activity;S-adenosylmethionine-dependent methyltransferase activity;rRNA (guanine) methyltransferase activity;transferase activity;transferase activity, transferring one-carbon groups;rRNA (guanine-N7-)-methyltransferase activity	cytoplasm;intracellular part;cell part		sp|P0A6U5|RSMG_ECOLI Ribosomal RNA small subunit methyltransferase G OS=Escherichia coli (strain K12) OX=83333 GN=rsmG PE=1 SV=1
P0AC26	Nitrite transporter NirC	nirC	28.562	3.5375	0.632403	-0.947951	FALSE	-1.63025	-2.94392	NaN	-1.48016	5	2	2	2	10363000	4688700	1514900	0	4159400	3	2	0	2	7	nitrogen compound metabolic process;metabolic process;nitrate metabolic process;nitrate assimilation;nitrogen cycle metabolic process	transporter activity	plasma membrane;membrane;integral to membrane;intrinsic to membrane;membrane part;cell part		sp|P0AC26|NIRC_ECOLI Nitrite transporter NirC OS=Escherichia coli (strain K12) OX=83333 GN=nirC PE=1 SV=1
P0A8X2	Protein YceI	yceI	20.912	24.113	0.208217	-0.942433	FALSE	-2.7064	-1.32227	-2.84216	-2.34142	12	6	6	6	50939000	5337100	21391000	5490300	18720000	1	5	1	5	12			periplasmic space;cell part		sp|P0A8X2|YCEI_ECOLI Protein YceI OS=Escherichia coli (strain K12) OX=83333 GN=yceI PE=1 SV=1
P0C018	50S ribosomal protein L18	rplR	12.769	53.052	0.309523	-0.939731	FALSE	6.31044	7.93864	6.2952	6.54646	6	5	5	5	16429000000	3149200000	5303500000	4554300000	3421700000	6	12	11	12	41	translation;metabolic process;biosynthetic process;macromolecule biosynthetic process;cellular process;protein metabolic process;cellular macromolecule biosynthetic process;macromolecule metabolic process;cellular metabolic process;primary metabolic process;cellular biosynthetic process;cellular macromolecule metabolic process;cellular protein metabolic process	nucleic acid binding;RNA binding;structural constituent of ribosome;structural molecule activity;binding;rRNA binding	large ribosomal subunit;cytosolic large ribosomal subunit;ribonucleoprotein complex;macromolecular complex;organelle part;intracellular part;intracellular organelle part;cell part	Ribosome	sp|P0C018|RL18_ECOLI 50S ribosomal protein L18 OS=Escherichia coli (strain K12) OX=83333 GN=rplR PE=1 SV=1
P27550	Acetyl-coenzyme A synthetase	acs	72.093	138.91	0.0140015	-0.939576	TRUE	0.728632	1.69955	0.915755	1.82399	32	24	24	24	1673000000	285670000	456640000	404900000	525800000	18	29	25	29	101	organic acid metabolic process;acetate metabolic process;acetyl-CoA metabolic process;acetyl-CoA biosynthetic process;protein modification process;protein acetylation;protein deacetylation;coenzyme metabolic process;chemotaxis;metabolic process;catabolic process;biosynthetic process;coenzyme biosynthetic process;response to external stimulus;cellular process;organic acid catabolic process;peptidy…	nucleotide binding;catalytic activity;acetate-CoA ligase activity;binding;ATP binding;AMP binding;CoA-ligase activity;hydrolase activity;ligase activity;ligase activity, forming carbon-sulfur bonds;acid-thiol ligase activity;purine nucleotide binding;deacetylase activity;adenyl nucleotide binding;ribonucleotide binding;purine ribonucleotide binding;adenyl ribonucleotide binding;protein deacetylas…		Glycolysis / Gluconeogenesis;Pyruvate metabolism;Propanoate metabolism;Methane metabolism;Carbon fixation pathways in prokaryotes	sp|P27550|ACSA_ECOLI Acetyl-coenzyme A synthetase OS=Escherichia coli (strain K12) OX=83333 GN=acs PE=1 SV=2
P0C058	Small heat shock protein IbpB	ibpB	16.093	39.931	0.312765	-0.936753	FALSE	3.519	3.67264	2.12992	3.84979	8	8	8	8	939460000	274810000	268380000	114880000	281390000	11	13	7	12	43	response to stress;response to temperature stimulus;response to heat;response to abiotic stimulus;regulation of gene expression;posttranscriptional regulation of gene expression;regulation of metabolic process;regulation of protein stability;regulation of biological process;protein stabilization;response to stimulus;regulation of macromolecule metabolic process;biological regulation;regulation of…	binding;protein binding;identical protein binding	cytoplasm;intracellular part;cell part		sp|P0C058|IBPB_ECOLI Small heat shock protein IbpB OS=Escherichia coli (strain K12) OX=83333 GN=ibpB PE=1 SV=1
P25714	Membrane protein insertase YidC	yidC	61.525	226.45	0.293376	-0.930598	FALSE	1.5722	1.78231	0.260718	1.91181	19	15	15	15	3790900000	924430000	1021400000	890890000	954230000	25	29	25	22	101	protein folding;protein complex assembly;protein localization;metabolic process;cellular process;cellular component organization;protein metabolic process;cellular component assembly;macromolecule localization;cellular protein localization;macromolecule metabolic process;macromolecular complex subunit organization;cellular metabolic process;primary metabolic process;cellular macromolecule metabol…	transporter activity;protein transporter activity;substrate-specific transporter activity;membrane insertase activity	plasma membrane;integral to plasma membrane;membrane;integral to membrane;intrinsic to membrane;intrinsic to plasma membrane;membrane part;plasma membrane part;cell part	Protein export;Bacterial secretion system	sp|P25714|YIDC_ECOLI Membrane protein insertase YidC OS=Escherichia coli (strain K12) OX=83333 GN=yidC PE=1 SV=2
P0AD57	Octaprenyl-diphosphate synthase	ispB	35.217	46.924	0.176774	-0.93052	FALSE	0.075801	0.464951	-0.810104	0.661787	13	6	6	6	411030000	66822000	91778000	131360000	121080000	6	5	7	3	21	alcohol metabolic process;lipid metabolic process;isoprenoid metabolic process;coenzyme metabolic process;oxidoreduction coenzyme metabolic process;ubiquinone metabolic process;ubiquinone biosynthetic process;metabolic process;isoprenoid biosynthetic process;lipid biosynthetic process;biosynthetic process;coenzyme biosynthetic process;cellular process;prenol metabolic process;prenol biosynthetic …	catalytic activity;prenyltransferase activity;binding;protein binding;transferase activity;transferase activity, transferring alkyl or aryl (other than methyl) groups;identical protein binding;ion binding;cation binding;metal ion binding		Terpenoid backbone biosynthesis	sp|P0AD57|ISPB_ECOLI Octaprenyl diphosphate synthase OS=Escherichia coli (strain K12) OX=83333 GN=ispB PE=1 SV=1
P09053	Valine--pyruvate aminotransferase	avtA	46.711	67.879	0.205937	-0.930411	FALSE	-1.57976	-0.395147	-0.660261	0.0159497	21	13	13	13	378240000	107720000	83512000	61869000	125140000	7	7	6	10	30	organic acid metabolic process;pyruvate metabolic process;cellular amino acid metabolic process;alanine metabolic process;alanine biosynthetic process;valine metabolic process;nitrogen compound metabolic process;metabolic process;cellular amino acid biosynthetic process;catabolic process;biosynthetic process;cellular amino acid catabolic process;pyruvate family amino acid metabolic process;pyruva…	catalytic activity;binding;transaminase activity;valine-pyruvate transaminase activity;transferase activity;transferase activity, transferring nitrogenous groups;vitamin binding;pyridoxal phosphate binding;cofactor binding;vitamin B6 binding	cytoplasm;intracellular part;cell part	Valine, leucine and isoleucine biosynthesis	sp|P09053|AVTA_ECOLI Valine--pyruvate aminotransferase OS=Escherichia coli (strain K12) OX=83333 GN=avtA PE=1 SV=3
P39411	Non-canonical purine NTP phosphatase	yjjX	18.212	11.115	0.452555	-0.930044	FALSE	-2.11173	-0.261785	-0.107863	-0.0977252	6	5	5	5	73239000	4429900	19301000	23061000	26447000	2	3	3	4	12	nucleobase-containing compound metabolic process;cellular aromatic compound metabolic process;nucleoside phosphate metabolic process;vitamin metabolic process;water-soluble vitamin metabolic process;thiamine metabolic process;sulfur compound metabolic process;nitrogen compound metabolic process;metabolic process;nucleotide metabolic process;cellular process;cellular nitrogen compound metabolic pr…	nucleotide binding;catalytic activity;binding;pyrophosphatase activity;hydrolase activity;hydrolase activity, acting on acid anhydrides;hydrolase activity, acting on acid anhydrides, in phosphorus-containing anhydrides;nucleoside-triphosphatase activity;ion binding;cation binding;metal ion binding			sp|P39411|NCPP_ECOLI Inosine/xanthosine triphosphatase OS=Escherichia coli (strain K12) OX=83333 GN=yjjX PE=1 SV=2
P55734	Inner membrane protein YgaP	ygaP	18.639	9.6748	0.484142	-0.925789	FALSE	-1.66601	-2.02309	NaN	-1.58756	8	2	2	2	18085000	7318200	4588900	0	6177700	1	2	0	1	4			plasma membrane;membrane;integral to membrane;intrinsic to membrane;membrane part;cell part		sp|P55734|YGAP_ECOLI Inner membrane protein YgaP OS=Escherichia coli (strain K12) OX=83333 GN=ygaP PE=1 SV=1
P30855	Sensor protein EvgS	evgS	134.74	3.7539	0.260443	-0.923935	FALSE	-6.0235	NaN	-6.53944	NaN	56	4	4	4	7450900	2499000	0	4951900	0	2	0	3	1	6	two-component signal transduction system (phosphorelay);protein modification process;protein phosphorylation;phosphorus metabolic process;phosphate-containing compound metabolic process;signal transduction;metabolic process;cellular process;phosphorylation;peptidyl-histidine phosphorylation;peptidyl-amino acid modification;peptidyl-histidine modification;protein metabolic process;signal transduct…	two-component sensor activity;nucleotide binding;catalytic activity;protein kinase activity;protein histidine kinase activity;signal transducer activity;binding;ATP binding;histidine phosphotransfer kinase activity;kinase activity;transferase activity;transferase activity, transferring phosphorus-containing groups;phosphotransferase activity, alcohol group as acceptor;phosphotransferase activity,…	plasma membrane;membrane;integral to membrane;intrinsic to membrane;membrane part;cell part	Two-component system	sp|P30855|EVGS_ECOLI Sensor protein EvgS OS=Escherichia coli (strain K12) OX=83333 GN=evgS PE=1 SV=2
P00811	Beta-lactamase	ampC	41.555	8.4323	0.0297404	-0.921112	TRUE	-3.00391	-1.98519	-2.69826	-1.87476	25	4	4	4	64073000	9047000	14722000	24483000	15821000	1	2	5	2	10	metabolic process;catabolic process;cellular process;antibiotic metabolic process;antibiotic catabolic process;drug metabolic process;response to chemical stimulus;cellular metabolic process;cellular catabolic process;response to antibiotic;response to stimulus	catalytic activity;beta-lactamase activity;hydrolase activity;hydrolase activity, acting on carbon-nitrogen (but not peptide) bonds;hydrolase activity, acting on carbon-nitrogen (but not peptide) bonds, in cyclic amides	outer membrane-bounded periplasmic space;periplasmic space;external encapsulating structure part;cell part	Penicillin and cephalosporin biosynthesis;beta-Lactam resistance;Two-component system	sp|P00811|AMPC_ECOLI Beta-lactamase OS=Escherichia coli (strain K12) OX=83333 GN=ampC PE=1 SV=1
P00448	Superoxide dismutase [Mn]	sodA	23.097	140.07	0.209497	-0.920979	FALSE	4.19143	5.10756	4.90011	5.82594	9	10	10	10	7619500000	1213200000	1666900000	2286200000	2453100000	16	23	24	22	85	response to reactive oxygen species;response to superoxide;response to oxygen radical;superoxide metabolic process;response to stress;response to oxidative stress;metabolic process;response to temperature stimulus;response to pH;response to heat;response to abiotic stimulus;cellular process;response to inorganic substance;response to metal ion;response to selenium ion;response to acidity;removal …	nucleic acid binding;DNA binding;catalytic activity;superoxide dismutase activity;binding;antioxidant activity;oxidoreductase activity;oxidoreductase activity, acting on superoxide radicals as acceptor;manganese ion binding;ion binding;cation binding;metal ion binding;transition metal ion binding	cytoplasm;intracellular part;cell part	Peroxisome;Huntington's disease	sp|P00448|SODM_ECOLI Superoxide dismutase [Mn] OS=Escherichia coli (strain K12) OX=83333 GN=sodA PE=1 SV=2
P0A7B1	Polyphosphate kinase	ppk	80.431	193.03	0.145271	-0.920137	FALSE	-1.54313	-1.0814	-1.68197	-0.303429	43	15	15	15	388830000	94117000	70437000	114110000	110170000	13	15	15	15	58	phosphorus metabolic process;phosphate-containing compound metabolic process;polyphosphate metabolic process;polyphosphate biosynthetic process;metabolic process;biosynthetic process;cellular process;cellular metabolic process;cellular biosynthetic process	nucleotide binding;catalytic activity;binding;ATP binding;polyphosphate kinase activity;kinase activity;transferase activity;transferase activity, transferring phosphorus-containing groups;phosphotransferase activity, phosphate group as acceptor;purine nucleotide binding;adenyl nucleotide binding;ribonucleotide binding;purine ribonucleotide binding;adenyl ribonucleotide binding;purine ribonucleos…	cytosol;plasma membrane;polyphosphate kinase complex;membrane;internal side of cell outer membrane;macromolecular complex;protein complex;intracellular part;membrane part;cytoplasmic part;external encapsulating structure part;cell part	Oxidative phosphorylation;RNA degradation	sp|P0A7B1|PPK1_ECOLI Polyphosphate kinase OS=Escherichia coli (strain K12) OX=83333 GN=ppk PE=1 SV=2
P37745	dTDP-4-dehydrorhamnose 3,5-epimerase	rfbC	21.27	73.115	0.154436	-0.918583	FALSE	0.796444	1.95542	1.56465	2.24284	11	10	10	10	738620000	101010000	191240000	182710000	263650000	8	8	10	8	34	polysaccharide biosynthetic process;carbohydrate metabolic process;polysaccharide metabolic process;nucleobase-containing compound metabolic process;lipid metabolic process;nitrogen compound metabolic process;response to stress;response to DNA damage stimulus;metabolic process;lipid biosynthetic process;lipopolysaccharide metabolic process;biosynthetic process;macromolecule biosynthetic process;l…	catalytic activity;dTDP-4-dehydrorhamnose 3,5-epimerase activity;isomerase activity;racemase and epimerase activity;racemase and epimerase activity, acting on carbohydrates and derivatives		Streptomycin biosynthesis;Polyketide sugar unit biosynthesis	sp|P37745|RMLC_ECOLI dTDP-4-dehydrorhamnose 3,5-epimerase OS=Escherichia coli (strain K12) OX=83333 GN=rfbC PE=1 SV=1
P0A9X4	Rod shape-determining protein MreB	mreB	36.952	133.46	0.201637	-0.91272	FALSE	3.40624	4.45117	4.21407	4.99458	16	18	18	18	5006900000	721810000	1140400000	1493700000	1651000000	17	23	27	30	97	cell morphogenesis;regulation of cell shape;anatomical structure morphogenesis;cellular process;cellular component organization;regulation of anatomical structure morphogenesis;regulation of cell morphogenesis;developmental process;cellular component morphogenesis;negative regulation of biological process;negative regulation of cellular process;cellular developmental process;regulation of biologi…	binding;protein binding;identical protein binding	cytoskeleton;organelle;non-membrane-bounded organelle;intracellular organelle;intracellular non-membrane-bounded organelle;intracellular part;cell part		sp|P0A9X4|MREB_ECOLI Cell shape-determining protein MreB OS=Escherichia coli (strain K12) OX=83333 GN=mreB PE=1 SV=1
P16659	Proline--tRNA ligase	proS	63.692	323.31	0.219051	-0.912196	FALSE	3.29134	4.68253	4.32063	4.75384	29	31	31	31	12618000000	1883600000	2878700000	4178100000	3678000000	39	60	68	67	234	organic acid metabolic process;nucleobase-containing compound metabolic process;tRNA metabolic process;regulation of translation;tRNA aminoacylation for protein translation;prolyl-tRNA aminoacylation;regulation of translational elongation;regulation of translational fidelity;cellular amino acid metabolic process;nitrogen compound metabolic process;metabolic process;amine metabolic process;regulat…	nucleotide binding;aminoacyl-tRNA editing activity;catalytic activity;aminoacyl-tRNA ligase activity;proline-tRNA ligase activity;binding;ATP binding;hydrolase activity;hydrolase activity, acting on ester bonds;ligase activity;ligase activity, forming carbon-oxygen bonds;ligase activity, forming aminoacyl-tRNA and related compounds;purine nucleotide binding;adenyl nucleotide binding;ribonucleotid…	cytosol;intracellular part;cytoplasmic part;cell part	Aminoacyl-tRNA biosynthesis	sp|P16659|SYP_ECOLI Proline--tRNA ligase OS=Escherichia coli (strain K12) OX=83333 GN=proS PE=1 SV=4
P0A847	Queuine tRNA-ribosyltransferase	tgt	42.593	150.84	0.177274	-0.908472	FALSE	-0.579803	0.931671	0.19747	0.502939	24	20	20	20	1164800000	184740000	301440000	330960000	347700000	15	28	23	25	91	nucleobase-containing compound metabolic process;RNA processing;tRNA metabolic process;tRNA modification;nitrogen compound metabolic process;tRNA processing;metabolic process;queuosine biosynthetic process;guanosine metabolic process;7-methylguanosine metabolic process;biosynthetic process;nucleoside metabolic process;ribonucleoside metabolic process;nucleoside biosynthetic process;RNA modificati…	catalytic activity;binding;queuine tRNA-ribosyltransferase activity;transferase activity;transferase activity, transferring glycosyl groups;transferase activity, transferring pentosyl groups;ion binding;cation binding;metal ion binding			sp|P0A847|TGT_ECOLI Queuine tRNA-ribosyltransferase OS=Escherichia coli (strain K12) OX=83333 GN=tgt PE=1 SV=1
P76237	Putative diguanylate cyclase YeaJ	yeaJ	56.602	10.27	0.0151659	-0.908202	TRUE	-5.06256	-4.25382	-5.0367	-4.02903	26	3	3	3	11731000	2258500	3177600	2598700	3696200	1	1	2	2	6		catalytic activity;binding;transferase activity;transferase activity, transferring phosphorus-containing groups;nucleotidyltransferase activity;ion binding;cation binding;metal ion binding;diguanylate cyclase activity	plasma membrane;membrane;integral to membrane;intrinsic to membrane;membrane part;cell part		sp|P76237|DGCJ_ECOLI Probable diguanylate cyclase DgcJ OS=Escherichia coli (strain K12) OX=83333 GN=dgcJ PE=1 SV=2
P06612	DNA topoisomerase 1	topA	97.349	157.34	0.091495	-0.903366	FALSE	0.760606	1.92318	1.34456	1.98872	51	33	33	33	2784400000	425580000	752330000	688950000	917590000	30	35	40	46	151	nucleobase-containing compound metabolic process;DNA metabolic process;DNA topological change;nitrogen compound metabolic process;metabolic process;cellular process;DNA strand elongation;cellular nitrogen compound metabolic process;macromolecule metabolic process;cellular metabolic process;primary metabolic process;cellular macromolecule metabolic process;DNA conformation change;nucleic acid meta…	magnesium ion binding;nucleic acid binding;DNA binding;catalytic activity;DNA topoisomerase activity;DNA topoisomerase type I activity;DNA topoisomerase (ATP-hydrolyzing) activity;binding;DNA-dependent ATPase activity;pyrophosphatase activity;hydrolase activity;hydrolase activity, acting on acid anhydrides;hydrolase activity, acting on acid anhydrides, in phosphorus-containing anhydrides;isomeras…	chromosome;organelle;non-membrane-bounded organelle;intracellular organelle;intracellular non-membrane-bounded organelle;intracellular part;cell part		sp|P06612|TOP1_ECOLI DNA topoisomerase 1 OS=Escherichia coli (strain K12) OX=83333 GN=topA PE=1 SV=2
P38684	TorCAD operon transcriptional regulatory protein TorR	torR	26.233	2.9274	0.716656	-0.900986	FALSE	-3.22204	0.437159	-1.76453	-3.62176	11	3	3	3	50842000	3422100	34724000	10622000	2073800	1	2	2	1	6	nucleobase-containing compound metabolic process;transcription, DNA-dependent;regulation of transcription, DNA-dependent;nitrogen compound metabolic process;metabolic process;biosynthetic process;macromolecule biosynthetic process;regulation of biosynthetic process;cellular process;regulation of gene expression;regulation of macromolecule biosynthetic process;RNA metabolic process;regulation of n…	two-component response regulator activity;nucleic acid binding;DNA binding;signal transducer activity;binding;molecular transducer activity	cytoplasm;intracellular part;cell part	Two-component system	sp|P38684|TORR_ECOLI TorCAD operon transcriptional regulatory protein TorR OS=Escherichia coli (strain K12) OX=83333 GN=torR PE=1 SV=2
P0ACB4	Protoporphyrinogen IX dehydrogenase [menaquinone]	hemG	21.226	50.938	0.390353	-0.892272	FALSE	-1.07022	0.420288	0.522027	0.816067	13	8	8	8	179920000	21725000	40560000	64516000	53118000	4	7	8	6	25	cellular aromatic compound metabolic process;porphyrin-containing compound metabolic process;porphyrin-containing compound biosynthetic process;protoporphyrinogen IX biosynthetic process;heme biosynthetic process;nitrogen compound metabolic process;metabolic process;biosynthetic process;cellular process;heterocycle biosynthetic process;tetrapyrrole metabolic process;tetrapyrrole biosynthetic proc…	nucleotide binding;catalytic activity;oxygen-dependent protoporphyrinogen oxidase activity;binding;electron carrier activity;FMN binding;oxidoreductase activity;oxidoreductase activity, acting on the CH-CH group of donors;oxidoreductase activity, acting on the CH-CH group of donors, oxygen as acceptor;oxidoreductase activity, acting on the CH-CH group of donors, quinone or related compound as acc…		Porphyrin and chlorophyll metabolism	sp|P0ACB4|HEMG_ECOLI Protoporphyrinogen IX dehydrogenase [quinone] OS=Escherichia coli (strain K12) OX=83333 GN=hemG PE=1 SV=1
P11071	Isocitrate dehydrogenase kinase/phosphatase	aceK	67.698	3.8821	0.181357	-0.891814	FALSE	-5.20176	-3.72188	-4.82723	-4.52348	30	4	4	4	138740000	2366300	7856700	125490000	3027300	0	4	3	1	8	carbohydrate metabolic process;monosaccharide metabolic process;glucose metabolic process;alcohol metabolic process;cellular aldehyde metabolic process;organic acid metabolic process;acetyl-CoA metabolic process;glyoxylate cycle;tricarboxylic acid cycle;protein modification process;protein phosphorylation;coenzyme metabolic process;phosphorus metabolic process;phosphate-containing compound metabo…	nucleotide binding;catalytic activity;protein kinase activity;protein serine/threonine kinase activity;phosphoprotein phosphatase activity;protein serine/threonine phosphatase activity;binding;ATP binding;[isocitrate dehydrogenase (NADP+)] kinase activity;AMP binding;kinase activity;transferase activity;transferase activity, transferring phosphorus-containing groups;phosphotransferase activity, a…	cytoplasm;intracellular part;cell part		sp|P11071|ACEK_ECOLI Isocitrate dehydrogenase kinase/phosphatase OS=Escherichia coli (strain K12) OX=83333 GN=aceK PE=1 SV=2
P33650	Ferrous iron transport protein B	feoB	84.473	19.634	0.515511	-0.888631	FALSE	NaN	-3.84	-3.41101	-3.438	28	6	6	6	37565000	0	22933000	8636400	5996000	0	4	2	2	8	transition metal ion transport;transport;ion transport;cation transport;iron ion transport;response to stress;response to DNA damage stimulus;cellular process;ferrous iron transport;metal ion transport;cellular response to stress;homeostatic process;chemical homeostasis;ion homeostasis;response to stimulus;establishment of localization;cellular response to stimulus;iron ion homeostasis;cation hom…	nucleotide binding;transporter activity;iron ion transmembrane transporter activity;binding;protein binding;GTP binding;cation transmembrane transporter activity;ion transmembrane transporter activity;ferrous iron transmembrane transporter activity;purine nucleotide binding;guanyl nucleotide binding;transmembrane transporter activity;inorganic cation transmembrane transporter activity;substrate-s…	plasma membrane;membrane;integral to membrane;intrinsic to membrane;membrane part;cell part		sp|P33650|FEOB_ECOLI Fe(2+) transporter FeoB OS=Escherichia coli (strain K12) OX=83333 GN=feoB PE=1 SV=1
P0AEI1	tRNA-2-methylthio-N(6)-dimethylallyladenosine synthase	miaB	53.662	299.77	0.0252448	-0.888168	TRUE	2.06301	3.15155	2.29859	2.98638	29	28	28	28	4167700000	596940000	1088500000	1229300000	1253000000	27	36	35	36	134	RNA methylation;nucleobase-containing compound metabolic process;RNA processing;tRNA metabolic process;tRNA modification;one-carbon metabolic process;nitrogen compound metabolic process;tRNA processing;metabolic process;RNA modification;cellular process;RNA metabolic process;tRNA methylation;methylation;ncRNA processing;cellular nitrogen compound metabolic process;ncRNA metabolic process;tRNA met…	catalytic activity;binding;iron ion binding;transferase activity;transferase activity, transferring sulfur-containing groups;methylthiotransferase activity;N6-isopentenyladenosine methylthiotransferase activity;ion binding;cation binding;metal ion binding;transition metal ion binding;transferase activity, transferring alkylthio groups;iron-sulfur cluster binding;4 iron, 4 sulfur cluster binding;m…	cytoplasm;intracellular part;cell part		sp|P0AEI1|MIAB_ECOLI tRNA-2-methylthio-N(6)-dimethylallyladenosine synthase OS=Escherichia coli (strain K12) OX=83333 GN=miaB PE=1 SV=1
P0AB83	Endonuclease III	nth	23.562	8.4852	0.234008	-0.887352	FALSE	-3.56977	-2.04223	-3.31004	-3.06287	10	4	4	4	45730000	2444700	5660600	5769200	31855000	2	2	2	3	9	nucleobase-containing compound metabolic process;DNA metabolic process;DNA repair;base-excision repair;nitrogen compound metabolic process;response to stress;response to DNA damage stimulus;metabolic process;cellular process;cellular response to stress;cellular nitrogen compound metabolic process;macromolecule metabolic process;cellular metabolic process;primary metabolic process;cellular macromo…	nucleic acid binding;DNA binding;catalytic activity;DNA-(apurinic or apyrimidinic site) lyase activity;binding;hydrolase activity;hydrolase activity, acting on glycosyl bonds;hydrolase activity, hydrolyzing N-glycosyl compounds;lyase activity;carbon-oxygen lyase activity;DNA N-glycosylase activity;ion binding;cation binding;metal ion binding;iron-sulfur cluster binding;4 iron, 4 sulfur cluster bi…		Base excision repair	sp|P0AB83|END3_ECOLI Endonuclease III OS=Escherichia coli (strain K12) OX=83333 GN=nth PE=1 SV=1
P52108	Transcriptional regulatory protein RstA	rstA	26.704	19.662	0.418576	-0.886133	FALSE	-2.42665	-1.09085	-0.821405	-0.384935	13	6	6	6	135130000	20994000	20631000	49785000	43720000	2	3	5	6	16	two-component signal transduction system (phosphorelay);nucleobase-containing compound metabolic process;transcription, DNA-dependent;regulation of transcription, DNA-dependent;nitrogen compound metabolic process;signal transduction;metabolic process;biosynthetic process;macromolecule biosynthetic process;regulation of biosynthetic process;cellular process;regulation of gene expression;regulation…	nucleic acid binding;DNA binding;binding	cytoplasm;intracellular part;cell part	Two-component system	sp|P52108|RSTA_ECOLI Transcriptional regulatory protein RstA OS=Escherichia coli (strain K12) OX=83333 GN=rstA PE=1 SV=2
P15877	Quinoprotein glucose dehydrogenase	gcd	86.746	96.889	0.305727	-0.882717	FALSE	-1.22878	0.214903	-1.39076	-1.06901	36	19	19	19	322280000	61353000	128610000	59490000	72826000	11	18	11	21	61		magnesium ion binding;catalytic activity;glucose dehydrogenase activity;binding;quinoprotein glucose dehydrogenase activity;oxidoreductase activity;oxidoreductase activity, acting on CH-OH group of donors;oxidoreductase activity, acting on the CH-OH group of donors, quinone or similar compound as acceptor;ion binding;cation binding;metal ion binding;cofactor binding;quinone binding;ubiquinone bin…	plasma membrane;membrane;integral to membrane;outer membrane-bounded periplasmic space;intrinsic to membrane;periplasmic space;membrane part;external encapsulating structure part;cell part	Pentose phosphate pathway	sp|P15877|DHG_ECOLI Quinoprotein glucose dehydrogenase OS=Escherichia coli (strain K12) OX=83333 GN=gcd PE=1 SV=3
P0AFK0	Metalloprotease PmbA	pmbA	48.369	312.72	0.27167	-0.877581	FALSE	0.589808	1.91895	1.73259	2.15861	26	21	21	21	2798800000	665020000	605120000	786060000	742630000	19	21	23	23	86	proteolysis;metabolic process;protein metabolic process;macromolecule metabolic process;primary metabolic process	catalytic activity;peptidase activity;metallopeptidase activity;hydrolase activity;peptidase activity, acting on L-amino acid peptides	cytoplasm;intracellular part;cell part		sp|P0AFK0|PMBA_ECOLI Metalloprotease PmbA OS=Escherichia coli (strain K12) OX=83333 GN=pmbA PE=1 SV=1
P76142	Autoinducer 2-binding protein LsrB	lsrB	36.684	18.162	0.0743284	-0.875584	FALSE	-0.8407	0.348621	-0.354828	0.207019	12	6	6	6	190480000	43963000	59763000	37837000	48920000	5	7	4	7	23			macromolecular complex;periplasmic space;ATP-binding cassette (ABC) transporter complex;protein complex;membrane part;cell part	ABC transporters	sp|P76142|LSRB_ECOLI Autoinducer 2-binding protein LsrB OS=Escherichia coli (strain K12) OX=83333 GN=lsrB PE=1 SV=1
P0A9F6	Glycine cleavage system transcriptional activator	gcvA	34.401	5.9726	0.237233	-0.87165	FALSE	-3.58716	-2.18854	-2.54212	-2.19744	17	6	6	6	30979000	4106100	8695000	9576000	8601800	3	5	3	3	14	nucleobase-containing compound metabolic process;transcription, DNA-dependent;regulation of transcription, DNA-dependent;nitrogen compound metabolic process;metabolic process;biosynthetic process;macromolecule biosynthetic process;regulation of biosynthetic process;cellular process;regulation of gene expression;regulation of macromolecule biosynthetic process;RNA metabolic process;regulation of n…	nucleic acid binding transcription factor activity;nucleic acid binding;DNA binding;sequence-specific DNA binding transcription factor activity;binding	cytoplasm;intracellular part;cell part		sp|P0A9F6|GCVA_ECOLI Glycine cleavage system transcriptional activator OS=Escherichia coli (strain K12) OX=83333 GN=gcvA PE=1 SV=1
P60723	50S ribosomal protein L4	rplD	22.086	323.31	0.00124569	-0.871002	TRUE	7.61324	8.44077	7.57163	8.48611	11	14	14	14	44848000000	10123000000	9721000000	10864000000	14141000000	27	46	34	48	155	nucleobase-containing compound metabolic process;transcription termination, DNA-dependent;regulation of transcription, DNA-dependent;translation;regulation of translation;nitrogen compound metabolic process;metabolic process;biosynthetic process;macromolecule biosynthetic process;regulation of biosynthetic process;negative regulation of biosynthetic process;negative regulation of metabolic proces…	nucleic acid binding;RNA binding;structural constituent of ribosome;structural molecule activity;binding;rRNA binding;translation repressor activity;translation regulator activity	large ribosomal subunit;cytosolic large ribosomal subunit;ribonucleoprotein complex;macromolecular complex;organelle part;intracellular part;intracellular organelle part;cell part	Ribosome	sp|P60723|RL4_ECOLI 50S ribosomal protein L4 OS=Escherichia coli (strain K12) OX=83333 GN=rplD PE=1 SV=1
P0C0R7	Ribosomal RNA large subunit methyltransferase E	rlmE	23.335	26.054	0.207312	-0.870625	FALSE	0.110234	0.576128	0.238899	1.51426	10	6	6	6	317070000	43664000	51552000	62546000	159310000	6	6	7	7	26	rRNA modification;rRNA 2'-O-methylation;enzyme-directed rRNA 2'-O-methylation;RNA methylation;nucleobase-containing compound metabolic process;rRNA processing;RNA processing;one-carbon metabolic process;nitrogen compound metabolic process;metabolic process;RNA modification;cellular process;RNA metabolic process;rRNA metabolic process;rRNA methylation;methylation;ncRNA processing;cellular nitrogen…	catalytic activity;methyltransferase activity;O-methyltransferase activity;RNA methyltransferase activity;rRNA methyltransferase activity;rRNA (uridine-2'-O-)-methyltransferase activity;S-adenosylmethionine-dependent methyltransferase activity;rRNA (uridine) methyltransferase activity;transferase activity;transferase activity, transferring one-carbon groups	cytoplasm;intracellular part;cell part		sp|P0C0R7|RLME_ECOLI Ribosomal RNA large subunit methyltransferase E OS=Escherichia coli (strain K12) OX=83333 GN=rlmE PE=1 SV=1
P11875	Arginine--tRNA ligase	argS	64.682	323.31	0.0395267	-0.869619	TRUE	2.30377	3.3506	2.66021	3.35262	33	35	35	35	5339200000	1041800000	1210100000	1684300000	1403000000	48	54	48	51	201	organic acid metabolic process;nucleobase-containing compound metabolic process;tRNA metabolic process;tRNA aminoacylation for protein translation;arginyl-tRNA aminoacylation;cellular amino acid metabolic process;nitrogen compound metabolic process;metabolic process;amine metabolic process;cellular process;RNA metabolic process;carboxylic acid metabolic process;cellular nitrogen compound metaboli…	nucleotide binding;catalytic activity;aminoacyl-tRNA ligase activity;arginine-tRNA ligase activity;binding;ATP binding;ligase activity;ligase activity, forming carbon-oxygen bonds;ligase activity, forming aminoacyl-tRNA and related compounds;purine nucleotide binding;adenyl nucleotide binding;ribonucleotide binding;purine ribonucleotide binding;adenyl ribonucleotide binding;purine ribonucleoside …	cytoplasm;intracellular part;cell part	Aminoacyl-tRNA biosynthesis	sp|P11875|SYR_ECOLI Arginine--tRNA ligase OS=Escherichia coli (strain K12) OX=83333 GN=argS PE=1 SV=1
P10441	Lipid-A-disaccharide synthase	lpxB	42.382	25.649	0.0644205	-0.865752	FALSE	-1.11666	0.0745234	-0.761809	-0.221491	21	7	7	7	207090000	30609000	57331000	69669000	49477000	4	9	8	7	28	lipid metabolic process;membrane lipid metabolic process;phospholipid metabolic process;glycolipid metabolic process;metabolic process;lipid biosynthetic process;phospholipid biosynthetic process;biosynthetic process;lipid A biosynthetic process;glycolipid biosynthetic process;cellular process;organophosphate metabolic process;cellular metabolic process;primary metabolic process;cellular biosynth…	catalytic activity;binding;phospholipid binding;UDP-glycosyltransferase activity;lipid binding;lipid-A-disaccharide synthase activity;transferase activity;transferase activity, transferring glycosyl groups;transferase activity, transferring hexosyl groups	cytoplasm;cytosol;extrinsic to plasma membrane;extrinsic to membrane;intracellular part;membrane part;cytoplasmic part;plasma membrane part;cell part	Lipopolysaccharide biosynthesis	sp|P10441|LPXB_ECOLI Lipid-A-disaccharide synthase OS=Escherichia coli (strain K12) OX=83333 GN=lpxB PE=1 SV=2
P0AA82	Cytosine permease	codB	43.649	26.138	0.0949264	-0.860925	FALSE	-2.91802	-1.87839	-2.37641	-1.69419	5	2	2	2	11836000	1920400	3170700	3159300	3586000	1	1	1	3	6	nucleobase-containing compound metabolic process;pyrimidine base metabolic process;cellular aromatic compound metabolic process;nitrogen compound metabolic process;metabolic process;nucleobase metabolic process;cellular process;cytosine metabolic process;cellular nitrogen compound metabolic process;cellular metabolic process;primary metabolic process;small molecule metabolic process;heterocycle m…	transporter activity;pyrimidine base transmembrane transporter activity;nucleobase transmembrane transporter activity;cytosine transmembrane transporter activity;nucleobase-containing compound transmembrane transporter activity;transmembrane transporter activity;substrate-specific transmembrane transporter activity;substrate-specific transporter activity	plasma membrane;membrane;integral to membrane;intrinsic to membrane;membrane part;cell part		sp|P0AA82|CODB_ECOLI Cytosine permease OS=Escherichia coli (strain K12) OX=83333 GN=codB PE=1 SV=1
P77243	2-methylcitrate dehydratase	prpD	53.951	16.845	0.769557	-0.858607	FALSE	-4.2037	-3.31016	-0.54331	0.280357	26	4	4	4	147750000	6456800	9478200	58534000	73285000	2	4	1	1	8	organic acid metabolic process;acetyl-CoA metabolic process;tricarboxylic acid cycle;coenzyme metabolic process;metabolic process;catabolic process;coenzyme catabolic process;cellular process;organic acid catabolic process;propionate metabolic process;propionate catabolic process;propionate catabolic process, 2-methylcitrate cycle;propionate metabolic process, methylcitrate cycle;carboxylic acid …	catalytic activity;aconitate hydratase activity;binding;lyase activity;carbon-oxygen lyase activity;hydro-lyase activity;2-methylcitrate dehydratase activity;iron-sulfur cluster binding;2 iron, 2 sulfur cluster binding;metal cluster binding		Propanoate metabolism	sp|P77243|PRPD_ECOLI 2-methylcitrate dehydratase OS=Escherichia coli (strain K12) OX=83333 GN=prpD PE=1 SV=3
P0ABL5	Cytochrome c-type protein NapC	napC	23.1	13.927	0.339852	-0.858125	FALSE	-3.04524	-1.8079	-1.76627	-1.28736	10	4	4	4	29328000	3516600	6658900	9644600	9508300	2	2	3	3	10	generation of precursor metabolites and energy;nitrogen compound metabolic process;metabolic process;anaerobic respiration;cellular process;energy derivation by oxidation of organic compounds;denitrification pathway;cellular metabolic process;cellular respiration;oxidation-reduction process;nitrogen cycle metabolic process	binding;iron ion binding;electron carrier activity;heme binding;ion binding;cation binding;metal ion binding;tetrapyrrole binding;transition metal ion binding	plasma membrane;membrane;integral to membrane;intrinsic to membrane;membrane part;cell part	Nitrogen metabolism	sp|P0ABL5|NAPC_ECOLI Cytochrome c-type protein NapC OS=Escherichia coli (strain K12) OX=83333 GN=napC PE=1 SV=1
P0A720	Thymidylate kinase	tmk	23.783	27.599	0.480406	-0.85726	FALSE	-1.4518	-1.56879	-1.40722	0.424286	16	8	8	8	195180000	47772000	23796000	55630000	67979000	7	5	5	7	24	nucleobase-containing compound metabolic process;pyrimidine nucleotide metabolic process;pyrimidine nucleotide biosynthetic process;dUDP biosynthetic process;dTDP biosynthetic process;dTTP biosynthetic process;nucleoside phosphate metabolic process;phosphorus metabolic process;phosphate-containing compound metabolic process;nitrogen compound metabolic process;metabolic process;biosynthetic proces…	nucleotide binding;catalytic activity;thymidylate kinase activity;binding;ATP binding;uridylate kinase activity;kinase activity;transferase activity;transferase activity, transferring phosphorus-containing groups;phosphotransferase activity, phosphate group as acceptor;purine nucleotide binding;nucleotide kinase activity;nucleobase-containing compound kinase activity;adenyl nucleotide binding;rib…	cytoplasm;intracellular part;cell part	Pyrimidine metabolism	sp|P0A720|KTHY_ECOLI Thymidylate kinase OS=Escherichia coli (strain K12) OX=83333 GN=tmk PE=1 SV=1
P0ACI6	Regulatory protein AsnC	asnC	16.887	5.342	0.545172	-0.850456	FALSE	NaN	-1.48226	-2.06997	-2.8639	10	3	3	3	25357000	0	8345100	13824000	3188000	0	2	3	1	6	response to acid;nucleobase-containing compound metabolic process;transcription, DNA-dependent;regulation of transcription, DNA-dependent;nitrogen compound metabolic process;metabolic process;biosynthetic process;macromolecule biosynthetic process;response to endogenous stimulus;regulation of biosynthetic process;negative regulation of biosynthetic process;positive regulation of biosynthetic proc…	nucleic acid binding transcription factor activity;nucleic acid binding;DNA binding;sequence-specific DNA binding transcription factor activity;binding;amino acid binding;carboxylic acid binding;amine binding;sequence-specific DNA binding	intracellular;cell part		sp|P0ACI6|ASNC_ECOLI Regulatory protein AsnC OS=Escherichia coli (strain K12) OX=83333 GN=asnC PE=1 SV=1
P0A9I8	Nitrite reductase (NADH) small subunit	nirD	12.284	19.951	0.448991	-0.848766	FALSE	-1.90633	-0.346107	-0.124256	0.0130573	5	4	4	4	229280000	48271000	48699000	74108000	58201000	4	5	5	6	20	generation of precursor metabolites and energy;nitrogen compound metabolic process;metabolic process;anaerobic respiration;cellular process;energy derivation by oxidation of organic compounds;nitrate metabolic process;nitrate assimilation;cellular metabolic process;cellular respiration;oxidation-reduction process;nitrogen cycle metabolic process	catalytic activity;binding;nitrite reductase [NAD(P)H] activity;oxidoreductase activity;oxidoreductase activity, acting on other nitrogenous compounds as donors;oxidoreductase activity, acting on other nitrogenous compounds as donors, with NAD or NADP as acceptor;iron-sulfur cluster binding;2 iron, 2 sulfur cluster binding;metal cluster binding	cytoplasm;nitrite reductase complex [NAD(P)H];macromolecular complex;protein complex;intracellular part;cell part	Nitrogen metabolism	sp|P0A9I8|NIRD_ECOLI Nitrite reductase (NADH) small subunit OS=Escherichia coli (strain K12) OX=83333 GN=nirD PE=1 SV=1
P08997	Malate synthase A	aceB	60.273	323.31	0.0357116	-0.83956	TRUE	3.71672	4.78656	3.95901	4.56828	28	30	30	30	12503000000	2352100000	3393800000	2603200000	4153700000	37	57	44	58	196	carbohydrate metabolic process;cellular aldehyde metabolic process;organic acid metabolic process;acetyl-CoA metabolic process;glyoxylate cycle;tricarboxylic acid cycle;coenzyme metabolic process;metabolic process;catabolic process;coenzyme catabolic process;cellular process;carboxylic acid metabolic process;monocarboxylic acid metabolic process;cellular ketone metabolic process;oxoacid metabolic…	catalytic activity;malate synthase activity;transferase activity;transferase activity, transferring acyl groups;transferase activity, transferring acyl groups, acyl groups converted into alkyl on transfer	cytoplasm;intracellular part;cell part	Pyruvate metabolism;Glyoxylate and dicarboxylate metabolism	sp|P08997|MASY_ECOLI Malate synthase A OS=Escherichia coli (strain K12) OX=83333 GN=aceB PE=1 SV=1
P05458	Protease 3	ptrA	107.71	117.32	0.371156	-0.838172	FALSE	-3.82909	-1.97888	-2.59385	-2.76771	47	24	24	24	237280000	35408000	60581000	61880000	79412000	10	19	10	15	54	proteolysis;metabolic process;protein metabolic process;macromolecule metabolic process;primary metabolic process	catalytic activity;endopeptidase activity;metalloendopeptidase activity;binding;peptidase activity;metallopeptidase activity;zinc ion binding;hydrolase activity;ion binding;cation binding;metal ion binding;transition metal ion binding;peptidase activity, acting on L-amino acid peptides	cytoplasm;outer membrane-bounded periplasmic space;periplasmic space;intracellular part;external encapsulating structure part;cell part		sp|P05458|PTRA_ECOLI Protease 3 OS=Escherichia coli (strain K12) OX=83333 GN=ptrA PE=1 SV=1
P0C0T5	Penicillin-insensitive murein endopeptidase	mepA	30.136	3.4712	0.626283	-0.835518	FALSE	NaN	-3.79198	-2.55653	-1.8275	11	3	3	3	20959000	0	1851600	11914000	7192800	0	1	2	2	5	peptidoglycan metabolic process;polysaccharide biosynthetic process;carbohydrate metabolic process;polysaccharide metabolic process;aminoglycan metabolic process;aminoglycan biosynthetic process;glycosaminoglycan biosynthetic process;nitrogen compound metabolic process;metabolic process;biosynthetic process;macromolecule biosynthetic process;peptidoglycan biosynthetic process;amine metabolic proc…	catalytic activity;endopeptidase activity;metalloendopeptidase activity;serine-type endopeptidase activity;binding;peptidase activity;serine-type peptidase activity;metallopeptidase activity;hydrolase activity;serine hydrolase activity;ion binding;cation binding;metal ion binding;peptidase activity, acting on L-amino acid peptides	outer membrane-bounded periplasmic space;periplasmic space;external encapsulating structure part;cell part		sp|P0C0T5|MEPA_ECOLI Penicillin-insensitive murein endopeptidase OS=Escherichia coli (strain K12) OX=83333 GN=mepA PE=1 SV=1
P76471	Uncharacterized protein YfaZ	yfaZ	18.609	9.3649	0.593656	-0.835153	FALSE	-2.32106	0.237544	-1.34357	-2.23186	6	2	2	2	121910000	37082000	16493000	39540000	28793000	3	2	4	3	12			cell outer membrane;membrane;integral to membrane;outer membrane;intrinsic to membrane;membrane part;external encapsulating structure part;cell part		sp|P76471|YFAZ_ECOLI Outer membrane protein YfaZ OS=Escherichia coli (strain K12) OX=83333 GN=yfaZ PE=3 SV=2
P33941	ABC transporter ATP-binding protein YojI	yojI	61.552	11.522	0.389811	-0.834967	FALSE	NaN	-3.81444	NaN	-2.81177	24	5	5	5	39981000	0	11915000	0	28066000	0	4	0	3	7	transport;peptide transport;drug transport;response to chemical stimulus;microcin transport;antibiotic transport;response to antibiotic;response to stimulus;establishment of localization	nucleotide binding;catalytic activity;transporter activity;binding;ATP binding;peptide transporter activity;primary active transmembrane transporter activity;P-P-bond-hydrolysis-driven transmembrane transporter activity;pyrophosphatase activity;hydrolase activity;hydrolase activity, acting on acid anhydrides;hydrolase activity, acting on acid anhydrides, in phosphorus-containing anhydrides;hydrol…	plasma membrane;membrane;integral to membrane;intrinsic to membrane;membrane part;cell part	ABC transporters	sp|P33941|YOJI_ECOLI ABC transporter ATP-binding/permease protein YojI OS=Escherichia coli (strain K12) OX=83333 GN=yojI PE=1 SV=2
P04805	Glutamate--tRNA ligase	gltX	53.815	323.31	0.024125	-0.833034	TRUE	3.55678	4.42608	3.77586	4.57263	24	27	27	27	9045900000	2002200000	1913600000	2740100000	2390200000	27	46	37	42	152	organic acid metabolic process;nucleobase-containing compound metabolic process;tRNA metabolic process;tRNA aminoacylation for protein translation;glutamyl-tRNA aminoacylation;cellular amino acid metabolic process;nitrogen compound metabolic process;metabolic process;amine metabolic process;cellular process;RNA metabolic process;carboxylic acid metabolic process;cellular nitrogen compound metabol…	tRNA binding;nucleotide binding;nucleic acid binding;RNA binding;catalytic activity;aminoacyl-tRNA ligase activity;glutamate-tRNA ligase activity;binding;ATP binding;zinc ion binding;ligase activity;ligase activity, forming carbon-oxygen bonds;ligase activity, forming aminoacyl-tRNA and related compounds;purine nucleotide binding;adenyl nucleotide binding;ribonucleotide binding;purine ribonucleot…	cytoplasm;intracellular part;cell part	Porphyrin and chlorophyll metabolism;Aminoacyl-tRNA biosynthesis	sp|P04805|SYE_ECOLI Glutamate--tRNA ligase OS=Escherichia coli (strain K12) OX=83333 GN=gltX PE=1 SV=1
P0ABU9	Protein TolQ	tolQ	25.597	44.607	0.297747	-0.832964	FALSE	-0.629066	-0.318837	-0.488608	0.867092	10	5	5	5	268980000	65884000	51113000	71206000	80780000	5	4	8	5	22	transport;protein transport;protein import;bacteriocin transport;establishment of protein localization;establishment of localization	transporter activity;protein transporter activity;substrate-specific transporter activity	plasma membrane;membrane;integral to membrane;intrinsic to membrane;membrane part;cell part		sp|P0ABU9|TOLQ_ECOLI Tol-Pal system protein TolQ OS=Escherichia coli (strain K12) OX=83333 GN=tolQ PE=1 SV=1
P0AEI4	Ribosomal protein S12 methylthiotransferase RimO	rimO	49.581	188.24	0.0922568	-0.831175	FALSE	0.457845	1.18454	0.723027	1.65868	21	15	15	15	1770600000	308840000	436620000	426770000	598350000	17	23	19	29	88	nucleobase-containing compound metabolic process;protein modification process;nitrogen compound metabolic process;metabolic process;RNA modification;cellular process;RNA metabolic process;peptidyl-amino acid modification;peptidyl-aspartic acid modification;peptidyl-cysteine modification;peptidyl-L-beta-methylthioaspartic acid biosynthetic process from peptidyl-aspartic acid;protein metabolic proc…	catalytic activity;binding;iron ion binding;transferase activity;transferase activity, transferring sulfur-containing groups;methylthiotransferase activity;aspartic acid methylthiotransferase activity;ion binding;cation binding;metal ion binding;transition metal ion binding;transferase activity, transferring alkylthio groups;iron-sulfur cluster binding;4 iron, 4 sulfur cluster binding;metal clust…	cytoplasm;intracellular part;cell part		sp|P0AEI4|RIMO_ECOLI Ribosomal protein S12 methylthiotransferase RimO OS=Escherichia coli (strain K12) OX=83333 GN=rimO PE=1 SV=1
P0ACU2	HTH-type transcriptional regulator RutR	rutR	23.687	4.6604	0.273642	-0.828694	FALSE	NaN	-2.98531	-3.22506	-2.91409	12	2	2	2	11438000	0	3533000	4210400	3694800	0	1	1	2	4	nucleobase-containing compound metabolic process;transcription, DNA-dependent;regulation of transcription, DNA-dependent;nitrogen compound metabolic process;metabolic process;biosynthetic process;macromolecule biosynthetic process;regulation of biosynthetic process;negative regulation of biosynthetic process;positive regulation of biosynthetic process;negative regulation of metabolic process;posi…	nucleic acid binding transcription factor activity;nucleic acid binding;DNA binding;sequence-specific DNA binding transcription factor activity;binding			sp|P0ACU2|RUTR_ECOLI HTH-type transcriptional regulator RutR OS=Escherichia coli (strain K12) OX=83333 GN=rutR PE=1 SV=1
P0AEJ6	Ethanolamine ammonia-lyase heavy chain	eutB	49.403	28.197	0.624764	-0.82775	FALSE	NaN	-2.89514	-2.17907	-2.69208	21	5	5	5	31033000	0	6581600	16909000	7541600	0	2	4	2	8	alcohol metabolic process;organic acid metabolic process;cellular amino acid metabolic process;cellular biogenic amine metabolic process;ethanolamine metabolic process;nitrogen compound metabolic process;metabolic process;catabolic process;amine metabolic process;amine catabolic process;cellular process;carboxylic acid metabolic process;cellular nitrogen compound metabolic process;cellular ketone…	catalytic activity;ethanolamine ammonia-lyase activity;lyase activity;carbon-nitrogen lyase activity;ammonia-lyase activity	ethanolamine ammonia-lyase complex;macromolecular complex;protein complex;intracellular part;cell part	Glycerophospholipid metabolism	sp|P0AEJ6|EUTB_ECOLI Ethanolamine ammonia-lyase large subunit OS=Escherichia coli (strain K12) OX=83333 GN=eutB PE=1 SV=1
P0A9I3	Glycine cleavage system transcriptional repressor	gcvR	20.768	29.421	0.783258	-0.825744	FALSE	-5.1089	-2.75785	-0.19151	-0.891079	9	3	3	3	90327000	757080	11029000	41240000	37301000	1	4	4	7	16	nucleobase-containing compound metabolic process;transcription, DNA-dependent;regulation of transcription, DNA-dependent;nitrogen compound metabolic process;metabolic process;biosynthetic process;macromolecule biosynthetic process;regulation of biosynthetic process;cellular process;regulation of gene expression;regulation of macromolecule biosynthetic process;RNA metabolic process;regulation of n…	binding;amino acid binding;carboxylic acid binding;amine binding	cytoplasm;intracellular part;cell part		sp|P0A9I3|GCVR_ECOLI Glycine cleavage system transcriptional repressor OS=Escherichia coli (strain K12) OX=83333 GN=gcvR PE=1 SV=2
P0A7W1	30S ribosomal protein S5	rpsE	17.603	163.19	0.0602382	-0.82559	FALSE	6.23406	7.16193	6.61868	7.342	11	10	10	10	36188000000	7173000000	9424800000	9882900000	9707500000	37	61	38	47	183	translation;metabolic process;biosynthetic process;macromolecule biosynthetic process;cellular process;protein metabolic process;cellular macromolecule biosynthetic process;response to chemical stimulus;macromolecule metabolic process;cellular metabolic process;primary metabolic process;cellular biosynthetic process;cellular macromolecule metabolic process;cellular protein metabolic process;respo…	nucleic acid binding;RNA binding;structural constituent of ribosome;structural molecule activity;binding;rRNA binding	small ribosomal subunit;cytosolic small ribosomal subunit;ribonucleoprotein complex;macromolecular complex;organelle part;intracellular part;intracellular organelle part;cell part	Ribosome	sp|P0A7W1|RS5_ECOLI 30S ribosomal protein S5 OS=Escherichia coli (strain K12) OX=83333 GN=rpsE PE=1 SV=2
P0ABI4	Magnesium transport protein CorA	corA	36.589	178.37	0.226546	-0.824528	FALSE	0.846887	2.10312	1.79841	2.19123	14	9	9	9	1459400000	263010000	353250000	422360000	420740000	8	13	11	12	44	transition metal ion transport;transport;ion transport;cation transport;cobalt ion transport;cellular process;nickel ion transport;magnesium ion transport;metal ion transport;ion transmembrane transport;nickel ion transmembrane transport;establishment of localization;transmembrane transport;divalent metal ion transport;divalent inorganic cation transport	transporter activity;cation transmembrane transporter activity;ion transmembrane transporter activity;cobalt ion transmembrane transporter activity;magnesium ion transmembrane transporter activity;nickel ion transmembrane transporter activity;transmembrane transporter activity;inorganic cation transmembrane transporter activity;substrate-specific transmembrane transporter activity;substrate-speci…	plasma membrane;membrane;integral to membrane;intrinsic to membrane;membrane part;cell part		sp|P0ABI4|CORA_ECOLI Magnesium transport protein CorA OS=Escherichia coli (strain K12) OX=83333 GN=corA PE=1 SV=1
P0ADP2	Uncharacterized protein YigI	yigI	17.163	6.3823	0.252378	-0.824275	FALSE	-1.85676	-1.29147	-1.43086	-0.347596	8	3	3	3	38358000	6411800	7620000	9735300	14591000	2	2	2	2	8					sp|P0ADP2|YIGI_ECOLI Medium/long-chain acyl-CoA thioesterase YigI OS=Escherichia coli (strain K12) OX=83333 GN=yigI PE=1 SV=1
P37648	Protein YhjJ	yhjJ	55.527	172.79	0.0847731	-0.81847	FALSE	-0.299136	0.159637	-0.637304	0.540864	25	17	17	17	611280000	87253000	167050000	162900000	194070000	11	17	13	21	62		catalytic activity;binding;peptidase activity;metallopeptidase activity;hydrolase activity;ion binding;cation binding;metal ion binding;peptidase activity, acting on L-amino acid peptides	periplasmic space;cell part		sp|P37648|YHJJ_ECOLI Protein YhjJ OS=Escherichia coli (strain K12) OX=83333 GN=yhjJ PE=1 SV=1
P27241	Lipopolysaccharide core biosynthesis protein RfaZ	rfaZ	32.92	8.2484	0.633408	-0.814573	FALSE	-4.50565	-1.65994	-2.85961	-4.07617	14	4	4	4	20373000	1789000	10329000	6328300	1926200	1	4	2	1	8	carbohydrate metabolic process;metabolic process;biosynthetic process;lipopolysaccharide core region biosynthetic process;oligosaccharide metabolic process;oligosaccharide biosynthetic process;carbohydrate biosynthetic process;primary metabolic process;lipopolysaccharide core region metabolic process				sp|P27241|RFAZ_ECOLI Lipopolysaccharide core biosynthesis protein RfaZ OS=Escherichia coli (strain K12) OX=83333 GN=rfaZ PE=4 SV=2
P0AFA2	Nitrate/nitrite sensor protein NarX	narX	67.083	18.355	0.198143	-0.813612	FALSE	-4.98056	-3.92072	-5.28836	-4.72097	33	5	5	5	27900000	3034200	5080400	2770400	17015000	1	2	2	5	10	two-component signal transduction system (phosphorelay);protein modification process;protein phosphorylation;phosphorus metabolic process;phosphate-containing compound metabolic process;nitrogen compound metabolic process;response to stress;response to DNA damage stimulus;signal transduction;metabolic process;cellular process;response to inorganic substance;response to nitrate;phosphorylation;dep…	two-component sensor activity;nucleotide binding;catalytic activity;protein kinase activity;protein histidine kinase activity;phosphoprotein phosphatase activity;signal transducer activity;binding;ATP binding;kinase activity;transferase activity;transferase activity, transferring phosphorus-containing groups;phosphotransferase activity, alcohol group as acceptor;phosphotransferase activity, nitro…	plasma membrane;membrane;integral to membrane;intrinsic to membrane;membrane part;cell part	Two-component system	sp|P0AFA2|NARX_ECOLI Nitrate/nitrite sensor protein NarX OS=Escherichia coli (strain K12) OX=83333 GN=narX PE=1 SV=1
P76104	Uncharacterized protease YdcP	ydcP	72.701	48.784	0.251959	-0.812567	FALSE	-1.80756	-0.910686	-2.4392	-1.71095	31	17	17	17	326730000	74224000	82974000	84276000	85260000	15	13	15	14	57		catalytic activity;peptidase activity;hydrolase activity		Epithelial cell signaling in Helicobacter pylori infection	sp|P76104|RLHA_ECOLI 23S rRNA 5-hydroxycytidine C2501 synthase OS=Escherichia coli (strain K12) OX=83333 GN=rlhA PE=1 SV=2
P37645	Uncharacterized protein YhjG	yhjG	74.457	38.342	0.428156	-0.805664	FALSE	-1.97133	-0.699806	-2.56322	-2.22342	34	13	13	13	308800000	90897000	113850000	23799000	80259000	7	13	3	8	31			plasma membrane;membrane;integral to membrane;intrinsic to membrane;membrane part;cell part		sp|P37645|YHJG_ECOLI AsmA family protein YhjG OS=Escherichia coli (strain K12) OX=83333 GN=yhjG PE=3 SV=3
P0A7V3	30S ribosomal protein S3	rpsC	25.983	282.74	0.0734167	-0.805581	FALSE	7.38598	8.46655	7.83787	8.36846	12	15	15	15	68333000000	13298000000	17708000000	18686000000	18641000000	34	51	40	43	168	cytoplasmic translation;translation;metabolic process;biosynthetic process;macromolecule biosynthetic process;cellular process;protein metabolic process;cellular macromolecule biosynthetic process;macromolecule metabolic process;cellular metabolic process;primary metabolic process;cellular biosynthetic process;cellular macromolecule metabolic process;cellular protein metabolic process	nucleic acid binding;RNA binding;mRNA binding;structural constituent of ribosome;structural molecule activity;binding;rRNA binding	small ribosomal subunit;cytosolic small ribosomal subunit;ribonucleoprotein complex;macromolecular complex;organelle part;intracellular part;intracellular organelle part;cell part	Ribosome	sp|P0A7V3|RS3_ECOLI 30S ribosomal protein S3 OS=Escherichia coli (strain K12) OX=83333 GN=rpsC PE=1 SV=2
P0A6W9	Glutamate--cysteine ligase	gshA	58.269	113.76	0.130136	-0.800414	FALSE	-0.0603357	0.422182	-0.0542346	1.06408	26	18	18	18	977820000	164690000	206430000	315260000	291440000	13	14	22	18	67	organic acid metabolic process;peptide metabolic process;cellular amino acid metabolic process;cellular modified amino acid metabolic process;glutathione metabolic process;glutathione biosynthetic process;sulfur compound metabolic process;nitrogen compound metabolic process;response to stress;response to osmotic stress;hyperosmotic response;metabolic process;cellular amino acid biosynthetic proce…	nucleotide binding;catalytic activity;glutamate-cysteine ligase activity;binding;ATP binding;ligase activity;ligase activity, forming carbon-nitrogen bonds;acid-amino acid ligase activity;purine nucleotide binding;adenyl nucleotide binding;ribonucleotide binding;purine ribonucleotide binding;adenyl ribonucleotide binding;purine ribonucleoside triphosphate binding;ion binding;cation binding;metal …		Glutathione metabolism	sp|P0A6W9|GSH1_ECOLI Glutamate--cysteine ligase OS=Escherichia coli (strain K12) OX=83333 GN=gshA PE=1 SV=1
P40120	Glucans biosynthesis protein D	mdoD	62.757	77.304	0.140611	-0.800113	FALSE	-2.01083	-1.47481	-1.87884	-0.814631	31	12	12	12	201220000	47704000	30839000	65941000	56731000	11	8	13	13	45	polysaccharide biosynthetic process;carbohydrate metabolic process;polysaccharide metabolic process;cellular glucan metabolic process;regulation of carbohydrate metabolic process;metabolic process;biosynthetic process;macromolecule biosynthetic process;glucan biosynthetic process;regulation of biosynthetic process;cellular process;regulation of macromolecule biosynthetic process;regulation of cel…	catalytic activity;binding;carbohydrate binding	outer membrane-bounded periplasmic space;periplasmic space;external encapsulating structure part;cell part		sp|P40120|OPGD_ECOLI Glucans biosynthesis protein D OS=Escherichia coli (strain K12) OX=83333 GN=mdoD PE=1 SV=3
P22333	Adenosine deaminase	add	36.397	147.5	0.138192	-0.800065	FALSE	0.702881	1.03651	0.171819	1.43832	15	12	12	12	2390900000	674480000	474340000	628170000	613970000	18	16	18	19	71	nucleobase-containing compound metabolic process;purine base metabolic process;purine nucleoside catabolic process;adenosine catabolic process;purine nucleotide metabolic process;purine nucleotide biosynthetic process;cellular aromatic compound metabolic process;nucleoside phosphate metabolic process;nitrogen compound metabolic process;response to stress;response to DNA damage stimulus;metabolic …	catalytic activity;adenosine deaminase activity;binding;zinc ion binding;hydrolase activity;hydrolase activity, acting on carbon-nitrogen (but not peptide) bonds;hydrolase activity, acting on carbon-nitrogen (but not peptide) bonds, in cyclic amidines;deaminase activity;ion binding;cation binding;metal ion binding;transition metal ion binding	cytosol;intracellular part;cytoplasmic part;cell part	Purine metabolism;Primary immunodeficiency	sp|P22333|ADD_ECOLI Adenosine deaminase OS=Escherichia coli (strain K12) OX=83333 GN=add PE=1 SV=2
P0AGJ7	tRNA (cytidine(34)-2-O)-methyltransferase	trmL	17.726	3.8856	0.332348	-0.798538	FALSE	-1.94413	-0.884975	-2.53494	-1.99702	11	2	2	2	34809000	8298200	13888000	6227100	6395400	1	2	1	2	6	RNA methylation;tRNA nucleoside ribose methylation;wobble position ribose methylation;wobble position cytosine ribose methylation;wobble position uridine ribose methylation;nucleobase-containing compound metabolic process;RNA processing;tRNA metabolic process;tRNA modification;one-carbon metabolic process;nitrogen compound metabolic process;tRNA processing;metabolic process;RNA modification;cellu…	nucleic acid binding;RNA binding;catalytic activity;binding;methyltransferase activity;RNA methyltransferase activity;tRNA methyltransferase activity;S-adenosylmethionine-dependent methyltransferase activity;tRNA (uracil) methyltransferase activity;tRNA (cytosine) methyltransferase activity;transferase activity;transferase activity, transferring one-carbon groups;tRNA (uracil-2'-O-)-methyltransfe…	cytoplasm;intracellular part;cell part		sp|P0AGJ7|TRML_ECOLI tRNA (cytidine(34)-2-O)-methyltransferase OS=Escherichia coli (strain K12) OX=83333 GN=trmL PE=1 SV=1
Q46861	UPF0313 protein YgiQ	ygiQ	83.477	30.372	0.658228	-0.798534	FALSE	-6.55566	-4.35112	-6.83622	-7.44369	45	11	11	11	29925000	7635200	6064200	6024000	10202000	7	6	5	8	26		catalytic activity;binding;iron ion binding;ion binding;cation binding;metal ion binding;transition metal ion binding;iron-sulfur cluster binding;4 iron, 4 sulfur cluster binding;metal cluster binding			sp|Q46861|YGIQ_ECOLI UPF0313 protein YgiQ OS=Escherichia coli (strain K12) OX=83333 GN=ygiQ PE=3 SV=3
P0ABF6	Cytidine deaminase	cdd	31.54	156.71	0.202148	-0.795865	FALSE	2.57379	2.85025	2.35744	3.67271	14	12	12	12	3351600000	946260000	458200000	1008000000	939140000	12	16	15	19	62	nucleobase-containing compound metabolic process;pyrimidine nucleoside metabolic process;cytidine catabolic process;deoxycytidine catabolic process;nitrogen compound metabolic process;metabolic process;catabolic process;nucleoside metabolic process;ribonucleoside metabolic process;deoxyribonucleoside metabolic process;nucleoside catabolic process;cytidine deamination;cellular process;nucleobase-c…	nucleoside binding;pyrimidine nucleoside binding;catalytic activity;cytidine deaminase activity;binding;protein binding;zinc ion binding;hydrolase activity;hydrolase activity, acting on carbon-nitrogen (but not peptide) bonds;hydrolase activity, acting on carbon-nitrogen (but not peptide) bonds, in cyclic amidines;deaminase activity;identical protein binding;ion binding;cation binding;metal ion b…	cytosol;intracellular part;cytoplasmic part;cell part	Pyrimidine metabolism;Drug metabolism - other enzymes	sp|P0ABF6|CDD_ECOLI Cytidine deaminase OS=Escherichia coli (strain K12) OX=83333 GN=cdd PE=1 SV=1
P12996	Biotin synthase	bioB	38.648	2.3527	0.534429	-0.795144	FALSE	NaN	-3.86529	NaN	-2.06698	19	2	2	2	13563000	0	3039600	0	10524000	0	1	0	4	5	organic acid metabolic process;vitamin metabolic process;water-soluble vitamin metabolic process;biotin metabolic process;sulfur compound metabolic process;nitrogen compound metabolic process;metabolic process;biosynthetic process;biotin biosynthetic process;vitamin biosynthetic process;cellular process;organic acid biosynthetic process;heterocycle biosynthetic process;carboxylic acid metabolic p…	catalytic activity;biotin synthase activity;binding;iron ion binding;transferase activity;transferase activity, transferring sulfur-containing groups;sulfurtransferase activity;ion binding;cation binding;metal ion binding;transition metal ion binding;iron-sulfur cluster binding;2 iron, 2 sulfur cluster binding;4 iron, 4 sulfur cluster binding;metal cluster binding;radical SAM enzyme activity		Biotin metabolism	sp|P12996|BIOB_ECOLI Biotin synthase OS=Escherichia coli (strain K12) OX=83333 GN=bioB PE=1 SV=2
P43672	ABC transporter ATP-binding protein uup	uup	72.066	312.18	0.0064765	-0.794473	TRUE	0.29276	1.04469	0.330501	1.16752	34	24	24	24	1940600000	285470000	472820000	505580000	676770000	21	28	22	30	101	transport;metabolic process;regulation of transposition;regulation of nucleobase-containing compound metabolic process;regulation of metabolic process;regulation of cellular metabolic process;regulation of biological process;regulation of cellular process;regulation of DNA metabolic process;regulation of nitrogen compound metabolic process;establishment of localization;regulation of macromolecule…	nucleotide binding;nucleic acid binding;DNA binding;catalytic activity;binding;ATP binding;pyrophosphatase activity;hydrolase activity;hydrolase activity, acting on acid anhydrides;hydrolase activity, acting on acid anhydrides, in phosphorus-containing anhydrides;ATPase activity;purine nucleotide binding;nucleoside-triphosphatase activity;adenyl nucleotide binding;ribonucleotide binding;purine ri…	cytoplasm;intracellular part;cell part		sp|P43672|UUP_ECOLI ATP-binding protein Uup OS=Escherichia coli (strain K12) OX=83333 GN=uup PE=1 SV=2
P33030	Uncharacterized protein YeiR	yeiR	36.113	93.252	0.0424062	-0.790903	TRUE	-1.53858	-0.799133	-1.3577	-0.515337	18	7	7	7	205610000	37568000	59361000	38212000	70465000	5	9	4	8	26	metabolic process	catalytic activity;GTPase activity;binding;zinc ion binding;pyrophosphatase activity;hydrolase activity;hydrolase activity, acting on acid anhydrides;hydrolase activity, acting on acid anhydrides, in phosphorus-containing anhydrides;nucleoside-triphosphatase activity;ion binding;cation binding;metal ion binding;transition metal ion binding			sp|P33030|YEIR_ECOLI Zinc chaperone YeiR OS=Escherichia coli (strain K12) OX=83333 GN=yeiR PE=1 SV=2
P39280	L-lysine 2,3-aminomutase	epmB	38.749	39.51	0.0125538	-0.785951	TRUE	-0.900116	-0.0694645	-0.972925	-0.231674	16	8	8	8	138250000	29342000	38952000	34069000	35887000	6	8	6	8	28		catalytic activity;binding;isomerase activity;intramolecular transferase activity;intramolecular transferase activity, transferring amino groups;ion binding;cation binding;metal ion binding;iron-sulfur cluster binding;4 iron, 4 sulfur cluster binding;metal cluster binding			sp|P39280|EPMB_ECOLI L-lysine 2,3-aminomutase OS=Escherichia coli (strain K12) OX=83333 GN=epmB PE=1 SV=1
P27243	O-antigen ligase	rfaL	46.877	10.105	0.661909	-0.782602	FALSE	-4.56699	-4.75425	-3.5862	-1.83374	19	3	3	3	37710000	2327000	12885000	10128000	12370000	1	4	2	3	10	carbohydrate metabolic process;metabolic process;biosynthetic process;lipopolysaccharide core region biosynthetic process;oligosaccharide metabolic process;oligosaccharide biosynthetic process;carbohydrate biosynthetic process;primary metabolic process;lipopolysaccharide core region metabolic process	catalytic activity;ligase activity	plasma membrane;membrane;integral to membrane;intrinsic to membrane;membrane part;cell part	Lipopolysaccharide biosynthesis	sp|P27243|RFAL_ECOLI O-antigen ligase OS=Escherichia coli (strain K12) OX=83333 GN=rfaL PE=1 SV=2
P75745	Uncharacterized protein YbgK	ybgK	34.386	7.3328	0.410972	-0.780174	FALSE	-2.06671	-0.393846	-0.583466	-0.695986	12	5	5	5	73074000	8315100	21294000	26274000	17191000	1	4	4	3	12					sp|P75745|PXPC_ECOLI 5-oxoprolinase subunit C OS=Escherichia coli (strain K12) OX=83333 GN=pxpC PE=1 SV=1
P0AG40	Riboflavin biosynthesis protein RibF;Riboflavin kinase;FMN adenylyltransferase	ribF	34.734	54.843	0.120574	-0.779421	FALSE	-0.237781	0.384994	-0.786171	0.149894	19	8	8	8	225160000	58603000	57847000	36147000	72561000	5	5	3	6	19	nucleobase-containing compound metabolic process;coenzyme metabolic process;FAD biosynthetic process;nucleoside phosphate metabolic process;vitamin metabolic process;water-soluble vitamin metabolic process;riboflavin metabolic process;nitrogen compound metabolic process;metabolic process;biosynthetic process;coenzyme biosynthetic process;vitamin biosynthetic process;nucleotide metabolic process;n…	nucleotide binding;catalytic activity;FMN adenylyltransferase activity;binding;ATP binding;riboflavin kinase activity;kinase activity;transferase activity;transferase activity, transferring phosphorus-containing groups;phosphotransferase activity, alcohol group as acceptor;nucleotidyltransferase activity;purine nucleotide binding;adenyl nucleotide binding;ribonucleotide binding;purine ribonucleot…		Riboflavin metabolism	sp|P0AG40|RIBF_ECOLI Bifunctional riboflavin kinase/FMN adenylyltransferase OS=Escherichia coli (strain K12) OX=83333 GN=ribF PE=1 SV=1
P08312	Phenylalanine--tRNA ligase alpha subunit	pheS	36.831	167.93	0.390189	-0.778262	FALSE	1.98318	3.19693	3.33159	3.67436	20	20	20	20	3233600000	469240000	650970000	1124600000	988750000	21	27	28	35	111	organic acid metabolic process;nucleobase-containing compound metabolic process;tRNA metabolic process;tRNA aminoacylation for protein translation;phenylalanyl-tRNA aminoacylation;cellular amino acid metabolic process;nitrogen compound metabolic process;metabolic process;amine metabolic process;cellular process;RNA metabolic process;carboxylic acid metabolic process;cellular nitrogen compound met…	tRNA binding;nucleotide binding;magnesium ion binding;nucleic acid binding;RNA binding;catalytic activity;aminoacyl-tRNA ligase activity;phenylalanine-tRNA ligase activity;binding;ATP binding;ligase activity;ligase activity, forming carbon-oxygen bonds;ligase activity, forming aminoacyl-tRNA and related compounds;purine nucleotide binding;adenyl nucleotide binding;ribonucleotide binding;purine ri…	cytoplasm;intracellular part;cell part	Aminoacyl-tRNA biosynthesis	sp|P08312|SYFA_ECOLI Phenylalanine--tRNA ligase alpha subunit OS=Escherichia coli (strain K12) OX=83333 GN=pheS PE=1 SV=2
P27296	Probable ATP-dependent helicase DinG	dinG	81.439	11.005	0.328717	-0.776534	FALSE	-5.65305	-4.36011	-4.45219	-4.19206	40	5	5	5	74588000	2307500	4541200	58717000	9021800	2	2	3	3	10	nucleobase-containing compound metabolic process;DNA metabolic process;DNA repair;DNA recombination;nitrogen compound metabolic process;response to stress;response to DNA damage stimulus;cell communication;metabolic process;SOS response;response to external stimulus;cellular process;response to extracellular stimulus;cellular response to extracellular stimulus;DNA geometric change;DNA duplex unwi…	nucleotide binding;nucleic acid binding;DNA binding;DNA helicase activity;catalytic activity;ATP-dependent DNA helicase activity;helicase activity;binding;ATP binding;ATP-dependent helicase activity;DNA-dependent ATPase activity;pyrophosphatase activity;hydrolase activity;hydrolase activity, acting on acid anhydrides;hydrolase activity, acting on acid anhydrides, in phosphorus-containing anhydrid…			sp|P27296|DING_ECOLI ATP-dependent DNA helicase DinG OS=Escherichia coli (strain K12) OX=83333 GN=dinG PE=1 SV=3
P0A832	SsrA-binding protein	smpB	18.269	9.9491	0.55782	-0.775781	FALSE	-0.205045	1.73266	2.01809	1.63195	6	2	2	2	207860000	15110000	46491000	94534000	51726000	2	1	3	4	10	protein modification process;metabolic process;cellular process;protein metabolic process;macromolecule metabolic process;macromolecule modification;cellular metabolic process;primary metabolic process;cellular macromolecule metabolic process;cellular protein metabolic process;trans-translation-dependent protein tagging	nucleic acid binding;RNA binding;binding	cytoplasm;intracellular part;cell part		sp|P0A832|SSRP_ECOLI SsrA-binding protein OS=Escherichia coli (strain K12) OX=83333 GN=smpB PE=1 SV=2
P30014	Ribonuclease T	rnt	23.522	28.455	0.0150535	-0.772347	TRUE	0.471888	1.23205	0.594701	1.37923	9	4	4	4	263960000	36235000	52152000	104480000	71095000	1	5	4	6	16	nucleobase-containing compound metabolic process;RNA processing;tRNA metabolic process;nitrogen compound metabolic process;tRNA processing;metabolic process;cellular process;RNA metabolic process;ncRNA processing;cellular nitrogen compound metabolic process;ncRNA metabolic process;macromolecule metabolic process;cellular metabolic process;primary metabolic process;cellular macromolecule metabolic…	magnesium ion binding;nucleic acid binding;catalytic activity;nuclease activity;exonuclease activity;exoribonuclease activity;ribonuclease activity;binding;hydrolase activity;hydrolase activity, acting on ester bonds;exonuclease activity, active with either ribo- or deoxyribonucleic acids and producing 5'-phosphomonoesters;exoribonuclease activity, producing 5'-phosphomonoesters;ion binding;catio…			sp|P30014|RNT_ECOLI Ribonuclease T OS=Escherichia coli (strain K12) OX=83333 GN=rnt PE=1 SV=1
P76273	Ribosomal RNA small subunit methyltransferase F	rsmF	53.227	38.069	0.308106	-0.766209	FALSE	-3.80444	-2.93968	-4.49935	-3.83168	20	7	7	7	106300000	16222000	18767000	38020000	33294000	3	5	8	7	23	rRNA modification;RNA methylation;nucleobase-containing compound metabolic process;rRNA processing;RNA processing;one-carbon metabolic process;nitrogen compound metabolic process;metabolic process;RNA modification;cellular process;RNA metabolic process;rRNA metabolic process;rRNA methylation;methylation;ncRNA processing;cellular nitrogen compound metabolic process;ncRNA metabolic process;macromol…	nucleic acid binding;RNA binding;catalytic activity;binding;methyltransferase activity;C-methyltransferase activity;RNA methyltransferase activity;rRNA methyltransferase activity;S-adenosylmethionine-dependent methyltransferase activity;rRNA (cytosine-C5-)-methyltransferase activity;rRNA (cytosine) methyltransferase activity;transferase activity;transferase activity, transferring one-carbon groups	cytoplasm;intracellular part;cell part		sp|P76273|RSMF_ECOLI Ribosomal RNA small subunit methyltransferase F OS=Escherichia coli (strain K12) OX=83333 GN=rsmF PE=1 SV=2
P27128	Lipopolysaccharide 1,3-galactosyltransferase	rfaI	39.423	5.7454	0.299385	-0.765511	FALSE	-3.46069	-3.3527	-4.53713	-3.1141	20	4	4	4	24993000	7590500	4564700	2826300	10011000	5	3	1	4	13	carbohydrate metabolic process;metabolic process;biosynthetic process;lipopolysaccharide core region biosynthetic process;oligosaccharide metabolic process;oligosaccharide biosynthetic process;carbohydrate biosynthetic process;primary metabolic process;lipopolysaccharide core region metabolic process	catalytic activity;UDP-glycosyltransferase activity;galactosyltransferase activity;lipopolysaccharide 3-alpha-galactosyltransferase activity;transferase activity;transferase activity, transferring glycosyl groups;transferase activity, transferring hexosyl groups;UDP-galactosyltransferase activity		Lipopolysaccharide biosynthesis	sp|P27128|RFAI_ECOLI Lipopolysaccharide 1,3-galactosyltransferase OS=Escherichia coli (strain K12) OX=83333 GN=rfaI PE=3 SV=1
P32176	Formate dehydrogenase-O major subunit	fdoG	112.55	323.31	0.266156	-0.7636	FALSE	1.12314	1.87239	1.8155	2.59345	50	45	45	41	4619400000	665410000	802650000	1403800000	1747600000	33	49	54	62	198	generation of precursor metabolites and energy;response to stress;response to DNA damage stimulus;metabolic process;anaerobic respiration;cellular process;energy derivation by oxidation of organic compounds;cellular response to stress;cellular metabolic process;cellular respiration;response to stimulus;cellular response to stimulus;oxidation-reduction process	catalytic activity;NADH dehydrogenase activity;binding;formate dehydrogenase (NAD+) activity;electron carrier activity;oxidoreductase activity;oxidoreductase activity, acting on the aldehyde or oxo group of donors, NAD or NADP as acceptor;oxidoreductase activity, acting on NADH or NADPH;oxidoreductase activity, acting on the aldehyde or oxo group of donors;molybdenum ion binding;ion binding;catio…	cytoplasm;membrane;periplasmic space;intracellular part;cell part	Glyoxylate and dicarboxylate metabolism;Methane metabolism	sp|P32176|FDOG_ECOLI Formate dehydrogenase-O major subunit OS=Escherichia coli (strain K12) OX=83333 GN=fdoG PE=1 SV=5
P09832	Glutamate synthase [NADPH] small chain	gltD	52.015	35.363	0.169322	-0.762195	FALSE	-2.04268	-1.60467	-2.76167	-1.67529	29	10	10	9	183090000	57613000	27909000	57637000	39930000	9	4	8	6	27	organic acid metabolic process;cellular amino acid metabolic process;glutamate metabolic process;glutamate biosynthetic process;nitrogen compound metabolic process;metabolic process;cellular amino acid biosynthetic process;biosynthetic process;glutamine family amino acid metabolic process;glutamine family amino acid biosynthetic process;amine metabolic process;amine biosynthetic process;cellular …	catalytic activity;glutamate synthase (NADPH) activity;binding;glutamate synthase activity;oxidoreductase activity;oxidoreductase activity, acting on the CH-NH2 group of donors;oxidoreductase activity, acting on the CH-NH2 group of donors, NAD or NADP as acceptor;ion binding;cation binding;glutamate synthase activity, NADH or NADPH as acceptor;metal ion binding;cofactor binding;flavin adenine din…	cytoplasm;intracellular part;cell part	Alanine, aspartate and glutamate metabolism;Nitrogen metabolism	sp|P09832|GLTD_ECOLI Glutamate synthase [NADPH] small chain OS=Escherichia coli (strain K12) OX=83333 GN=gltD PE=1 SV=3
P76329	Putative mannosyl-3-phosphoglycerate phosphatase	yedP	30.439	73.939	0.378665	-0.758813	FALSE	-3.12859	-1.5431	-1.81994	-1.88781	13	9	9	9	292690000	41820000	81634000	66766000	102470000	7	11	7	9	34	carbohydrate metabolic process;metabolic process;biosynthetic process;cellular process;carbohydrate biosynthetic process;cellular carbohydrate biosynthetic process;cellular metabolic process;primary metabolic process;cellular biosynthetic process;cellular carbohydrate metabolic process;small molecule metabolic process;mannosylglycerate metabolic process;mannosylglycerate biosynthetic process	catalytic activity;hydrolase activity;hydrolase activity, acting on ester bonds;phosphatase activity;phosphoric ester hydrolase activity;mannosyl-3-phosphoglycerate phosphatase activity	cytoplasm;intracellular part;cell part	Fructose and mannose metabolism	sp|P76329|MPGP_ECOLI Mannosyl-3-phosphoglycerate phosphatase OS=Escherichia coli (strain K12) OX=83333 GN=yedP PE=1 SV=1
P0A7I4	Peptide chain release factor 3	prfC	59.573	170.76	0.182727	-0.758495	FALSE	1.54185	2.52409	2.25135	2.7861	26	20	20	20	3190600000	1019700000	466750000	938140000	766010000	20	18	24	32	94	translational termination;regulation of translation;regulation of translational termination;regulation of biosynthetic process;cellular process;regulation of gene expression;regulation of macromolecule biosynthetic process;posttranscriptional regulation of gene expression;cellular component organization;regulation of metabolic process;cellular component disassembly;regulation of cellular metaboli…	nucleotide binding;nucleic acid binding;RNA binding;translation release factor activity;catalytic activity;GTPase activity;binding;GTP binding;translation termination factor activity;translation factor activity, nucleic acid binding;translation release factor activity, codon specific;translation release factor activity, codon nonspecific;pyrophosphatase activity;hydrolase activity;hydrolase activ…	cytoplasm;intracellular part;cell part		sp|P0A7I4|RF3_ECOLI Peptide chain release factor RF3 OS=Escherichia coli (strain K12) OX=83333 GN=prfC PE=1 SV=2
P0AG44	50S ribosomal protein L17	rplQ	14.364	44.031	0.0195931	-0.757361	TRUE	7.96567	8.58077	7.87742	8.77704	6	6	6	6	21585000000	4643700000	5557900000	5018800000	6364600000	16	25	15	20	76	translation;metabolic process;biosynthetic process;macromolecule biosynthetic process;cellular process;protein metabolic process;cellular macromolecule biosynthetic process;macromolecule metabolic process;cellular metabolic process;primary metabolic process;cellular biosynthetic process;cellular macromolecule metabolic process;cellular protein metabolic process	structural constituent of ribosome;structural molecule activity	large ribosomal subunit;cytosolic large ribosomal subunit;ribonucleoprotein complex;macromolecular complex;organelle part;intracellular part;intracellular organelle part;cell part	Ribosome	sp|P0AG44|RL17_ECOLI 50S ribosomal protein L17 OS=Escherichia coli (strain K12) OX=83333 GN=rplQ PE=1 SV=1
P0A7J7	50S ribosomal protein L11	rplK	14.875	90.332	0.244404	-0.757252	FALSE	7.73464	9.00936	8.65607	8.89586	8	7	7	7	35950000000	5333800000	10101000000	11117000000	9398200000	8	18	13	12	51	translational termination;response to stress;cell communication;cellular response to starvation;response to external stimulus;cellular process;response to extracellular stimulus;stringent response;cellular component organization;cellular component disassembly;response to nutrient levels;cellular response to extracellular stimulus;cellular response to nutrient levels;macromolecular complex disasse…	nucleic acid binding;RNA binding;structural constituent of ribosome;structural molecule activity;binding;rRNA binding;LSU rRNA binding	large ribosomal subunit;cytosolic large ribosomal subunit;ribonucleoprotein complex;macromolecular complex;organelle part;intracellular part;intracellular organelle part;cell part	Ribosome	sp|P0A7J7|RL11_ECOLI 50S ribosomal protein L11 OS=Escherichia coli (strain K12) OX=83333 GN=rplK PE=1 SV=2
P69874	Spermidine/putrescine import ATP-binding protein PotA	potA	43.028	151.3	0.0998408	-0.754963	FALSE	1.08988	2.06986	1.60267	2.13262	19	13	13	13	1222900000	293690000	299600000	229950000	399620000	14	16	13	21	64		nucleotide binding;catalytic activity;transporter activity;amine transmembrane transporter activity;binding;ATP binding;polyamine transmembrane transporter activity;primary active transmembrane transporter activity;P-P-bond-hydrolysis-driven transmembrane transporter activity;polyamine-transporting ATPase activity;putrescine transmembrane transporter activity;putrescine-importing ATPase activity;…	macromolecular complex;ATP-binding cassette (ABC) transporter complex;protein complex;membrane part;cell part	ABC transporters	sp|P69874|POTA_ECOLI Spermidine/putrescine import ATP-binding protein PotA OS=Escherichia coli (strain K12) OX=83333 GN=potA PE=1 SV=1
P15639	Bifunctional purine biosynthesis protein PurH;Phosphoribosylaminoimidazolecarboxamide formyltransferase;IMP cyclohydrolase	purH	57.329	80.026	0.403067	-0.753531	FALSE	-2.2195	-0.93225	-0.825062	-0.605245	31	15	15	15	171270000	21028000	38617000	59347000	52276000	10	11	10	9	40	nucleobase-containing compound metabolic process;purine nucleotide metabolic process;purine nucleotide biosynthetic process;IMP biosynthetic process;'de novo' IMP biosynthetic process;nucleoside phosphate metabolic process;nitrogen compound metabolic process;metabolic process;biosynthetic process;nucleotide metabolic process;nucleoside monophosphate metabolic process;nucleoside monophosphate bios…	catalytic activity;IMP cyclohydrolase activity;phosphoribosylaminoimidazolecarboxamide formyltransferase activity;transferase activity;transferase activity, transferring one-carbon groups;hydroxymethyl-, formyl- and related transferase activity;hydrolase activity;hydrolase activity, acting on carbon-nitrogen (but not peptide) bonds;hydrolase activity, acting on carbon-nitrogen (but not peptide) b…		Purine metabolism;One carbon pool by folate	sp|P15639|PUR9_ECOLI Bifunctional purine biosynthesis protein PurH OS=Escherichia coli (strain K12) OX=83333 GN=purH PE=1 SV=1
P0A9R4	2Fe-2S ferredoxin	fdx	12.331	75.105	0.156784	-0.751362	FALSE	1.27808	2.30519	1.94551	2.42113	7	6	6	6	559560000	117580000	128430000	161460000	152100000	5	9	9	9	32	metabolic process;biosynthetic process;cellular process;iron-sulfur cluster assembly;metallo-sulfur cluster assembly;cellular metabolic process;cellular biosynthetic process;cofactor metabolic process;cofactor biosynthetic process;oxidation-reduction process	binding;electron carrier activity;ion binding;cation binding;metal ion binding;iron-sulfur cluster binding;2 iron, 2 sulfur cluster binding;metal cluster binding			sp|P0A9R4|FER_ECOLI 2Fe-2S ferredoxin OS=Escherichia coli (strain K12) OX=83333 GN=fdx PE=1 SV=2
P09148	Galactose-1-phosphate uridylyltransferase	galT	39.645	30.071	0.155224	-0.748392	FALSE	-0.382912	0.159028	-1.01612	-0.0612708	18	7	7	7	228870000	51734000	55642000	65795000	55701000	6	8	8	8	30	carbohydrate metabolic process;monosaccharide metabolic process;galactose metabolic process;alcohol metabolic process;phosphorus metabolic process;phosphate-containing compound metabolic process;metabolic process;catabolic process;cellular process;carbohydrate catabolic process;phosphorylation;hexose metabolic process;hexose catabolic process;galactose catabolic process;galactose catabolic proces…	catalytic activity;galactokinase activity;binding;iron ion binding;UDP-glucose:hexose-1-phosphate uridylyltransferase activity;ferrous iron binding;zinc ion binding;kinase activity;transferase activity;transferase activity, transferring phosphorus-containing groups;phosphotransferase activity, alcohol group as acceptor;nucleotidyltransferase activity;carbohydrate kinase activity;ion binding;catio…		Galactose metabolism;Amino sugar and nucleotide sugar metabolism	sp|P09148|GAL7_ECOLI Galactose-1-phosphate uridylyltransferase OS=Escherichia coli (strain K12) OX=83333 GN=galT PE=1 SV=2
P08201	Nitrite reductase (NADH) large subunit	nirB	93.12	308.73	0.329044	-0.747159	FALSE	0.207269	1.76933	0.88903	0.821283	53	32	32	32	2463700000	499160000	716180000	748280000	500050000	30	40	35	29	134	generation of precursor metabolites and energy;nitrogen compound metabolic process;metabolic process;anaerobic respiration;cellular process;energy derivation by oxidation of organic compounds;nitrate metabolic process;nitrate assimilation;cellular metabolic process;cellular respiration;oxidation-reduction process;nitrogen cycle metabolic process	nucleotide binding;catalytic activity;binding;iron ion binding;nitrite reductase [NAD(P)H] activity;oxidoreductase activity;oxidoreductase activity, acting on other nitrogenous compounds as donors;heme binding;ion binding;cation binding;oxidoreductase activity, acting on other nitrogenous compounds as donors, with NAD or NADP as acceptor;metal ion binding;tetrapyrrole binding;transition metal ion…	nitrite reductase complex [NAD(P)H];macromolecular complex;protein complex;cell part	Nitrogen metabolism	sp|P08201|NIRB_ECOLI Nitrite reductase (NADH) large subunit OS=Escherichia coli (strain K12) OX=83333 GN=nirB PE=3 SV=4
P00803	Signal peptidase I	lepB	35.96	41.704	0.459124	-0.745895	FALSE	-0.50335	0.769479	1.05691	1.27587	14	11	11	11	323720000	44777000	60904000	127200000	90845000	8	8	11	11	38	signal peptide processing;proteolysis;peptide metabolic process;metabolic process;cellular process;protein processing;protein metabolic process;macromolecule metabolic process;cellular metabolic process;primary metabolic process;cellular macromolecule metabolic process;cellular protein metabolic process;protein maturation	catalytic activity;endopeptidase activity;serine-type endopeptidase activity;binding;peptidase activity;serine-type peptidase activity;toxin binding;hydrolase activity;serine hydrolase activity;peptidase activity, acting on L-amino acid peptides	plasma membrane;integral to plasma membrane;membrane;integral to membrane;intrinsic to membrane;intrinsic to plasma membrane;membrane part;plasma membrane part;cell part	Protein export	sp|P00803|LEP_ECOLI Signal peptidase I OS=Escherichia coli (strain K12) OX=83333 GN=lepB PE=1 SV=2
P07000	Lysophospholipase L2	pldB	38.978	11.877	0.608703	-0.742326	FALSE	NaN	-3.13187	-2.50443	-2.84452	19	3	3	3	22178000	0	5053600	10986000	6139000	2	1	3	2	8	lipid metabolic process;metabolic process;primary metabolic process	catalytic activity;phospholipase activity;lysophospholipase activity;lipase activity;hydrolase activity;hydrolase activity, acting on ester bonds;carboxylic ester hydrolase activity	plasma membrane;membrane;cell part	Glycerophospholipid metabolism	sp|P07000|PLDB_ECOLI Lysophospholipase L2 OS=Escherichia coli (strain K12) OX=83333 GN=pldB PE=1 SV=4
P22256	4-aminobutyrate aminotransferase GabT	gabT	45.774	124.82	0.0413752	-0.741907	TRUE	1.48267	2.26133	1.3022	2.00735	23	21	21	21	1596300000	304750000	360260000	472510000	458770000	17	17	23	25	82	organic acid metabolic process;cellular amino acid metabolic process;nitrogen compound metabolic process;metabolic process;catabolic process;cellular amino acid catabolic process;amine metabolic process;amine catabolic process;gamma-aminobutyric acid metabolic process;gamma-aminobutyric acid catabolic process;cellular process;organic acid catabolic process;carboxylic acid metabolic process;cellul…	catalytic activity;4-aminobutyrate transaminase activity;binding;transaminase activity;transferase activity;transferase activity, transferring nitrogenous groups;vitamin binding;pyridoxal phosphate binding;(S)-3-amino-2-methylpropionate transaminase activity;cofactor binding;vitamin B6 binding		Alanine, aspartate and glutamate metabolism;Valine, leucine and isoleucine degradation;beta-Alanine metabolism;Propanoate metabolism;Butanoate metabolism	sp|P22256|GABT_ECOLI 4-aminobutyrate aminotransferase GabT OS=Escherichia coli (strain K12) OX=83333 GN=gabT PE=1 SV=1
P0ACC3	Iron-sulfur cluster insertion protein ErpA	erpA	12.1	70.134	0.0412159	-0.741661	TRUE	2.86311	3.47468	2.55586	3.42762	6	4	4	4	714150000	204010000	191830000	159290000	159020000	4	4	3	4	15	generation of precursor metabolites and energy;metabolic process;biosynthetic process;aerobic respiration;anaerobic respiration;cellular process;energy derivation by oxidation of organic compounds;iron-sulfur cluster assembly;protein metabolic process;metallo-sulfur cluster assembly;macromolecule metabolic process;cellular metabolic process;primary metabolic process;cellular biosynthetic process;…	structural molecule activity;binding;iron ion binding;ion binding;cation binding;metal ion binding;transition metal ion binding;iron-sulfur cluster binding;2 iron, 2 sulfur cluster binding;4 iron, 4 sulfur cluster binding;metal cluster binding			sp|P0ACC3|ERPA_ECOLI Iron-sulfur cluster insertion protein ErpA OS=Escherichia coli (strain K12) OX=83333 GN=erpA PE=1 SV=1
P0AAT4	Miniconductance mechanosensitive channel YbdG	ybdG	46.602	17.49	0.267746	-0.73912	FALSE	-1.76471	-0.720864	-0.843802	-0.409412	18	9	9	9	106550000	15377000	25462000	32904000	32809000	7	6	7	9	29	transport;ion transport;response to stress;response to osmotic stress;response to abiotic stimulus;cellular process;cellular response to stress;ion transmembrane transport;response to stimulus;establishment of localization;cellular response to stimulus;transmembrane transport;cellular response to abiotic stimulus;cellular response to osmotic stress	transporter activity;ion channel activity;mechanically-gated ion channel activity;ion transmembrane transporter activity;channel activity;passive transmembrane transporter activity;mechanically gated channel activity;gated channel activity;substrate-specific channel activity;transmembrane transporter activity;substrate-specific transmembrane transporter activity;substrate-specific transporter act…	plasma membrane;membrane;integral to membrane;intrinsic to membrane;membrane part;cell part		sp|P0AAT4|YBDG_ECOLI Miniconductance mechanosensitive channel YbdG OS=Escherichia coli (strain K12) OX=83333 GN=ybdG PE=1 SV=1
P37750	Putative lipopolysaccharide biosynthesis O-acetyl transferase WbbJ	wbbJ	21.675	16.398	0.763344	-0.738209	FALSE	-3.24344	-0.622607	1.01427	-0.13015	9	4	4	4	156660000	33484000	13629000	67123000	42425000	2	1	0	3	6	polysaccharide biosynthetic process;carbohydrate metabolic process;polysaccharide metabolic process;lipid metabolic process;metabolic process;lipid biosynthetic process;lipopolysaccharide metabolic process;biosynthetic process;macromolecule biosynthetic process;lipopolysaccharide biosynthetic process;cellular process;carbohydrate biosynthetic process;cellular polysaccharide biosynthetic process;c…	catalytic activity;transferase activity;transferase activity, transferring acyl groups			sp|P37750|WBBJ_ECOLI Putative lipopolysaccharide biosynthesis O-acetyl transferase WbbJ OS=Escherichia coli (strain K12) OX=83333 GN=wbbJ PE=3 SV=2
P0A9E5	Fumarate and nitrate reduction regulatory protein	fnr	27.967	48.07	0.0406925	-0.737756	TRUE	1.56723	2.51837	1.74037	2.26474	6	6	6	6	639600000	162780000	80151000	214410000	182250000	2	4	5	6	17	generation of precursor metabolites and energy;nucleobase-containing compound metabolic process;transcription, DNA-dependent;regulation of transcription, DNA-dependent;nitrogen compound metabolic process;metabolic process;biosynthetic process;macromolecule biosynthetic process;anaerobic respiration;regulation of biosynthetic process;cellular process;response to inorganic substance;regulation of g…	nucleic acid binding transcription factor activity;nucleic acid binding;DNA binding;sequence-specific DNA binding transcription factor activity;binding;ion binding;cation binding;metal ion binding;iron-sulfur cluster binding;4 iron, 4 sulfur cluster binding;metal cluster binding	cytoplasm;intracellular part;cell part		sp|P0A9E5|FNR_ECOLI Fumarate and nitrate reduction regulatory protein OS=Escherichia coli (strain K12) OX=83333 GN=fnr PE=1 SV=1
P09980	ATP-dependent DNA helicase Rep	rep	77.023	50.337	0.217437	-0.73538	FALSE	-2.64356	-1.77276	-1.93899	-1.33903	38	14	14	14	178470000	23396000	48166000	47656000	59248000	6	14	9	12	41	nucleobase-containing compound metabolic process;DNA metabolic process;DNA unwinding involved in replication;nitrogen compound metabolic process;metabolic process;cellular process;DNA geometric change;DNA duplex unwinding;cellular nitrogen compound metabolic process;macromolecule metabolic process;cellular metabolic process;primary metabolic process;cellular macromolecule metabolic process;DNA co…	nucleotide binding;nucleic acid binding;DNA binding;DNA helicase activity;single-stranded DNA binding;catalytic activity;ATP-dependent DNA helicase activity;helicase activity;nuclease activity;exonuclease activity;binding;ATP binding;ATP-dependent helicase activity;DNA-dependent ATPase activity;3'-5' exonuclease activity;pyrophosphatase activity;hydrolase activity;hydrolase activity, acting on es…	cytoplasm;intracellular part;cell part		sp|P09980|REP_ECOLI ATP-dependent DNA helicase Rep OS=Escherichia coli (strain K12) OX=83333 GN=rep PE=1 SV=3
P55135	23S rRNA (uracil(1939)-C(5))-methyltransferase RlmD	rlmD	48.052	29.269	0.312522	-0.735083	FALSE	-3.74472	-2.58134	-2.66874	-2.36195	22	6	6	6	131900000	26227000	29960000	39279000	36434000	4	7	6	6	23	rRNA modification;RNA methylation;nucleobase-containing compound metabolic process;rRNA processing;RNA processing;one-carbon metabolic process;nitrogen compound metabolic process;metabolic process;RNA modification;cellular process;RNA metabolic process;rRNA metabolic process;rRNA methylation;methylation;ncRNA processing;cellular nitrogen compound metabolic process;ncRNA metabolic process;macromol…	nucleic acid binding;RNA binding;catalytic activity;binding;iron ion binding;methyltransferase activity;C-methyltransferase activity;RNA methyltransferase activity;rRNA methyltransferase activity;S-adenosylmethionine-dependent methyltransferase activity;rRNA (uridine) methyltransferase activity;transferase activity;transferase activity, transferring one-carbon groups;ion binding;cation binding;me…			sp|P55135|RLMD_ECOLI 23S rRNA (uracil(1939)-C(5))-methyltransferase RlmD OS=Escherichia coli (strain K12) OX=83333 GN=rlmD PE=1 SV=3
P15254	Phosphoribosylformylglycinamidine synthase	purL	141.4	139.08	0.624863	-0.730629	FALSE	-3.65697	-1.50545	-1.12229	-1.81255	63	31	31	31	561220000	80227000	82362000	266180000	132440000	18	21	28	21	88	organic acid metabolic process;nucleobase-containing compound metabolic process;purine nucleotide metabolic process;purine nucleotide biosynthetic process;IMP biosynthetic process;'de novo' IMP biosynthetic process;cellular amino acid metabolic process;glutamine metabolic process;nucleoside phosphate metabolic process;nitrogen compound metabolic process;metabolic process;biosynthetic process;glut…	nucleotide binding;catalytic activity;phosphoribosylformylglycinamidine synthase activity;binding;ATP binding;pyrophosphatase activity;hydrolase activity;hydrolase activity, acting on acid anhydrides;hydrolase activity, acting on acid anhydrides, in phosphorus-containing anhydrides;ligase activity;ligase activity, forming carbon-nitrogen bonds;carbon-nitrogen ligase activity, with glutamine as am…	cytoplasm;intracellular part;cell part	Purine metabolism	sp|P15254|PUR4_ECOLI Phosphoribosylformylglycinamidine synthase OS=Escherichia coli (strain K12) OX=83333 GN=purL PE=1 SV=3
P0ADS2	Cell division protein ZapA	zapA	12.594	7.0733	0.0159098	-0.729196	TRUE	-2.79492	-1.96191	-2.77206	-2.14668	6	2	2	2	15072000	2509700	3590800	2881800	6089400	1	1	2	3	7	reproduction;cytokinesis;barrier septum formation;septin ring assembly;protein complex assembly;cellular process;cellular component organization;asexual reproduction;cellular component assembly;reproduction of a single-celled organism;cytokinetic process;cellular macromolecular complex subunit organization;cellular macromolecular complex assembly;cytokinesis by binary fission;cellular protein com…	binding;protein binding;identical protein binding	cytoplasm;plasma membrane;membrane;cell septum;cell division site;intracellular part;cell part		sp|P0ADS2|ZAPA_ECOLI Cell division protein ZapA OS=Escherichia coli (strain K12) OX=83333 GN=zapA PE=1 SV=1
P77148	Uncharacterized protein YdhS	ydhS	60.754	5.2087	0.729763	-0.729127	FALSE	-2.35641	-3.72933	NaN	-3.15355	19	4	4	4	21348000	10771000	5622500	0	4955300	3	3	0	1	7					sp|P77148|YDHS_ECOLI Uncharacterized protein YdhS OS=Escherichia coli (strain K12) OX=83333 GN=ydhS PE=4 SV=1
P0A6A0	Probable protein kinase UbiB	ubiB	63.202	7.1518	0.509451	-0.727869	FALSE	-4.61539	-2.91465	-4.49418	-4.73919	32	5	5	5	36598000	8776000	12508000	4658700	10656000	2	4	1	3	10	coenzyme metabolic process;oxidoreduction coenzyme metabolic process;ubiquinone metabolic process;ubiquinone biosynthetic process;metabolic process;biosynthetic process;coenzyme biosynthetic process;regulation of biosynthetic process;cellular process;regulation of cellular ketone metabolic process;regulation of ubiquinone biosynthetic process;regulation of metabolic process;regulation of cellular…	nucleotide binding;catalytic activity;protein kinase activity;binding;ATP binding;kinase activity;transferase activity;transferase activity, transferring phosphorus-containing groups;phosphotransferase activity, alcohol group as acceptor;purine nucleotide binding;adenyl nucleotide binding;ribonucleotide binding;purine ribonucleotide binding;adenyl ribonucleotide binding;purine ribonucleoside trip…	plasma membrane;membrane;integral to membrane;intrinsic to membrane;membrane part;cell part	Ubiquinone and other terpenoid-quinone biosynthesis	sp|P0A6A0|UBIB_ECOLI Probable protein kinase UbiB OS=Escherichia coli (strain K12) OX=83333 GN=ubiB PE=1 SV=1
P0A7L0	50S ribosomal protein L1	rplA	24.729	323.31	0.00706106	-0.727045	TRUE	8.11002	8.76799	7.98828	8.78439	13	22	22	22	61374000000	12641000000	16568000000	14539000000	17626000000	76	92	75	93	336	translation;regulation of translation;regulation of translational initiation;metabolic process;biosynthetic process;macromolecule biosynthetic process;regulation of biosynthetic process;negative regulation of biosynthetic process;negative regulation of metabolic process;cellular process;regulation of gene expression;regulation of macromolecule biosynthetic process;negative regulation of macromole…	tRNA binding;nucleic acid binding;RNA binding;structural constituent of ribosome;structural molecule activity;binding;rRNA binding	large ribosomal subunit;cytosolic large ribosomal subunit;ribonucleoprotein complex;macromolecular complex;organelle part;intracellular part;intracellular organelle part;cell part	Ribosome	sp|P0A7L0|RL1_ECOLI 50S ribosomal protein L1 OS=Escherichia coli (strain K12) OX=83333 GN=rplA PE=1 SV=2
P39332	RutC family protein YjgH	yjgH	14.59	4.556	0.489198	-0.726071	FALSE	-2.92577	-1.84153	-3.73593	-3.36804	5	1	1	1	7517900	1910100	3252700	1231200	1123900	1	1	1	1	4					sp|P39332|YJGH_ECOLI RutC family protein YjgH OS=Escherichia coli (strain K12) OX=83333 GN=yjgH PE=1 SV=1
P69910	Glutamate decarboxylase beta	gadB	52.668	5.6653	0.174625	-0.722554	FALSE	2.77059	3.41043	2.20059	3.00586	24	30	1	1	1879700000	475410000	594950000	361950000	447400000	1	1	1	1	4	organic acid metabolic process;cellular amino acid metabolic process;glutamate metabolic process;nitrogen compound metabolic process;cellular ion homeostasis;regulation of pH;metabolic process;glutamine family amino acid metabolic process;amine metabolic process;cellular process;cellular homeostasis;carboxylic acid metabolic process;cellular cation homeostasis;cellular monovalent inorganic cation…	catalytic activity;glutamate decarboxylase activity;binding;lyase activity;carbon-carbon lyase activity;carboxy-lyase activity;vitamin binding;pyridoxal phosphate binding;cofactor binding;vitamin B6 binding	cytosol;membrane;intracellular part;cytoplasmic part;cell part	Alanine, aspartate and glutamate metabolism;beta-Alanine metabolism;Taurine and hypotaurine metabolism;Butanoate metabolism;Type I diabetes mellitus	sp|P69910|DCEB_ECOLI Glutamate decarboxylase beta OS=Escherichia coli (strain K12) OX=83333 GN=gadB PE=1 SV=1
P27833	dTDP-4-amino-4,6-dideoxygalactose transaminase	rffA	41.901	93.194	0.457054	-0.719895	FALSE	0.210236	1.66205	1.78124	1.76922	16	13	13	13	703480000	66711000	155940000	333160000	147670000	6	9	12	9	36	polysaccharide biosynthetic process;carbohydrate metabolic process;polysaccharide metabolic process;metabolic process;biosynthetic process;macromolecule biosynthetic process;O antigen biosynthetic process;enterobacterial common antigen biosynthetic process;cellular process;carbohydrate biosynthetic process;cellular polysaccharide biosynthetic process;cellular carbohydrate biosynthetic process;cel…	catalytic activity;binding;transaminase activity;transferase activity;transferase activity, transferring nitrogenous groups;dTDP-4-amino-4,6-dideoxygalactose transaminase activity;vitamin binding;pyridoxal phosphate binding;cofactor binding;vitamin B6 binding			sp|P27833|WECE_ECOLI dTDP-4-amino-4,6-dideoxygalactose transaminase OS=Escherichia coli (strain K12) OX=83333 GN=wecE PE=1 SV=2
P09155	Ribonuclease D	rnd	42.734	28.035	0.445334	-0.716367	FALSE	-1.30397	-0.891044	-2.63833	-1.61853	18	11	11	11	271380000	40391000	68924000	49353000	112710000	7	8	6	11	32	nucleobase-containing compound metabolic process;RNA processing;tRNA metabolic process;nitrogen compound metabolic process;tRNA processing;metabolic process;cellular process;RNA metabolic process;RNA 3'-end processing;ncRNA processing;cellular nitrogen compound metabolic process;ncRNA metabolic process;tRNA 3'-end processing;macromolecule metabolic process;ncRNA 3'-end processing;cellular metabol…	nucleotide binding;nucleic acid binding;catalytic activity;nuclease activity;exonuclease activity;exoribonuclease activity;ribonuclease activity;binding;3'-5' exonuclease activity;hydrolase activity;hydrolase activity, acting on ester bonds;exonuclease activity, active with either ribo- or deoxyribonucleic acids and producing 5'-phosphomonoesters;exoribonuclease activity, producing 5'-phosphomono…	cytoplasm;intracellular part;cell part		sp|P09155|RND_ECOLI Ribonuclease D OS=Escherichia coli (strain K12) OX=83333 GN=rnd PE=1 SV=1
P04983	Ribose import ATP-binding protein RbsA	rbsA	55.041	149.02	0.174767	-0.714358	FALSE	-0.467449	0.228541	0.00274749	0.735473	31	16	16	16	631100000	128900000	137470000	174690000	190040000	14	20	15	19	68		nucleotide binding;catalytic activity;transporter activity;binding;ATP binding;carbohydrate transmembrane transporter activity;monosaccharide transmembrane transporter activity;pentose transmembrane transporter activity;primary active transmembrane transporter activity;P-P-bond-hydrolysis-driven transmembrane transporter activity;monosaccharide-transporting ATPase activity;D-ribose transmembrane …	macromolecular complex;ATP-binding cassette (ABC) transporter complex;protein complex;membrane part;cell part	ABC transporters	sp|P04983|RBSA_ECOLI Ribose import ATP-binding protein RbsA OS=Escherichia coli (strain K12) OX=83333 GN=rbsA PE=1 SV=1
P77718	tRNA sulfurtransferase	thiI	54.972	158.48	0.121732	-0.713783	FALSE	1.1449	1.52107	0.614826	1.66622	28	27	27	27	2240600000	534770000	532440000	548390000	624970000	22	23	23	32	100	cellular aromatic compound metabolic process;coenzyme metabolic process;vitamin metabolic process;water-soluble vitamin metabolic process;thiamine metabolic process;sulfur compound metabolic process;nitrogen compound metabolic process;metabolic process;biosynthetic process;coenzyme biosynthetic process;vitamin biosynthetic process;thiamine biosynthetic process;thiamine diphosphate biosynthetic pr…	tRNA binding;nucleotide binding;nucleic acid binding;RNA binding;catalytic activity;tRNA adenylyltransferase activity;binding;ATP binding;transferase activity;transferase activity, transferring phosphorus-containing groups;nucleotidyltransferase activity;transferase activity, transferring sulfur-containing groups;sulfurtransferase activity;purine nucleotide binding;adenyl nucleotide binding;ribon…	cytoplasm;intracellular part;cell part	Thiamine metabolism;Sulfur relay system	sp|P77718|THII_ECOLI tRNA sulfurtransferase OS=Escherichia coli (strain K12) OX=83333 GN=thiI PE=1 SV=1
P77611	Electron transport complex subunit RsxC	rsxC	80.171	121.15	0.103663	-0.713315	FALSE	-1.89436	-0.892881	-1.80981	-1.38466	40	14	14	14	255780000	38320000	88291000	57151000	72017000	8	14	11	12	45	metabolic process;oxidation-reduction process	binding;electron carrier activity;ion binding;cation binding;metal ion binding;iron-sulfur cluster binding;4 iron, 4 sulfur cluster binding;metal cluster binding	plasma membrane;membrane;cell part		sp|P77611|RSXC_ECOLI Ion-translocating oxidoreductase complex subunit C OS=Escherichia coli (strain K12) OX=83333 GN=rsxC PE=1 SV=1
P28306	UPF0755 protein YceG	yceG	38.247	16.587	0.146614	-0.711808	FALSE	-2.07676	-1.19964	-1.5093	-0.962812	18	7	7	7	86255000	14511000	22115000	22938000	26691000	4	9	7	11	31		nucleic acid binding;binding			sp|P28306|MLTG_ECOLI Endolytic murein transglycosylase OS=Escherichia coli (strain K12) OX=83333 GN=mltG PE=1 SV=2
P0A759	Glucosamine-6-phosphate deaminase	nagB	29.774	171.85	0.763112	-0.710375	FALSE	-1.52143	0.854308	2.53447	1.57948	14	8	8	8	821660000	148140000	77203000	415710000	180610000	10	5	15	15	45	carbohydrate metabolic process;monosaccharide metabolic process;amino sugar metabolic process;glucosamine metabolic process;glucosamine biosynthetic process;glucosamine catabolic process;N-acetylglucosamine metabolic process;N-acetylglucosamine biosynthetic process;N-acetylglucosamine catabolic process;UDP-N-acetylglucosamine metabolic process;UDP-N-acetylglucosamine biosynthetic process;N-acetyl…	catalytic activity;glucosamine-6-phosphate deaminase activity;binding;protein binding;hydrolase activity;isomerase activity;intramolecular oxidoreductase activity;intramolecular oxidoreductase activity, interconverting aldoses and ketoses;deaminase activity;identical protein binding		Amino sugar and nucleotide sugar metabolism	sp|P0A759|NAGB_ECOLI Glucosamine-6-phosphate deaminase OS=Escherichia coli (strain K12) OX=83333 GN=nagB PE=1 SV=1
P11880	UDP-N-acetylmuramoyl-tripeptide--D-alanyl-D-alanine ligase	murF	47.447	116.8	0.280314	-0.703974	FALSE	0.232658	0.298434	-0.173297	1.16887	15	10	10	10	560670000	120830000	73260000	187470000	179110000	7	5	7	9	28	peptidoglycan metabolic process;polysaccharide biosynthetic process;carbohydrate metabolic process;polysaccharide metabolic process;aminoglycan metabolic process;aminoglycan biosynthetic process;glycosaminoglycan biosynthetic process;nitrogen compound metabolic process;cell cycle;metabolic process;regulation of cell shape;biosynthetic process;macromolecule biosynthetic process;peptidoglycan biosy…	nucleotide binding;catalytic activity;binding;ATP binding;UDP-N-acetylmuramoylalanyl-D-glutamyl-2,6-diaminopimelate-D-alanyl-D-alanine ligase activity;ligase activity;ligase activity, forming carbon-nitrogen bonds;acid-amino acid ligase activity;purine nucleotide binding;adenyl nucleotide binding;ribonucleotide binding;purine ribonucleotide binding;adenyl ribonucleotide binding;purine ribonucleos…	cytoplasm;intracellular part;cell part	Lysine biosynthesis;Peptidoglycan biosynthesis	sp|P11880|MURF_ECOLI UDP-N-acetylmuramoyl-tripeptide--D-alanyl-D-alanine ligase OS=Escherichia coli (strain K12) OX=83333 GN=murF PE=1 SV=2
P69908	Glutamate decarboxylase alpha	gadA	52.685	323.31	0.0345619	-0.703655	TRUE	6.05534	6.71762	6.19936	6.94439	24	31	31	2	49123000000	11090000000	11953000000	11303000000	14777000000	58	73	60	74	265	organic acid metabolic process;cellular amino acid metabolic process;glutamate metabolic process;nitrogen compound metabolic process;cellular ion homeostasis;regulation of pH;metabolic process;glutamine family amino acid metabolic process;amine metabolic process;cellular process;cellular homeostasis;carboxylic acid metabolic process;cellular cation homeostasis;cellular monovalent inorganic cation…	catalytic activity;glutamate decarboxylase activity;binding;lyase activity;carbon-carbon lyase activity;carboxy-lyase activity;vitamin binding;pyridoxal phosphate binding;cofactor binding;vitamin B6 binding	cytosol;membrane;intracellular part;cytoplasmic part;cell part	Alanine, aspartate and glutamate metabolism;beta-Alanine metabolism;Taurine and hypotaurine metabolism;Butanoate metabolism;Type I diabetes mellitus	sp|P69908|DCEA_ECOLI Glutamate decarboxylase alpha OS=Escherichia coli (strain K12) OX=83333 GN=gadA PE=1 SV=1
P15977	4-alpha-glucanotransferase	malQ	78.503	70.775	0.142385	-0.70305	FALSE	-2.35862	-1.44051	-1.78093	-1.29294	32	11	11	11	357400000	101520000	50380000	125320000	80178000	11	11	11	10	43	maltose metabolic process;maltose catabolic process;carbohydrate metabolic process;polysaccharide metabolic process;glycogen metabolic process;disaccharide metabolic process;cellular glucan metabolic process;generation of precursor metabolites and energy;energy reserve metabolic process;metabolic process;catabolic process;oligosaccharide metabolic process;oligosaccharide catabolic process;cellula…	catalytic activity;glycogen debranching enzyme activity;4-alpha-glucanotransferase activity;transferase activity;transferase activity, transferring glycosyl groups;transferase activity, transferring hexosyl groups	cytosol;intracellular part;cytoplasmic part;cell part	Starch and sucrose metabolism	sp|P15977|MALQ_ECOLI 4-alpha-glucanotransferase OS=Escherichia coli (strain K12) OX=83333 GN=malQ PE=1 SV=2
P21514	Cyclic di-GMP phosphodiesterase YahA	yahA	40.724	6.3466	0.377103	-0.701153	FALSE	-3.82535	-3.36674	-3.22136	-2.27767	19	4	4	4	29895000	3890900	4294400	12616000	9093800	1	1	4	2	8	metabolic process	nucleic acid binding transcription factor activity;nucleic acid binding;DNA binding;sequence-specific DNA binding transcription factor activity;catalytic activity;binding;phosphoric diester hydrolase activity;hydrolase activity;hydrolase activity, acting on ester bonds;phosphoric ester hydrolase activity;cyclic-guanylate-specific phosphodiesterase activity			sp|P21514|PDEL_ECOLI Cyclic di-GMP phosphodiesterase PdeL OS=Escherichia coli (strain K12) OX=83333 GN=pdeL PE=1 SV=2
P0ADT8	Uncharacterized protein YgiM	ygiM	23.076	217.56	0.214981	-0.699204	FALSE	1.35085	2.30656	2.09586	2.53855	12	13	13	13	965430000	116360000	280690000	285920000	282460000	10	12	16	15	53			integral to plasma membrane;integral to membrane;intrinsic to membrane;intrinsic to plasma membrane;membrane part;plasma membrane part;cell part		sp|P0ADT8|YGIM_ECOLI Uncharacterized protein YgiM OS=Escherichia coli (strain K12) OX=83333 GN=ygiM PE=3 SV=1
P0AG71	DNA recombination protein RmuC	rmuC	54.764	42.163	0.725558	-0.697318	FALSE	NaN	-3.6506	-2.29699	-2.9276	34	10	10	10	41106000	0	6312100	24423000	10371000	1	5	11	8	25	nucleobase-containing compound metabolic process;DNA metabolic process;DNA recombination;nitrogen compound metabolic process;metabolic process;cellular process;cellular nitrogen compound metabolic process;macromolecule metabolic process;cellular metabolic process;primary metabolic process;cellular macromolecule metabolic process;nucleic acid metabolic process				sp|P0AG71|RMUC_ECOLI DNA recombination protein RmuC OS=Escherichia coli (strain K12) OX=83333 GN=rmuC PE=3 SV=1
P0AEW4	3,5-cyclic adenosine monophosphate phosphodiesterase CpdA	cpdA	30.938	16.044	0.00523685	-0.696466	TRUE	-2.83195	-2.14325	-2.76858	-2.06435	12	4	4	4	89443000	24666000	8423400	32876000	23477000	6	5	6	6	23	metabolic process	nucleotide binding;catalytic activity;cyclic-nucleotide phosphodiesterase activity;3',5'-cyclic-nucleotide phosphodiesterase activity;3',5'-cyclic-AMP phosphodiesterase activity;binding;iron ion binding;phosphoric diester hydrolase activity;ferrous iron binding;hydrolase activity;hydrolase activity, acting on ester bonds;phosphoric ester hydrolase activity;ion binding;cation binding;metal ion bin…			sp|P0AEW4|CPDA_ECOLI 3,5-cyclic adenosine monophosphate phosphodiesterase CpdA OS=Escherichia coli (strain K12) OX=83333 GN=cpdA PE=1 SV=1
P37903	Universal stress protein F	uspF	16.016	125.24	0.583986	-0.693361	FALSE	0.913466	2.62242	3.05406	2.73183	7	10	10	10	921360000	72577000	170630000	399040000	279110000	7	11	11	14	43	response to stress;response to oxidative stress;cell adhesion;cellular process;biological adhesion;response to chemical stimulus;response to stimulus	nucleotide binding;binding;ATP binding;purine nucleotide binding;adenyl nucleotide binding;ribonucleotide binding;purine ribonucleotide binding;adenyl ribonucleotide binding;purine ribonucleoside triphosphate binding			sp|P37903|USPF_ECOLI Universal stress protein F OS=Escherichia coli (strain K12) OX=83333 GN=uspF PE=1 SV=2
P0ACL0	Glycerol-3-phosphate regulon repressor	glpR	28.048	40.572	0.448177	-0.691724	FALSE	-0.170347	-0.109826	0.0317718	1.3547	11	7	7	7	257550000	48694000	42487000	50248000	116120000	4	4	3	8	19	carbohydrate metabolic process;alcohol metabolic process;glycerol metabolic process;nucleobase-containing compound metabolic process;transcription, DNA-dependent;regulation of transcription, DNA-dependent;nitrogen compound metabolic process;metabolic process;biosynthetic process;macromolecule biosynthetic process;regulation of biosynthetic process;negative regulation of biosynthetic process;negat…	regulatory region DNA binding;transcription regulatory region sequence-specific DNA binding;bacterial-type RNA polymerase regulatory region sequence-specific DNA binding;bacterial-type RNA polymerase core promoter proximal region sequence-specific DNA binding;core promoter proximal region sequence-specific DNA binding;bacterial-type RNA polymerase regulatory region DNA binding;regulatory region n…	intracellular;cell part		sp|P0ACL0|GLPR_ECOLI Glycerol-3-phosphate regulon repressor OS=Escherichia coli (strain K12) OX=83333 GN=glpR PE=1 SV=1
P0AEA8	Siroheme synthase;Uroporphyrinogen-III C-methyltransferase;Precorrin-2 dehydrogenase;Sirohydrochlorin ferrochelatase	cysG	49.951	59.34	0.348571	-0.690777	FALSE	-1.62612	-1.20762	-2.65546	-1.69241	23	10	10	10	182550000	45019000	56197000	43849000	37482000	10	16	8	8	42	vitamin metabolic process;water-soluble vitamin metabolic process;porphyrin-containing compound metabolic process;porphyrin-containing compound biosynthetic process;heme biosynthetic process;nitrogen compound metabolic process;response to stress;response to osmotic stress;metabolic process;biosynthetic process;vitamin biosynthetic process;cobalamin metabolic process;cobalamin biosynthetic process…	nucleotide binding;catalytic activity;ferrochelatase activity;uroporphyrin-III C-methyltransferase activity;binding;methyltransferase activity;C-methyltransferase activity;S-adenosylmethionine-dependent methyltransferase activity;oxidoreductase activity;oxidoreductase activity, acting on the CH-CH group of donors;oxidoreductase activity, acting on the CH-CH group of donors, NAD or NADP as accepto…		Porphyrin and chlorophyll metabolism	sp|P0AEA8|CYSG_ECOLI Siroheme synthase OS=Escherichia coli (strain K12) OX=83333 GN=cysG PE=1 SV=1
P0A7R5	30S ribosomal protein S10	rpsJ	11.735	140.56	0.265005	-0.690227	FALSE	7.66358	8.70951	8.54744	8.88196	6	10	10	10	38912000000	7062600000	9185600000	12292000000	10372000000	12	17	19	24	72	translation;metabolic process;biosynthetic process;macromolecule biosynthetic process;cellular process;protein metabolic process;cellular macromolecule biosynthetic process;macromolecule metabolic process;cellular metabolic process;primary metabolic process;cellular biosynthetic process;cellular macromolecule metabolic process;cellular protein metabolic process	tRNA binding;nucleic acid binding;RNA binding;structural constituent of ribosome;structural molecule activity;binding	small ribosomal subunit;cytosolic small ribosomal subunit;ribonucleoprotein complex;macromolecular complex;organelle part;intracellular part;intracellular organelle part;cell part	Ribosome	sp|P0A7R5|RS10_ECOLI 30S ribosomal protein S10 OS=Escherichia coli (strain K12) OX=83333 GN=rpsJ PE=1 SV=1
P30850	Exoribonuclease 2	rnb	72.49	323.31	0.0216475	-0.689539	TRUE	1.86468	2.58918	2.04125	2.69582	32	35	35	35	5343900000	925540000	1077300000	1449100000	1892000000	27	34	36	41	138	nucleobase-containing compound metabolic process;rRNA processing;RNA processing;RNA catabolic process;mRNA catabolic process;nitrogen compound metabolic process;metabolic process;catabolic process;macromolecule catabolic process;cellular process;RNA metabolic process;mRNA metabolic process;rRNA metabolic process;ncRNA processing;cellular nitrogen compound metabolic process;ncRNA metabolic process…	3'-5'-exoribonuclease activity;nucleic acid binding;RNA binding;catalytic activity;nuclease activity;exonuclease activity;exoribonuclease activity;ribonuclease activity;binding;3'-5' exonuclease activity;exoribonuclease II activity;hydrolase activity;hydrolase activity, acting on ester bonds;exonuclease activity, active with either ribo- or deoxyribonucleic acids and producing 5'-phosphomonoester…	exosome (RNase complex);cytoplasm;macromolecular complex;protein complex;intracellular part;cell part		sp|P30850|RNB_ECOLI Exoribonuclease 2 OS=Escherichia coli (strain K12) OX=83333 GN=rnb PE=1 SV=3
P0ADC1	LPS-assembly lipoprotein LptE	lptE	21.356	16.428	0.329746	-0.689337	FALSE	-0.187677	1.21656	0.259837	0.234279	12	7	7	7	210760000	31292000	78059000	59849000	41563000	4	6	5	5	20	transport;carbohydrate transport;cellular process;polysaccharide transport;lipopolysaccharide transport;cellular component organization;cellular membrane organization;cellular component assembly;Gram-negative-bacterium-type cell outer membrane assembly;establishment of localization;membrane organization;organic substance transport;membrane assembly;cellular component organization or biogenesis;ce…		cell outer membrane;membrane;outer membrane;external encapsulating structure part;cell part		sp|P0ADC1|LPTE_ECOLI LPS-assembly lipoprotein LptE OS=Escherichia coli (strain K12) OX=83333 GN=lptE PE=1 SV=1
P25526	Succinate-semialdehyde dehydrogenase [NADP(+)] GabD	gabD	51.719	199.2	0.256281	-0.689335	FALSE	1.11474	1.90244	0.601353	1.19232	26	21	21	21	2595800000	544120000	815720000	521260000	714670000	17	30	21	26	94	organic acid metabolic process;cellular amino acid metabolic process;nitrogen compound metabolic process;metabolic process;catabolic process;cellular amino acid catabolic process;amine metabolic process;amine catabolic process;gamma-aminobutyric acid metabolic process;gamma-aminobutyric acid catabolic process;cellular process;organic acid catabolic process;carboxylic acid metabolic process;cellul…	catalytic activity;aldehyde dehydrogenase (NAD) activity;succinate-semialdehyde dehydrogenase activity;succinate-semialdehyde dehydrogenase [NAD(P)+] activity;oxidoreductase activity;oxidoreductase activity, acting on the aldehyde or oxo group of donors, NAD or NADP as acceptor;oxidoreductase activity, acting on the aldehyde or oxo group of donors	cytoplasm;intracellular part;cell part	Alanine, aspartate and glutamate metabolism;Tyrosine metabolism;Butanoate metabolism	sp|P25526|GABD_ECOLI Succinate-semialdehyde dehydrogenase [NADP(+)] GabD OS=Escherichia coli (strain K12) OX=83333 GN=gabD PE=1 SV=1
P0ADZ0	50S ribosomal protein L23	rplW	11.199	51.295	0.036287	-0.689072	TRUE	6.18258	6.69199	6.06736	6.93609	5	4	4	4	5368500000	1166300000	1373300000	1244600000	1584300000	10	9	16	18	53	translation;metabolic process;biosynthetic process;macromolecule biosynthetic process;cellular process;protein metabolic process;cellular macromolecule biosynthetic process;macromolecule metabolic process;cellular metabolic process;primary metabolic process;cellular biosynthetic process;cellular macromolecule metabolic process;cellular protein metabolic process	nucleotide binding;nucleic acid binding;RNA binding;structural constituent of ribosome;structural molecule activity;binding;rRNA binding	large ribosomal subunit;cytosolic large ribosomal subunit;ribonucleoprotein complex;macromolecular complex;organelle part;intracellular part;intracellular organelle part;cell part	Ribosome	sp|P0ADZ0|RL23_ECOLI 50S ribosomal protein L23 OS=Escherichia coli (strain K12) OX=83333 GN=rplW PE=1 SV=1
P31063	Uncharacterized lipoprotein YedD	yedD	14.983	47.481	0.140085	-0.687083	FALSE	1.85798	2.25344	1.28124	2.25994	10	7	7	7	480800000	121840000	123570000	102370000	133010000	8	11	7	13	39			plasma membrane;membrane;cell part		sp|P31063|YEDD_ECOLI Uncharacterized lipoprotein YedD OS=Escherichia coli (strain K12) OX=83333 GN=yedD PE=3 SV=1
P61175	50S ribosomal protein L22	rplV	12.226	323.31	0.190283	-0.686864	FALSE	7.76036	8.81944	8.4631	8.77775	5	11	11	11	35907000000	5521600000	8741200000	11810000000	9834200000	25	41	36	36	138	translation;metabolic process;biosynthetic process;macromolecule biosynthetic process;cellular process;protein metabolic process;cellular macromolecule biosynthetic process;response to chemical stimulus;macromolecule metabolic process;cellular metabolic process;primary metabolic process;cellular biosynthetic process;cellular macromolecule metabolic process;cellular protein metabolic process;respo…	nucleic acid binding;RNA binding;structural constituent of ribosome;structural molecule activity;binding;rRNA binding	large ribosomal subunit;cytosolic large ribosomal subunit;ribonucleoprotein complex;macromolecular complex;organelle part;intracellular part;intracellular organelle part;cell part	Ribosome	sp|P61175|RL22_ECOLI 50S ribosomal protein L22 OS=Escherichia coli (strain K12) OX=83333 GN=rplV PE=1 SV=1
P77522	FeS cluster assembly protein SufB	sufB	54.745	44.705	0.163988	-0.685015	FALSE	-2.18627	-1.84366	-2.23728	-1.20987	25	9	9	9	136990000	25613000	33425000	25969000	51985000	5	6	4	11	26	metabolic process;biosynthetic process;cellular process;iron-sulfur cluster assembly;metallo-sulfur cluster assembly;cellular metabolic process;cellular biosynthetic process;cofactor metabolic process;cofactor biosynthetic process	binding;iron-sulfur cluster binding;4 iron, 4 sulfur cluster binding;metal cluster binding			sp|P77522|SUFB_ECOLI FeS cluster assembly protein SufB OS=Escherichia coli (strain K12) OX=83333 GN=sufB PE=1 SV=2
P00393	NADH dehydrogenase	ndh	47.358	323.31	0.191059	-0.684675	FALSE	2.41279	3.40056	3.1105	3.49207	27	27	27	27	7244300000	1397400000	1388700000	2497700000	1960500000	31	38	52	44	165	generation of precursor metabolites and energy;metabolic process;aerobic respiration;cellular process;energy derivation by oxidation of organic compounds;aerobic electron transport chain;electron transport chain;respiratory electron transport chain;cellular metabolic process;cellular respiration;oxidation-reduction process	catalytic activity;NADH dehydrogenase activity;binding;NADH dehydrogenase (ubiquinone) activity;oxidoreductase activity;oxidoreductase activity, acting on NADH or NADPH;oxidoreductase activity, acting on NADH or NADPH, quinone or similar compound as acceptor;cofactor binding;NADH dehydrogenase (quinone) activity;flavin adenine dinucleotide binding;coenzyme binding	plasma membrane;membrane;cell part	Oxidative phosphorylation	sp|P00393|NDH_ECOLI Type II NADH:quinone oxidoreductase OS=Escherichia coli (strain K12) OX=83333 GN=ndh PE=1 SV=2
[truncated: 1,626 more rows]
